# Supplementary material for: Limited evidence that body size shrinking and shape-shifting alleviate thermoregulatory pressures in a warmer world
Source: Commun Biol. 2025 May 7;8:707. doi: 10.1038/s42003-025-08131-7 (PMC12059039; doi:10.1038/s42003-025-08131-7)
Supplement: Supplementary file 4 — Supplementary Dataset 1 [file 42003_2025_8131_MOESM4_ESM.zip]

Archive with 40 entries (39 files):
- supplementalData/
- supplementalData/exp1VH2O.csv
- __MACOSX/supplementalData/._exp1VH2O.csv
- supplementalData/exp1VO2.csv
- __MACOSX/supplementalData/._exp1VO2.csv
- supplementalData/exp2Morphology.csv
- __MACOSX/supplementalData/._exp2Morphology.csv
- supplementalData/.DS_Store
- __MACOSX/supplementalData/._.DS_Store
- supplementalData/exp1Morphology.csv
- __MACOSX/supplementalData/._exp1Morphology.csv
- supplementalData/exp3VO2.csv
- __MACOSX/supplementalData/._exp3VO2.csv
- supplementalData/lctMetabolismData.csv
- __MACOSX/supplementalData/._lctMetabolismData.csv
- supplementalData/exp2VH2O.csv
- supplementalData/structuralSizeData.csv
- __MACOSX/supplementalData/._structuralSizeData.csv
- supplementalData/quailDigitalMeasurements20Weeks.csv
- __MACOSX/supplementalData/._quailDigitalMeasurements20Weeks.csv
- supplementalData/quailAnalogueMeasures20Weeks.csv
- __MACOSX/supplementalData/._quailAnalogueMeasures20Weeks.csv
- supplementalData/lctRMRBirdIDs.csv
- __MACOSX/supplementalData/._lctRMRBirdIDs.csv
- supplementalData/exp3VH2O.csv
- __MACOSX/supplementalData/._exp3VH2O.csv
- supplementalData/exp3Tb.csv
- __MACOSX/supplementalData/._exp3Tb.csv
- supplementalData/exp2VO2.csv
- __MACOSX/supplementalData/._exp2VO2.csv
- supplementalData/tarsusImage.jpg
- __MACOSX/supplementalData/._tarsusImage.jpg
- supplementalData/springWeek12Tarsus.csv
- __MACOSX/supplementalData/._springWeek12Tarsus.csv
- supplementalData/digitalDataForStructuralSizeAnalyses.csv
- __MACOSX/supplementalData/._digitalDataForStructuralSizeAnalyses.csv
- supplementalData/springWeek12Bill.csv
- supplementalData/exp3Morphology.csv
- supplementalData/compiledDataFull.csv
- __MACOSX/supplementalData/._compiledDataFull.csv
