# Supplementary material for: Limited evidence that body size shrinking and shape-shifting alleviate thermoregulatory pressures in a warmer world
Source: Commun Biol. 2025 May 7;8:707. doi: 10.1038/s42003-025-08131-7 (PMC12059039; doi:10.1038/s42003-025-08131-7)
Supplement: Supplementary file 4 — Supplementary Dataset 1 [file 42003_2025_8131_MOESM4_ESM.zip › supplementalData/exp1VH2O.csv]

ring	birdID	exp	week	pretreatment	posttreatment	Ta	VH2O
10LLG	10LLG	A	3	cold	neutral	10	8.229998
10LLG	10LLG	A	3	cold	neutral	20	7.439804
10LLG	10LLG	A	3	cold	neutral	30	7.449075
10LLG	10LLG	A	3	cold	neutral	40	22.87029
10LLG	10LLG	A	8	cold	neutral	10	16.25841
10LLG	10LLG	A	8	cold	neutral	20	11.96252
10LLG	10LLG	A	8	cold	neutral	30	13.41611
10LLG	10LLG	A	8	cold	neutral	40	36.86921
10LLW	10LLW	A	3	neutral	neutral	10	8.752263
10LLW	10LLW	A	3	neutral	neutral	20	5.749434
10LLW	10LLW	A	3	neutral	neutral	30	7.080953
10LLW	10LLW	A	3	neutral	neutral	40	24.26576
10LLW	10LLW	A	8	neutral	neutral	10	10.53466
10LLW	10LLW	A	8	neutral	neutral	20	8.717079
10LLW	10LLW	A	8	neutral	neutral	30	10.35542
10LLW	10LLW	A	8	neutral	neutral	40	28.49258
11LLG	11LLG	A	3	cold	neutral	10	9.410044
11LLG	11LLG	A	3	cold	neutral	20	9.622446
11LLG	11LLG	A	3	cold	neutral	30	9.755874
11LLG	11LLG	A	3	cold	neutral	40	23.40063
11LLG	11LLG	A	8	cold	neutral	10	13.28426
11LLG	11LLG	A	8	cold	neutral	20	13.65049
11LLG	11LLG	A	8	cold	neutral	30	18.81105
11LLG	11LLG	A	8	cold	neutral	40	37.52011
11LLW	11LLW	A	3	neutral	neutral	20	7.931852
11LLW	11LLW	A	3	neutral	neutral	30	7.917828
11LLW	11LLW	A	3	neutral	neutral	40	23.45498
11LLW	11LLW	A	8	neutral	neutral	10	16.04618
11LLW	11LLW	A	8	neutral	neutral	20	14.34093
11LLW	11LLW	A	8	neutral	neutral	30	14.93922
11LLW	11LLW	A	8	neutral	neutral	40	36.37832
12LLG	12LLG	A	3	cold	neutral	10	9.131258
12LLG	12LLG	A	3	cold	neutral	20	8.733304
12LLG	12LLG	A	3	cold	neutral	30	9.457833
12LLG	12LLG	A	3	cold	neutral	40	22.92666
12LLW	12LLW	A	3	neutral	neutral	10	7.49103
12LLW	12LLW	A	3	neutral	neutral	20	8.145582
12LLW	12LLW	A	3	neutral	neutral	30	8.722715
12LLW	12LLW	A	3	neutral	neutral	40	24.57167
12LLW	12LLW	A	8	neutral	neutral	10	14.02701
12LLW	12LLW	A	8	neutral	neutral	20	12.46569
12LLW	12LLW	A	8	neutral	neutral	30	18.91797
12LLW	12LLW	A	8	neutral	neutral	40	38.25803
13LLG	13LLG	A	3	cold	neutral	10	8.010543
13LLG	13LLG	A	3	cold	neutral	20	7.672744
13LLG	13LLG	A	3	cold	neutral	40	23.49531
13LLG	13LLG	A	8	cold	neutral	10	12.2116
13LLG	13LLG	A	8	cold	neutral	20	10.44536
13LLG	13LLG	A	8	cold	neutral	30	12.63103
13LLG	13LLG	A	8	cold	neutral	40	37.0978
13LLW	13LLW	A	3	neutral	neutral	10	5.597062
13LLW	13LLW	A	3	neutral	neutral	20	5.948534
13LLW	13LLW	A	3	neutral	neutral	30	5.556711
13LLW	13LLW	A	8	neutral	neutral	10	16.51011
13LLW	13LLW	A	8	neutral	neutral	20	14.76954
13LLW	13LLW	A	8	neutral	neutral	30	18.32052
13LLW	13LLW	A	8	neutral	neutral	40	32.43397
14LLG	14LLG	A	3	cold	neutral	10	9.62231
14LLG	14LLG	A	3	cold	neutral	20	7.733307
14LLG	14LLG	A	3	cold	neutral	30	7.810688
14LLG	14LLG	A	3	cold	neutral	40	20.15165
14LLG	14LLG	A	8	cold	neutral	10	10.72749
14LLG	14LLG	A	8	cold	neutral	20	11.79325
14LLG	14LLG	A	8	cold	neutral	30	12.3121
14LLG	14LLG	A	8	cold	neutral	40	29.37186
14LLW	14LLW	A	3	neutral	neutral	10	7.694513
14LLW	14LLW	A	3	neutral	neutral	20	6.647431
14LLW	14LLW	A	3	neutral	neutral	30	6.503265
14LLW	14LLW	A	3	neutral	neutral	40	17.34046
14LLW	14LLW	A	8	neutral	neutral	10	9.407578
14LLW	14LLW	A	8	neutral	neutral	20	12.00622
14LLW	14LLW	A	8	neutral	neutral	30	12.12332
14LLW	14LLW	A	8	neutral	neutral	40	24.7281
15LLW	15LLW	A	3	neutral	neutral	10	6.743988
15LLW	15LLW	A	3	neutral	neutral	20	5.886049
15LLW	15LLW	A	3	neutral	neutral	30	5.901274
15LLW	15LLW	A	3	neutral	neutral	40	18.84221
16RLB	16RLB	A	3	neutral	neutral	10	5.744736
16RLB	16RLB	A	3	neutral	neutral	20	6.151172
16RLB	16RLB	A	3	neutral	neutral	30	5.605553
16RLB	16RLB	A	3	neutral	neutral	40	25.87494
16RLB	16RLB	A	8	neutral	neutral	10	16.66944
16RLB	16RLB	A	8	neutral	neutral	20	16.62732
16RLB	16RLB	A	8	neutral	neutral	30	21.28063
16RLB	16RLB	A	8	neutral	neutral	40	35.80184
18LLB	18LLB	A	3	neutral	neutral	10	5.882897
18LLB	18LLB	A	3	neutral	neutral	20	6.712025
18LLB	18LLB	A	3	neutral	neutral	30	7.388556
18LLB	18LLB	A	3	neutral	neutral	40	22.60412
18LLB	18LLB	A	8	neutral	neutral	10	23.47616
18LLB	18LLB	A	8	neutral	neutral	20	18.60711
18LLB	18LLB	A	8	neutral	neutral	30	18.45352
18LLB	18LLB	A	8	neutral	neutral	40	39.33428
19RLB	19RLB	A	3	neutral	neutral	10	6.659219
19RLB	19RLB	A	3	neutral	neutral	20	9.134891
19RLB	19RLB	A	3	neutral	neutral	30	13.49452
19RLB	19RLB	A	8	neutral	neutral	10	22.0091
19RLB	19RLB	A	8	neutral	neutral	20	24.73293
19RLB	19RLB	A	8	neutral	neutral	30	25.73945
19RLB	19RLB	A	8	neutral	neutral	40	41.17669
1RLG	1RLG	A	3	cold	neutral	10	9.517251
1RLG	1RLG	A	3	cold	neutral	20	9.640723
1RLG	1RLG	A	3	cold	neutral	30	10.23504
1RLG	1RLG	A	3	cold	neutral	40	23.73518
1RLG	1RLG	A	8	cold	neutral	10	16.42854
1RLG	1RLG	A	8	cold	neutral	20	14.2008
1RLG	1RLG	A	8	cold	neutral	30	20.27551
1RLG	1RLG	A	8	cold	neutral	40	35.17812
1RLW	1RLW	A	3	neutral	neutral	10	6.200274
1RLW	1RLW	A	3	neutral	neutral	20	5.228701
1RLW	1RLW	A	3	neutral	neutral	30	5.113251
1RLW	1RLW	A	3	neutral	neutral	40	21.07696
1RLW	1RLW	A	8	neutral	neutral	10	10.4099
1RLW	1RLW	A	8	neutral	neutral	20	9.79123
1RLW	1RLW	A	8	neutral	neutral	30	15.18412
1RLW	1RLW	A	8	neutral	neutral	40	35.9205
20RLB	20RLB	A	3	neutral	neutral	10	6.055346
20RLB	20RLB	A	3	neutral	neutral	20	6.914741
20RLB	20RLB	A	3	neutral	neutral	30	8.413589
20RLB	20RLB	A	3	neutral	neutral	40	24.78331
20RLB	20RLB	A	8	neutral	neutral	10	9.62487
20RLB	20RLB	A	8	neutral	neutral	20	7.78244
20RLB	20RLB	A	8	neutral	neutral	30	14.84809
20RLB	20RLB	A	8	neutral	neutral	40	37.64558
21RLB	21RLB	A	3	cold	neutral	10	7.319505
21RLB	21RLB	A	3	cold	neutral	20	6.543593
21RLB	21RLB	A	3	cold	neutral	30	7.350992
21RLB	21RLB	A	3	cold	neutral	40	22.46649
21RLB	21RLB	A	8	cold	neutral	10	19.14982
21RLB	21RLB	A	8	cold	neutral	20	22.2865
21RLB	21RLB	A	8	cold	neutral	30	20.0034
21RLB	21RLB	A	8	cold	neutral	40	37.55735
22RLB	22RLB	A	3	cold	neutral	10	5.321267
22RLB	22RLB	A	3	cold	neutral	20	5.832317
22RLB	22RLB	A	3	cold	neutral	30	6.874027
22RLB	22RLB	A	3	cold	neutral	40	23.9166
22RLB	22RLB	A	8	cold	neutral	10	9.583672
22RLB	22RLB	A	8	cold	neutral	20	12.65368
22RLB	22RLB	A	8	cold	neutral	30	17.81784
22RLB	22RLB	A	8	cold	neutral	40	38.02272
23RLB	23RLB	A	3	neutral	neutral	20	8.921949
23RLB	23RLB	A	3	neutral	neutral	30	11.11359
23RLB	23RLB	A	3	neutral	neutral	40	24.76168
23RLB	23RLB	A	8	neutral	neutral	10	19.79548
23RLB	23RLB	A	8	neutral	neutral	20	17.55756
23RLB	23RLB	A	8	neutral	neutral	30	27.91611
23RLB	23RLB	A	8	neutral	neutral	40	38.8572
24LLB	24LLB	A	3	cold	neutral	10	8.153799
24LLB	24LLB	A	3	cold	neutral	20	8.147333
24LLB	24LLB	A	3	cold	neutral	30	8.755919
24LLB	24LLB	A	3	cold	neutral	40	21.9126
24LLB	24LLB	A	8	cold	neutral	10	12.63284
24LLB	24LLB	A	8	cold	neutral	20	12.77112
24LLB	24LLB	A	8	cold	neutral	30	14.37192
24LLB	24LLB	A	8	cold	neutral	40	37.12776
25RLB	25RLB	A	3	neutral	neutral	10	8.024533
25RLB	25RLB	A	3	neutral	neutral	20	7.952398
25RLB	25RLB	A	3	neutral	neutral	30	9.666884
25RLB	25RLB	A	3	neutral	neutral	40	26.24059
25RLB	25RLB	A	8	neutral	neutral	10	9.585736
25RLB	25RLB	A	8	neutral	neutral	20	8.921545
25RLB	25RLB	A	8	neutral	neutral	30	9.837627
25RLB	25RLB	A	8	neutral	neutral	40	33.49099
26RLB	26RLB	A	3	cold	neutral	10	7.006237
26RLB	26RLB	A	3	cold	neutral	20	6.564052
26RLB	26RLB	A	3	cold	neutral	30	7.792084
26RLB	26RLB	A	3	cold	neutral	40	22.02111
26RLB	26RLB	A	8	cold	neutral	10	12.11752
26RLB	26RLB	A	8	cold	neutral	20	14.12136
26RLB	26RLB	A	8	cold	neutral	30	22.28882
26RLB	26RLB	A	8	cold	neutral	40	37.82022
27LLB	27LLB	A	3	cold	neutral	10	10.26135
27LLB	27LLB	A	3	cold	neutral	20	9.806149
27LLB	27LLB	A	3	cold	neutral	30	10.00688
27LLB	27LLB	A	3	cold	neutral	40	20.36505
27LLB	27LLB	A	8	cold	neutral	10	12.89959
27LLB	27LLB	A	8	cold	neutral	20	13.44612
27LLB	27LLB	A	8	cold	neutral	30	17.77846
27LLB	27LLB	A	8	cold	neutral	40	37.77707
28LLB	28LLB	A	3	cold	neutral	10	9.210819
28LLB	28LLB	A	3	cold	neutral	20	8.049528
28LLB	28LLB	A	3	cold	neutral	30	9.314086
28LLB	28LLB	A	3	cold	neutral	40	25.04122
28LLB	28LLB	A	8	cold	neutral	10	17.26479
28LLB	28LLB	A	8	cold	neutral	20	9.237866
28LLB	28LLB	A	8	cold	neutral	30	9.767149
28LLB	28LLB	A	8	cold	neutral	40	35.19489
2RLG	2RLG	A	3	cold	neutral	10	9.197966
2RLG	2RLG	A	3	cold	neutral	20	7.542742
2RLG	2RLG	A	3	cold	neutral	30	6.683737
2RLG	2RLG	A	3	cold	neutral	40	24.10843
2RLG	2RLG	A	8	cold	neutral	10	12.18468
2RLG	2RLG	A	8	cold	neutral	20	11.54225
2RLG	2RLG	A	8	cold	neutral	30	10.51289
2RLG	2RLG	A	8	cold	neutral	40	36.05574
2RLW	2RLW	A	3	neutral	neutral	10	7.716091
2RLW	2RLW	A	3	neutral	neutral	30	8.050409
2RLW	2RLW	A	3	neutral	neutral	40	18.47947
2RLW	2RLW	A	8	neutral	neutral	10	14.27461
2RLW	2RLW	A	8	neutral	neutral	20	16.2805
2RLW	2RLW	A	8	neutral	neutral	30	17.06804
2RLW	2RLW	A	8	neutral	neutral	40	37.45716
3LLG	3LLG	A	3	cold	neutral	10	6.870117
3LLG	3LLG	A	3	cold	neutral	20	7.147342
3LLG	3LLG	A	3	cold	neutral	30	7.707764
3LLG	3LLG	A	3	cold	neutral	40	24.39543
3LLG	3LLG	A	8	cold	neutral	10	11.7047
3LLG	3LLG	A	8	cold	neutral	20	10.19703
3LLG	3LLG	A	8	cold	neutral	30	16.39113
3LLG	3LLG	A	8	cold	neutral	40	36.53054
3RLW	3RLW	A	3	neutral	neutral	10	6.59396
3RLW	3RLW	A	3	neutral	neutral	20	7.807598
3RLW	3RLW	A	3	neutral	neutral	30	8.591255
3RLW	3RLW	A	3	neutral	neutral	40	24.94115
3RLW	3RLW	A	8	neutral	neutral	10	10.8461
3RLW	3RLW	A	8	neutral	neutral	20	11.00259
3RLW	3RLW	A	8	neutral	neutral	30	9.14337
3RLW	3RLW	A	8	neutral	neutral	40	26.97208
4RLG	4RLG	A	3	neutral	neutral	10	6.675671
4RLG	4RLG	A	3	neutral	neutral	20	6.98375
4RLG	4RLG	A	3	neutral	neutral	30	7.690565
4RLG	4RLG	A	3	neutral	neutral	40	20.96142
4RLG	4RLG	A	8	neutral	neutral	10	13.1764
4RLG	4RLG	A	8	neutral	neutral	20	21.47834
4RLG	4RLG	A	8	neutral	neutral	30	17.88939
4RLG	4RLG	A	8	neutral	neutral	40	30.50605
5LLG	5LLG	A	3	cold	neutral	10	6.682334
5LLG	5LLG	A	3	cold	neutral	20	7.47504
5LLG	5LLG	A	3	cold	neutral	30	6.82338
5LLG	5LLG	A	3	cold	neutral	40	23.13894
5LLG	5LLG	A	8	cold	neutral	10	17.13134
5LLG	5LLG	A	8	cold	neutral	20	14.62302
5LLG	5LLG	A	8	cold	neutral	30	15.58677
5LLG	5LLG	A	8	cold	neutral	40	33.67179
7LLG	7LLG	A	3	cold	neutral	10	10.27673
7LLG	7LLG	A	3	cold	neutral	20	9.30466
7LLG	7LLG	A	3	cold	neutral	30	8.64692
7LLG	7LLG	A	3	cold	neutral	40	23.24792
7LLG	7LLG	A	8	cold	neutral	10	16.42139
7LLG	7LLG	A	8	cold	neutral	20	16.54209
7LLG	7LLG	A	8	cold	neutral	30	21.7488
7LLG	7LLG	A	8	cold	neutral	40	37.74488
7LLW	7LLW	A	3	neutral	neutral	10	8.958553
7LLW	7LLW	A	3	neutral	neutral	20	9.396644
7LLW	7LLW	A	3	neutral	neutral	30	8.224295
7LLW	7LLW	A	3	neutral	neutral	40	23.56293
7LLW	7LLW	A	8	neutral	neutral	10	13.63868
7LLW	7LLW	A	8	neutral	neutral	20	10.62076
7LLW	7LLW	A	8	neutral	neutral	30	13.04108
7LLW	7LLW	A	8	neutral	neutral	40	38.79373
8LLG	8LLG	A	3	cold	neutral	10	9.890038
8LLG	8LLG	A	3	cold	neutral	20	10.93972
8LLG	8LLG	A	3	cold	neutral	30	11.57396
8LLG	8LLG	A	3	cold	neutral	40	23.81941
8LLG	8LLG	A	8	cold	neutral	20	9.404268
8LLG	8LLG	A	8	cold	neutral	40	23.40698
9LLG	9LLG	A	3	cold	neutral	10	8.510536
9LLG	9LLG	A	3	cold	neutral	20	8.005473
9LLG	9LLG	A	3	cold	neutral	30	8.089529
9LLG	9LLG	A	3	cold	neutral	40	26.09375
9LLG	9LLG	A	8	cold	neutral	20	14.01244
9LLG	9LLG	A	8	cold	neutral	40	41.55294
9LLW	9LLW	A	3	neutral	neutral	10	7.312407
9LLW	9LLW	A	3	neutral	neutral	20	6.507517
9LLW	9LLW	A	3	neutral	neutral	30	6.514705
9LLW	9LLW	A	3	neutral	neutral	40	25.26887
