# Supplementary material for: Limited evidence that body size shrinking and shape-shifting alleviate thermoregulatory pressures in a warmer world
Source: Commun Biol. 2025 May 7;8:707. doi: 10.1038/s42003-025-08131-7 (PMC12059039; doi:10.1038/s42003-025-08131-7)
Supplement: Supplementary file 4 — Supplementary Dataset 1 [file 42003_2025_8131_MOESM4_ESM.zip › supplementalData/exp1VO2.csv]

ring	birdID	exp	week	pretreatment	posttreatment	date	startTime	endTime	Ta	initialTb	meanTb	VO2	RMR	fileName
10LLG	10LLG	A	3	cold	neutral	07/11/2021	11:21:12	11:23:11	10	42.1	42.12	7.483365	2.494455	mod-RepRec~11-07-2021_0000_m.exp
10LLG	10LLG	A	3	cold	neutral	07/11/2021	12:32:34	12:34:33	20	42.1	41.4	5.190741	1.730247	mod-RepRec~11-07-2021_0001_m.exp
10LLG	10LLG	A	3	cold	neutral	07/11/2021	13:42:37	13:44:36	30	42.1	41.37	4.809888	1.603296	mod-RepRec~11-07-2021_0002_m.exp
10LLG	10LLG	A	3	cold	neutral	07/11/2021	15:14:11	15:16:10	40	42.1	43.13	5.157696	1.719232	mod-RepRec~11-07-2021_0003_m.exp
10LLG	10LLG	A	8	cold	neutral	14/12/2021	13:33:42	13:35:41	10	41.8	42.98	10.21798	3.405993333	mod-RepRec~12-14-2021_Afternoon_0005_m.exp
10LLG	10LLG	A	8	cold	neutral	14/12/2021	14:30:04	14:32:03	20	41.8	42.08	6.687019	2.229006333	mod-RepRec~12-14-2021_Afternoon_0006_m.exp
10LLG	10LLG	A	8	cold	neutral	14/12/2021	15:19:21	15:21:20	30	41.8	42.2	6.305152	2.101717333	mod-RepRec~12-14-2021_Afternoon_0007_m.exp
10LLG	10LLG	A	8	cold	neutral	14/12/2021	16:36:23	16:38:22	40	41.8	43	5.824135	1.941378333	mod-RepRec~12-14-2021_Afternoon_0008_m.exp
11LLG	11LLG	A	3	cold	neutral	08/11/2021	10:58:54	11:00:53	10	42.3	42.59	7.451964	2.483988	mod-RepRec~11-08-2021_0000_m.exp
11LLG	11LLG	A	3	cold	neutral	08/11/2021	12:06:31	12:08:30	20	42.3	42.14	7.076353	2.358784333	mod-RepRec~11-08-2021_0001_m.exp
11LLG	11LLG	A	3	cold	neutral	08/11/2021	13:20:20	13:22:19	30	42.3	41.9	6.531959	2.177319667	mod-RepRec~11-08-2021_0002_m.exp
11LLG	11LLG	A	3	cold	neutral	08/11/2021	14:31:27	14:33:26	40	42.3	43.6	5.99051	1.996836667	mod-RepRec~11-08-2021_0003_m.exp
11LLG	11LLG	A	8	cold	neutral	15/12/2021	13:36:25	13:38:24	10	41.8	43.74	10.30587	3.43529	mod-RepRec~12-15-2021_Afternoon_0005_m.exp
11LLG	11LLG	A	8	cold	neutral	15/12/2021	14:26:12	14:28:11	20	41.8	43.14	8.291259	2.763753	mod-RepRec~12-15-2021_Afternoon_0006_m.exp
11LLG	11LLG	A	8	cold	neutral	15/12/2021	15:25:50	15:27:49	30	41.8	42.5	5.689996	1.896665333	mod-RepRec~12-15-2021_Afternoon_0007_m.exp
11LLG	11LLG	A	8	cold	neutral	15/12/2021	16:19:27	16:21:26	40	41.8	44.1	6.481883	2.160627667	mod-RepRec~12-15-2021_Afternoon_0008_m.exp
12LLG	12LLG	A	3	cold	neutral	08/11/2021	11:07:14	11:09:13	10	42.2	41.94	7.575036	2.525012	mod-RepRec~11-08-2021_0000_m.exp
12LLG	12LLG	A	3	cold	neutral	08/11/2021	12:18:33	12:20:32	20	42.2	41.55	5.979223	1.993074333	mod-RepRec~11-08-2021_0001_m.exp
12LLG	12LLG	A	3	cold	neutral	08/11/2021	13:26:33	13:28:32	30	42.2	41.24	4.909415	1.636471667	mod-RepRec~11-08-2021_0002_m.exp
12LLG	12LLG	A	3	cold	neutral	08/11/2021	14:43:04	14:45:03	40	42.2	43.9	7.25648	2.418826667	mod-RepRec~11-08-2021_0003_m.exp
13LLG	13LLG	A	3	cold	neutral	08/11/2021	11:18:23	11:20:22	10	42.9	42.87	7.900778	2.633592667	mod-RepRec~11-08-2021_0000_m.exp
13LLG	13LLG	A	3	cold	neutral	08/11/2021	12:31:44	12:33:43	20	42.9	42.5	5.380321	1.793440333	mod-RepRec~11-08-2021_0001_m.exp
13LLG	13LLG	A	3	cold	neutral	08/11/2021	14:59:50	15:01:49	40	42.9	44.5	5.912778	1.970926	mod-RepRec~11-08-2021_0003_m.exp
13LLG	13LLG	A	8	cold	neutral	15/12/2021	09:39:39	09:41:38	10	42.7	43.43	11.08561	3.695203333	mod-RepRec~12-15-2021_Morning_0000_m.exp
13LLG	13LLG	A	8	cold	neutral	15/12/2021	10:39:55	10:41:54	20	42.7	42.13	6.045316	2.015105333	mod-RepRec~12-15-2021_Morning_0001_m.exp
13LLG	13LLG	A	8	cold	neutral	15/12/2021	11:31:59	11:33:58	30	42.7	43.19	8.333549	2.777849667	mod-RepRec~12-15-2021_Morning_0002_m.exp
13LLG	13LLG	A	8	cold	neutral	15/12/2021	12:31:36	12:33:35	40	42.7	44.33	6.262403	2.087467667	mod-RepRec~12-15-2021_Morning_0003_m.exp
14LLG	14LLG	A	3	cold	neutral	05/11/2021	10:42:45	10:44:44	10	41.7	42.8	7.648213	2.549404333	mod-RepRec~11-05-2021_0000_m.exp
14LLG	14LLG	A	3	cold	neutral	05/11/2021	11:51:26	11:53:25	20	41.7	42.7	6.312403	2.104134333	mod-RepRec~11-05-2021_0001_m.exp
14LLG	14LLG	A	3	cold	neutral	05/11/2021	13:03:19	13:05:18	30	41.7	41.86	3.819982	1.273327333	mod-RepRec~11-05-2021_0002_m.exp
14LLG	14LLG	A	3	cold	neutral	05/11/2021	14:40:10	14:42:09	40	41.7	43.1	4.249212	1.416404	mod-RepRec~11-05-2021_0003_m.exp
14LLG	14LLG	A	8	cold	neutral	12/12/2021	09:32:54	09:34:53	10	42.2	43.25	9.705557	3.235185667	mod-RepRec~12-12-2021_Morning_0000_m.exp
14LLG	14LLG	A	8	cold	neutral	12/12/2021	10:31:19	10:33:18	20	42.2	43.03	8.165181	2.721727	mod-RepRec~12-12-2021_Morning_0001_m.exp
14LLG	14LLG	A	8	cold	neutral	12/12/2021	11:23:24	11:25:23	30	42.2	43.05	6.350469	2.116823	mod-RepRec~12-12-2021_Morning_0002_m.exp
14LLG	14LLG	A	8	cold	neutral	12/12/2021	12:19:55	12:21:54	40	42.2	43.3	4.038455	1.346151667	mod-RepRec~12-12-2021_Morning_0003_m.exp
1RLG	1RLG	A	3	cold	neutral	02/11/2021	09:23:49	09:25:48	10	42.3	42.3	7.514338	2.504779333	mod-RepRec~11-02-2021_0000_m.exp
1RLG	1RLG	A	3	cold	neutral	02/11/2021	10:34:15	10:36:14	20	42.3	42.2	6.014926	2.004975333	mod-RepRec~11-02-2021_0001_m.exp
1RLG	1RLG	A	3	cold	neutral	02/11/2021	11:43:24	11:45:23	30	42.3	42	5.821725	1.940575	mod-RepRec~11-02-2021_0002_m.exp
1RLG	1RLG	A	3	cold	neutral	02/11/2021	12:56:30	12:58:29	40	42.3	44.48	7.380731	2.460243667	mod-RepRec~11-02-2021_0003_m.exp
1RLG	1RLG	A	8	cold	neutral	09/12/2021	13:22:48	13:24:47	10	42.3	43.5	11.01809	3.672696667	mod-RepRec~12-09-2021_Afternoon_0005_m.exp
1RLG	1RLG	A	8	cold	neutral	09/12/2021	14:23:01	14:25:00	20	42.3	43.29	9.844716	3.281572	mod-RepRec~12-09-2021_Afternoon_0006_m.exp
1RLG	1RLG	A	8	cold	neutral	09/12/2021	15:15:38	15:17:37	30	42.3	43.23	7.205153	2.401717667	mod-RepRec~12-09-2021_Afternoon_0007_m.exp
1RLG	1RLG	A	8	cold	neutral	09/12/2021	16:14:22	16:16:21	40	42.3	43.6	5.865256	1.955085333	mod-RepRec~12-09-2021_Afternoon_0008_m.exp
21RLB	21RLB	A	3	cold	neutral	26/10/2021	12:12:37	12:14:36	10	41.8	42.3	6.851974	2.283991333	mod-RepRec~10-26-2021_0000_m.exp
21RLB	21RLB	A	3	cold	neutral	26/10/2021	13:21:19	13:23:18	20	41.8	41.6	6.58867	2.196223333	mod-RepRec~10-26-2021_0001_m.exp
21RLB	21RLB	A	3	cold	neutral	26/10/2021	14:33:11	14:35:10	30	41.8	41.7	4.684178	1.561392667	mod-RepRec~10-26-2021_0002_m.exp
21RLB	21RLB	A	3	cold	neutral	26/10/2021	15:46:53	15:48:52	40	41.8	43.78	6.360826	2.120275333	mod-RepRec~10-26-2021_0003_m.exp
21RLB	21RLB	A	8	cold	neutral	03/12/2021	14:15:18	14:17:17	10	42.6	43.55	15.51658	5.172193333	mod-RepRec~12-03-2021_Afternoon_0005_m.exp
21RLB	21RLB	A	8	cold	neutral	03/12/2021	15:07:32	15:09:31	20	42.6	43.27	12.39287	4.130956667	mod-RepRec~12-03-2021_Afternoon_0006_m.exp
21RLB	21RLB	A	8	cold	neutral	03/12/2021	16:01:18	16:03:17	30	42.6	42.85	9.786844	3.262281333	mod-RepRec~12-03-2021_Afternoon_0007_m.exp
21RLB	21RLB	A	8	cold	neutral	03/12/2021	16:57:46	16:59:45	40	42.6	43.04	6.640236	2.213412	mod-RepRec~12-03-2021_Afternoon_0008_m.exp
22RLB	22RLB	A	3	cold	neutral	26/10/2021	12:22:18	12:24:17	10	42.3	42.1	6.782953	2.260984333	mod-RepRec~10-26-2021_0000_m.exp
22RLB	22RLB	A	3	cold	neutral	26/10/2021	13:30:36	13:32:35	20	42.3	41.7	5.387374	1.795791333	mod-RepRec~10-26-2021_0001_m.exp
22RLB	22RLB	A	3	cold	neutral	26/10/2021	14:41:56	14:43:55	30	42.3	41.3	5.066854	1.688951333	mod-RepRec~10-26-2021_0002_m.exp
22RLB	22RLB	A	3	cold	neutral	26/10/2021	15:58:25	16:00:24	40	42.3	43.9	5.594586	1.864862	mod-RepRec~10-26-2021_0003_m.exp
22RLB	22RLB	A	8	cold	neutral	04/12/2021	10:10:57	10:12:56	10	42.9	42.37	7.786417	2.595472333	mod-RepRec~12-04-2021_Morning_0000_m.exp
22RLB	22RLB	A	8	cold	neutral	04/12/2021	11:12:23	11:14:22	20	42.9	41.9	5.631563	1.877187667	mod-RepRec~12-04-2021_Morning_0001_m.exp
22RLB	22RLB	A	8	cold	neutral	04/12/2021	12:04:21	12:06:20	30	42.9	42.59	8.748227	2.916075667	mod-RepRec~12-04-2021_Morning_0002_m.exp
22RLB	22RLB	A	8	cold	neutral	04/12/2021	12:55:46	12:57:45	40	42.9	43	4.032038	1.344012667	mod-RepRec~12-04-2021_Morning_0003_m.exp
24LLB	24LLB	A	3	cold	neutral	27/10/2021	11:15:51	11:17:50	10	42.3	42.13	7.701312	2.567104	mod-RepRec~10-27-2021_0000_m.exp
24LLB	24LLB	A	3	cold	neutral	27/10/2021	12:25:34	12:27:33	20	42.3	41.8	5.165115	1.721705	mod-RepRec~10-27-2021_0001_m.exp
24LLB	24LLB	A	3	cold	neutral	27/10/2021	13:38:41	13:40:40	30	42.3	41.22	4.357946	1.452648667	mod-RepRec~10-27-2021_0002_m.exp
24LLB	24LLB	A	3	cold	neutral	27/10/2021	14:36:56	14:38:55	40	42.3	43.84	6.919849	2.306616333	mod-RepRec~10-27-2021_0003_m.exp
24LLB	24LLB	A	8	cold	neutral	05/12/2021	09:57:26	09:59:25	10	42.1	43.47	11.32344	3.77448	mod-RepRec~12-05-2021_Morning_0000_m.exp
24LLB	24LLB	A	8	cold	neutral	05/12/2021	10:55:49	10:57:48	20	42.1	42.9	10.18011	3.39337	mod-RepRec~12-05-2021_Morning_0001_m.exp
24LLB	24LLB	A	8	cold	neutral	05/12/2021	11:47:13	11:49:12	30	42.1	42.3	5.118482	1.706160667	mod-RepRec~12-05-2021_Morning_0002_m.exp
24LLB	24LLB	A	8	cold	neutral	05/12/2021	12:52:44	12:54:43	40	42.1	43.91	5.123015	1.707671667	mod-RepRec~12-05-2021_Morning_0003_m.exp
26RLB	26RLB	A	3	cold	neutral	27/10/2021	11:24:31	11:26:30	10	42.3	42.6	7.87947	2.62649	mod-RepRec~10-27-2021_0000_m.exp
26RLB	26RLB	A	3	cold	neutral	27/10/2021	12:34:26	12:36:25	20	42.3	42.1	6.021284	2.007094667	mod-RepRec~10-27-2021_0001_m.exp
26RLB	26RLB	A	3	cold	neutral	27/10/2021	13:49:19	13:51:18	30	42.3	41.9	4.997602	1.665867333	mod-RepRec~10-27-2021_0002_m.exp
26RLB	26RLB	A	3	cold	neutral	27/10/2021	14:45:27	14:47:26	40	42.3	44	5.814258	1.938086	mod-RepRec~10-27-2021_0003_m.exp
26RLB	26RLB	A	8	cold	neutral	05/12/2021	09:52:30	09:54:29	10	42.6	43.11	14.29079	4.763596667	mod-RepRec~12-05-2021_Morning_0000_m.exp
26RLB	26RLB	A	8	cold	neutral	05/12/2021	10:42:34	10:44:33	20	42.6	42.9	11.04111	3.68037	mod-RepRec~12-05-2021_Morning_0001_m.exp
26RLB	26RLB	A	8	cold	neutral	05/12/2021	11:41:12	11:43:11	30	42.6	42.6	6.767053	2.255684333	mod-RepRec~12-05-2021_Morning_0002_m.exp
26RLB	26RLB	A	8	cold	neutral	05/12/2021	13:01:03	13:03:02	40	42.6	43.5	8.230266	2.743422	mod-RepRec~12-05-2021_Morning_0003_m.exp
27LLB	27LLB	A	3	cold	neutral	27/10/2021	11:36:36	11:38:35	10	42.3	41.9	6.890786	2.296928667	mod-RepRec~10-27-2021_0000_m.exp
27LLB	27LLB	A	3	cold	neutral	27/10/2021	12:47:22	12:49:21	20	42.3	41.59	5.297327	1.765775667	mod-RepRec~10-27-2021_0001_m.exp
27LLB	27LLB	A	3	cold	neutral	27/10/2021	13:56:11	13:58:10	30	42.3	41.33	4.128501	1.376167	mod-RepRec~10-27-2021_0002_m.exp
27LLB	27LLB	A	3	cold	neutral	27/10/2021	15:00:21	15:02:20	40	42.3	43.1	4.425637	1.475212333	mod-RepRec~10-27-2021_0003_m.exp
27LLB	27LLB	A	8	cold	neutral	05/12/2021	14:03:55	14:05:54	10	42.3	43.13	9.049109	3.016369667	mod-RepRec~12-05-2021_Afternoon_0005_m.exp
27LLB	27LLB	A	8	cold	neutral	05/12/2021	14:58:46	15:00:45	20	42.3	42.6	7.128471	2.376157	mod-RepRec~12-05-2021_Afternoon_0006_m.exp
27LLB	27LLB	A	8	cold	neutral	05/12/2021	15:55:16	15:57:15	30	42.3	43.23	5.708396	1.902798667	mod-RepRec~12-05-2021_Afternoon_0007_m.exp
27LLB	27LLB	A	8	cold	neutral	05/12/2021	16:48:31	16:50:30	40	42.3	44.04	4.290898	1.430299333	mod-RepRec~12-05-2021_Afternoon_0008_m.exp
28LLB	28LLB	A	3	cold	neutral	30/10/2021	11:31:54	11:33:53	10	41.2	42.5	7.946754	2.648918	mod-RepRec~10-30-2021_0000_m.exp
28LLB	28LLB	A	3	cold	neutral	30/10/2021	12:49:06	12:51:05	20	41.2	42.2	4.913541	1.637847	mod-RepRec~10-30-2021_0001_m.exp
28LLB	28LLB	A	3	cold	neutral	30/10/2021	13:53:52	13:55:51	30	41.2	41.93	4.59549	1.53183	mod-RepRec~10-30-2021_0002_m.exp
28LLB	28LLB	A	3	cold	neutral	30/10/2021	15:19:07	15:21:06	40	41.2	44.75	5.897101	1.965700333	mod-RepRec~10-30-2021_0003_m.exp
28LLB	28LLB	A	8	cold	neutral	05/12/2021	13:54:04	13:56:03	10	42.4	43.06	10.61062	3.536873333	mod-RepRec~12-05-2021_Afternoon_0005_m.exp
28LLB	28LLB	A	8	cold	neutral	05/12/2021	14:47:02	14:49:01	20	42.4	42.65	6.400589	2.133529667	mod-RepRec~12-05-2021_Afternoon_0006_m.exp
28LLB	28LLB	A	8	cold	neutral	05/12/2021	15:46:01	15:48:00	30	42.4	42.2	6.03335	2.011116667	mod-RepRec~12-05-2021_Afternoon_0007_m.exp
28LLB	28LLB	A	8	cold	neutral	05/12/2021	16:59:01	17:01:00	40	42.4	43.67	6.923034	2.307678	mod-RepRec~12-05-2021_Afternoon_0008_m.exp
2RLG	2RLG	A	3	cold	neutral	02/11/2021	09:32:28	09:34:27	10	42.1	41.9	6.918781	2.306260333	mod-RepRec~11-02-2021_0000_m.exp
2RLG	2RLG	A	3	cold	neutral	02/11/2021	10:44:22	10:46:21	20	42.1	41.7	6.691938	2.230646	mod-RepRec~11-02-2021_0001_m.exp
2RLG	2RLG	A	3	cold	neutral	02/11/2021	11:55:11	11:57:10	30	42.1	41.39	5.486772	1.828924	mod-RepRec~11-02-2021_0002_m.exp
2RLG	2RLG	A	3	cold	neutral	02/11/2021	13:06:19	13:08:18	40	42.1	44.25	7.171229	2.390409667	mod-RepRec~11-02-2021_0003_m.exp
2RLG	2RLG	A	8	cold	neutral	09/12/2021	09:39:04	09:41:03	10	41.4	42.77	8.857744	2.952581333	mod-RepRec~12-09-2021_Morning_0000_m.exp
2RLG	2RLG	A	8	cold	neutral	09/12/2021	10:30:19	10:32:18	20	41.4	42.16	6.130079	2.043359667	mod-RepRec~12-09-2021_Morning_0001_m.exp
2RLG	2RLG	A	8	cold	neutral	09/12/2021	11:27:41	11:29:40	30	41.4	41.67	4.942963	1.647654333	mod-RepRec~12-09-2021_Morning_0002_m.exp
2RLG	2RLG	A	8	cold	neutral	09/12/2021	12:29:43	12:31:42	40	41.4	44.6	7.737212	2.579070667	mod-RepRec~12-09-2021_Morning_0003_m.exp
3LLG	3LLG	A	3	cold	neutral	03/11/2021	11:12:20	11:14:19	10	42.5	41.72	6.281003	2.093667667	mod-RepRec~11-03-2021_0000_m.exp
3LLG	3LLG	A	3	cold	neutral	03/11/2021	12:27:46	12:29:45	20	42.5	42	5.648522	1.882840667	mod-RepRec~11-03-2021_0001_m.exp
3LLG	3LLG	A	3	cold	neutral	03/11/2021	13:32:49	13:34:48	30	42.5	41.8	4.80117	1.60039	mod-RepRec~11-03-2021_0002_m.exp
3LLG	3LLG	A	3	cold	neutral	03/11/2021	15:00:52	15:02:51	40	42.5	44.14	7.525423	2.508474333	mod-RepRec~11-03-2021_0003_m.exp
3LLG	3LLG	A	8	cold	neutral	10/12/2021	10:17:36	10:19:35	10	41.8	43.12	11.15059	3.716863333	mod-RepRec~12-10-2021_Morning_0000_m.exp
3LLG	3LLG	A	8	cold	neutral	10/12/2021	11:11:00	11:12:59	20	41.8	42.01	6.337793	2.112597667	mod-RepRec~12-10-2021_Morning_0001_m.exp
3LLG	3LLG	A	8	cold	neutral	10/12/2021	12:07:47	12:09:46	30	41.8	43	6.273193	2.091064333	mod-RepRec~12-10-2021_Morning_0002_m.exp
3LLG	3LLG	A	8	cold	neutral	10/12/2021	13:08:06	13:10:05	40	41.8	44.2	6.787013	2.262337667	mod-RepRec~12-10-2021_Morning_0003_m.exp
5LLG	5LLG	A	3	cold	neutral	03/11/2021	11:20:47	11:22:46	10	41.3	41.81	6.925917	2.308639	mod-RepRec~11-03-2021_0000_m.exp
5LLG	5LLG	A	3	cold	neutral	03/11/2021	12:35:42	12:37:41	20	41.3	41.87	5.329314	1.776438	mod-RepRec~11-03-2021_0001_m.exp
5LLG	5LLG	A	3	cold	neutral	03/11/2021	13:40:25	13:42:24	30	41.3	40.41	3.984507	1.328169	mod-RepRec~11-03-2021_0002_m.exp
5LLG	5LLG	A	3	cold	neutral	03/11/2021	14:38:34	14:40:33	40	41.3	43	6.491014	2.163671333	mod-RepRec~11-03-2021_0003_m.exp
5LLG	5LLG	A	8	cold	neutral	10/12/2021	14:05:42	14:07:41	10	41.6	43.25	10.34223	3.44741	mod-RepRec~12-10-2021_Afternoon_0005_m.exp
5LLG	5LLG	A	8	cold	neutral	10/12/2021	14:58:41	15:00:40	20	41.6	43.05	8.300888	2.766962667	mod-RepRec~12-10-2021_Afternoon_0006_m.exp
5LLG	5LLG	A	8	cold	neutral	10/12/2021	15:57:06	15:59:05	30	41.6	42.53	5.832691	1.944230333	mod-RepRec~12-10-2021_Afternoon_0007_m.exp
5LLG	5LLG	A	8	cold	neutral	10/12/2021	17:07:32	17:09:31	40	41.6	43.2	7.081047	2.360349	mod-RepRec~12-10-2021_Afternoon_0008_m.exp
7LLG	7LLG	A	3	cold	neutral	04/11/2021	10:41:04	10:43:03	10	41.8	42.05	7.176757	2.392252333	mod-RepRec~11-04-2021_0000_m.exp
7LLG	7LLG	A	3	cold	neutral	04/11/2021	11:57:21	11:59:20	20	41.8	41.41	6.916466	2.305488667	mod-RepRec~11-04-2021_0001_m.exp
7LLG	7LLG	A	3	cold	neutral	04/11/2021	13:02:25	13:04:24	30	41.8	41.3	4.919171	1.639723667	mod-RepRec~11-04-2021_0002_m.exp
7LLG	7LLG	A	3	cold	neutral	04/11/2021	14:13:09	14:15:08	40	41.8	44.1	6.556416	2.185472	mod-RepRec~11-04-2021_0003_m.exp
7LLG	7LLG	A	8	cold	neutral	12/12/2021	13:25:43	13:27:42	10	42.1	43.64	9.211299	3.070433	mod-RepRec~12-12-2021_Afternoon_0005_m.exp
7LLG	7LLG	A	8	cold	neutral	12/12/2021	14:13:47	14:15:46	20	42.1	43.11	8.62369	2.874563333	mod-RepRec~12-12-2021_Afternoon_0006_m.exp
7LLG	7LLG	A	8	cold	neutral	12/12/2021	15:14:12	15:16:11	30	42.1	42.69	4.921865	1.640621667	mod-RepRec~12-12-2021_Afternoon_0007_m.exp
7LLG	7LLG	A	8	cold	neutral	12/12/2021	16:24:43	16:26:42	40	42.1	43.6	5.640887	1.880295667	mod-RepRec~12-12-2021_Afternoon_0008_m.exp
8LLG	8LLG	A	3	cold	neutral	04/11/2021	10:53:27	10:55:26	10	42.4	42.1	9.265144	3.088381333	mod-RepRec~11-04-2021_0000_m.exp
8LLG	8LLG	A	3	cold	neutral	04/11/2021	12:04:46	12:06:45	20	42.4	41.77	6.801991	2.267330333	mod-RepRec~11-04-2021_0001_m.exp
8LLG	8LLG	A	3	cold	neutral	04/11/2021	13:10:33	13:12:32	30	42.4	41.6	5.151818	1.717272667	mod-RepRec~11-04-2021_0002_m.exp
8LLG	8LLG	A	3	cold	neutral	04/11/2021	14:20:24	14:22:23	40	42.4	44.2	7.25567	2.418556667	mod-RepRec~11-04-2021_0003_m.exp
8LLG	8LLG	A	8	cold	neutral	11/12/2021	11:15:06	11:17:05	20	42.4	42.12	7.679817	2.559939	mod-RepRec~12-11-2021_Morning_0001_m.exp
8LLG	8LLG	A	8	cold	neutral	11/12/2021	13:07:44	13:09:43	40	42.4	43.59	3.782856	1.260952	mod-RepRec~12-11-2021_Morning_0003_m.exp
9LLG	9LLG	A	3	cold	neutral	06/11/2021	11:24:52	11:26:51	10	41.1	41.84	9.055346	3.018448667	mod-RepRec~11-06-2021_0000_m.exp
9LLG	9LLG	A	3	cold	neutral	06/11/2021	12:38:01	12:40:00	20	41.1	41.4	7.308692	2.436230667	mod-RepRec~11-06-2021_0001_m.exp
9LLG	9LLG	A	3	cold	neutral	06/11/2021	13:42:03	13:44:02	30	41.1	41.01	5.103779	1.701259667	mod-RepRec~11-06-2021_0002_m.exp
9LLG	9LLG	A	3	cold	neutral	06/11/2021	15:11:16	15:13:15	40	41.1	43.52	7.437468	2.479156	mod-RepRec~11-06-2021_0003_m.exp
9LLG	9LLG	A	8	cold	neutral	14/12/2021	10:20:19	10:22:18	20	42.2	42.62	8.766806	2.922268667	mod-RepRec~12-14-2021_Morning_0001_m.exp
9LLG	9LLG	A	8	cold	neutral	14/12/2021	12:30:51	12:32:50	40	42.2	43.5	5.687533	1.895844333	mod-RepRec~12-14-2021_Morning_0003_m.exp
10LLW	10LLW	A	3	neutral	neutral	07/11/2021	11:00:03	11:02:02	10	42.3	42.14	7.272385	2.424128333	mod-RepRec~11-07-2021_0000_m.exp
10LLW	10LLW	A	3	neutral	neutral	07/11/2021	12:13:14	12:15:13	20	42.3	41.49	5.412163	1.804054333	mod-RepRec~11-07-2021_0001_m.exp
10LLW	10LLW	A	3	neutral	neutral	07/11/2021	13:19:48	13:21:47	30	42.3	41.4	4.823077	1.607692333	mod-RepRec~11-07-2021_0002_m.exp
10LLW	10LLW	A	3	neutral	neutral	07/11/2021	14:29:47	14:31:46	40	42.3	44.78	7.970583	2.656861	mod-RepRec~11-07-2021_0003_m.exp
10LLW	10LLW	A	8	neutral	neutral	14/12/2021	09:33:26	09:35:25	10	42.1	42.87	8.243801	2.747933667	mod-RepRec~12-14-2021_Morning_0000_m.exp
10LLW	10LLW	A	8	neutral	neutral	14/12/2021	10:32:48	10:34:47	20	42.1	41.66	4.868748	1.622916	mod-RepRec~12-14-2021_Morning_0001_m.exp
10LLW	10LLW	A	8	neutral	neutral	14/12/2021	11:24:31	11:26:30	30	42.1	42.51	8.133327	2.711109	mod-RepRec~12-14-2021_Morning_0002_m.exp
10LLW	10LLW	A	8	neutral	neutral	14/12/2021	12:19:13	12:21:12	40	42.1	44.04	4.340235	1.446745	mod-RepRec~12-14-2021_Morning_0003_m.exp
11LLW	11LLW	A	3	neutral	neutral	07/11/2021	12:19:22	12:21:21	20	42.6	41.9	5.205019	1.735006333	mod-RepRec~11-07-2021_0001_m.exp
11LLW	11LLW	A	3	neutral	neutral	07/11/2021	13:31:25	13:33:24	30	42.6	41.7	4.458178	1.486059333	mod-RepRec~11-07-2021_0002_m.exp
11LLW	11LLW	A	3	neutral	neutral	07/11/2021	15:06:13	15:08:12	40	42.6	43.2	5.449608	1.816536	mod-RepRec~11-07-2021_0003_m.exp
11LLW	11LLW	A	8	neutral	neutral	15/12/2021	13:24:59	13:26:58	10	42.4	42.21	8.946515	2.982171667	mod-RepRec~12-15-2021_Afternoon_0005_m.exp
11LLW	11LLW	A	8	neutral	neutral	15/12/2021	14:18:00	14:19:59	20	42.4	43.13	9.377808	3.125936	mod-RepRec~12-15-2021_Afternoon_0006_m.exp
11LLW	11LLW	A	8	neutral	neutral	15/12/2021	15:17:39	15:19:38	30	42.4	43	7.494406	2.498135333	mod-RepRec~12-15-2021_Afternoon_0007_m.exp
11LLW	11LLW	A	8	neutral	neutral	15/12/2021	16:12:17	16:14:16	40	42.4	43.82	7.407829	2.469276333	mod-RepRec~12-15-2021_Afternoon_0008_m.exp
12LLW	12LLW	A	3	neutral	neutral	07/11/2021	11:30:19	11:32:18	10	42.7	42.33	7.514366	2.504788667	mod-RepRec~11-07-2021_0000_m.exp
12LLW	12LLW	A	3	neutral	neutral	07/11/2021	12:37:04	12:39:03	20	42.7	42.27	6.81823	2.272743333	mod-RepRec~11-07-2021_0001_m.exp
12LLW	12LLW	A	3	neutral	neutral	07/11/2021	13:52:08	13:54:07	30	42.7	41.84	5.091596	1.697198667	mod-RepRec~11-07-2021_0002_m.exp
12LLW	12LLW	A	3	neutral	neutral	07/11/2021	14:59:00	15:00:59	40	42.7	44.4	5.945154	1.981718	mod-RepRec~11-07-2021_0003_m.exp
12LLW	12LLW	A	8	neutral	neutral	14/12/2021	13:43:25	13:45:24	10	41.8	43.19	10.25532	3.41844	mod-RepRec~12-14-2021_Afternoon_0005_m.exp
12LLW	12LLW	A	8	neutral	neutral	14/12/2021	14:32:35	14:34:34	20	41.8	41.89	7.01973	2.33991	mod-RepRec~12-14-2021_Afternoon_0006_m.exp
12LLW	12LLW	A	8	neutral	neutral	14/12/2021	15:30:39	15:32:38	30	41.8	42.47	6.516883	2.172294333	mod-RepRec~12-14-2021_Afternoon_0007_m.exp
12LLW	12LLW	A	8	neutral	neutral	14/12/2021	16:25:46	16:27:45	40	41.8	44.5	7.343759	2.447919667	mod-RepRec~12-14-2021_Afternoon_0008_m.exp
13LLW	13LLW	A	3	neutral	neutral	03/11/2021	11:08:03	11:10:02	10	43	42.79	6.988804	2.329601333	mod-RepRec~11-03-2021_0000_m.exp
13LLW	13LLW	A	3	neutral	neutral	03/11/2021	12:17:06	12:19:05	20	43	42.2	5.453856	1.817952	mod-RepRec~11-03-2021_0001_m.exp
13LLW	13LLW	A	3	neutral	neutral	03/11/2021	13:22:36	13:24:35	30	43	41.6	3.634167	1.211389	mod-RepRec~11-03-2021_0002_m.exp
13LLW	13LLW	A	8	neutral	neutral	10/12/2021	14:10:51	14:12:50	10	42.5	43.39	9.24404	3.081346667	mod-RepRec~12-10-2021_Afternoon_0005_m.exp
13LLW	13LLW	A	8	neutral	neutral	10/12/2021	15:10:17	15:12:16	20	42.5	42.51	5.395318	1.798439333	mod-RepRec~12-10-2021_Afternoon_0006_m.exp
13LLW	13LLW	A	8	neutral	neutral	10/12/2021	16:05:47	16:07:46	30	42.5	41.89	4.365574	1.455191333	mod-RepRec~12-10-2021_Afternoon_0007_m.exp
13LLW	13LLW	A	8	neutral	neutral	10/12/2021	16:58:49	17:00:48	40	42.5	43.86	5.495664	1.831888	mod-RepRec~12-10-2021_Afternoon_0008_m.exp
14LLW	14LLW	A	3	neutral	neutral	05/11/2021	10:53:22	10:55:21	10	42.7	43.08	6.222894	2.074298	mod-RepRec~11-05-2021_0000_m.exp
14LLW	14LLW	A	3	neutral	neutral	05/11/2021	12:03:57	12:05:56	20	42.7	41.92	4.075308	1.358436	mod-RepRec~11-05-2021_0001_m.exp
14LLW	14LLW	A	3	neutral	neutral	05/11/2021	13:17:41	13:19:40	30	42.7	41.22	3.562061	1.187353667	mod-RepRec~11-05-2021_0002_m.exp
14LLW	14LLW	A	3	neutral	neutral	05/11/2021	14:36:00	14:37:59	40	42.7	42.64	4.048408	1.349469333	mod-RepRec~11-05-2021_0003_m.exp
14LLW	14LLW	A	8	neutral	neutral	12/12/2021	09:26:11	09:28:10	10	42.2	42.7	5.019663	1.673221	mod-RepRec~12-12-2021_Morning_0000_m.exp
14LLW	14LLW	A	8	neutral	neutral	12/12/2021	10:19:42	10:21:41	20	42.2	42.45	5.1032	1.701066667	mod-RepRec~12-12-2021_Morning_0001_m.exp
14LLW	14LLW	A	8	neutral	neutral	12/12/2021	11:11:50	11:13:49	30	42.2	41.61	3.851755	1.283918333	mod-RepRec~12-12-2021_Morning_0002_m.exp
14LLW	14LLW	A	8	neutral	neutral	12/12/2021	12:11:48	12:13:47	40	42.2	42.94	3.601067	1.200355667	mod-RepRec~12-12-2021_Morning_0003_m.exp
15LLW	15LLW	A	3	neutral	neutral	05/11/2021	10:30:57	10:32:56	10	42.7	42.99	6.513017	2.171005667	mod-RepRec~11-05-2021_0000_m.exp
15LLW	15LLW	A	3	neutral	neutral	05/11/2021	11:46:04	11:48:03	20	42.7	42.31	5.957046	1.985682	mod-RepRec~11-05-2021_0001_m.exp
15LLW	15LLW	A	3	neutral	neutral	05/11/2021	12:56:13	12:58:12	30	42.7	42.1	5.253372	1.751124	mod-RepRec~11-05-2021_0002_m.exp
15LLW	15LLW	A	3	neutral	neutral	05/11/2021	14:06:24	14:08:23	40	42.7	44.21	5.621826	1.873942	mod-RepRec~11-05-2021_0003_m.exp
16RLB	16RLB	A	3	neutral	neutral	25/10/2021	14:47:37	14:49:36	10	42.7	42	6.728041	2.242680333	mod-RepRec~10-25-2021_0000_m.exp
16RLB	16RLB	A	3	neutral	neutral	25/10/2021	15:51:17	15:53:16	20	42.7	41.3	6.22199	2.073996667	mod-RepRec~10-25-2021_0001_m.exp
16RLB	16RLB	A	3	neutral	neutral	25/10/2021	17:01:55	17:03:54	30	42.7	41.6	4.148156	1.382718667	mod-RepRec~10-25-2021_0002_m.exp
16RLB	16RLB	A	3	neutral	neutral	25/10/2021	18:15:33	18:17:32	40	42.7	43.8	6.056803	2.018934333	mod-RepRec~10-25-2021_0003_m.exp
16RLB	16RLB	A	8	neutral	neutral	03/12/2021	09:53:59	09:55:58	10	42.3	42.82	11.93627	3.978756667	mod-RepRec~12-03-2021_Morning_0000_m.exp
16RLB	16RLB	A	8	neutral	neutral	03/12/2021	10:54:04	10:56:03	20	42.3	42.33	9.487936	3.162645333	mod-RepRec~12-03-2021_Morning_0001_m.exp
16RLB	16RLB	A	8	neutral	neutral	03/12/2021	11:41:43	11:43:42	30	42.3	42.7	8.51701	2.839003333	mod-RepRec~12-03-2021_Morning_0002_m.exp
16RLB	16RLB	A	8	neutral	neutral	03/12/2021	12:41:11	12:43:10	40	42.3	43.3	7.909076	2.636358667	mod-RepRec~12-03-2021_Morning_0003_m.exp
18LLB	18LLB	A	3	neutral	neutral	25/10/2021	14:21:13	14:23:12	10	42.7	42.28	8.271702	2.757234	mod-RepRec~10-25-2021_0000_m.exp
18LLB	18LLB	A	3	neutral	neutral	25/10/2021	15:33:35	15:35:34	20	42.7	41.91	6.029695	2.009898333	mod-RepRec~10-25-2021_0001_m.exp
18LLB	18LLB	A	3	neutral	neutral	25/10/2021	16:48:41	16:50:40	30	42.7	41.7	4.987337	1.662445667	mod-RepRec~10-25-2021_0002_m.exp
18LLB	18LLB	A	3	neutral	neutral	25/10/2021	17:55:08	17:57:07	40	42.7	43.65	5.312339	1.770779667	mod-RepRec~10-25-2021_0003_m.exp
18LLB	18LLB	A	8	neutral	neutral	04/12/2021	14:13:26	14:15:25	10	42.5	43.19	12.54038	4.180126667	mod-RepRec~12-04-2021_Afternoon_0005_m.exp
18LLB	18LLB	A	8	neutral	neutral	04/12/2021	15:06:13	15:08:12	20	42.5	42.8	9.694835	3.231611667	mod-RepRec~12-04-2021_Afternoon_0006_m.exp
18LLB	18LLB	A	8	neutral	neutral	04/12/2021	15:56:25	15:58:24	30	42.5	42.09	7.366945	2.455648333	mod-RepRec~12-04-2021_Afternoon_0007_m.exp
18LLB	18LLB	A	8	neutral	neutral	04/12/2021	17:11:46	17:13:45	40	42.5	43.8	6.656284	2.218761333	mod-RepRec~12-04-2021_Afternoon_0008_m.exp
19RLB	19RLB	A	3	neutral	neutral	25/10/2021	14:15:58	14:17:57	10	42.3	41.9	7.982788	2.660929333	mod-RepRec~10-25-2021_0000_m.exp
19RLB	19RLB	A	3	neutral	neutral	25/10/2021	15:27:50	15:29:49	20	42.3	41.6	7.03717	2.345723333	mod-RepRec~10-25-2021_0001_m.exp
19RLB	19RLB	A	3	neutral	neutral	25/10/2021	16:37:46	16:39:45	30	42.3	42.6	6.697526	2.232508667	mod-RepRec~10-25-2021_0002_m.exp
19RLB	19RLB	A	8	neutral	neutral	04/12/2021	14:23:45	14:25:44	10	42.9	43.1	11.16862	3.722873333	mod-RepRec~12-04-2021_Afternoon_0005_m.exp
19RLB	19RLB	A	8	neutral	neutral	04/12/2021	15:18:34	15:20:33	20	42.9	42.6	8.592133	2.864044333	mod-RepRec~12-04-2021_Afternoon_0006_m.exp
19RLB	19RLB	A	8	neutral	neutral	04/12/2021	16:13:26	16:15:25	30	42.9	42.29	7.641594	2.547198	mod-RepRec~12-04-2021_Afternoon_0007_m.exp
19RLB	19RLB	A	8	neutral	neutral	04/12/2021	17:08:39	17:10:38	40	42.9	44.62	8.737441	2.912480333	mod-RepRec~12-04-2021_Afternoon_0008_m.exp
1RLW	1RLW	A	3	neutral	neutral	04/11/2021	10:38:21	10:40:20	10	42.9	42.2	7.02664	2.342213333	mod-RepRec~11-04-2021_0000_m.exp
1RLW	1RLW	A	3	neutral	neutral	04/11/2021	11:47:52	11:49:51	20	42.9	41.8	5.500578	1.833526	mod-RepRec~11-04-2021_0001_m.exp
1RLW	1RLW	A	3	neutral	neutral	04/11/2021	12:57:22	12:59:21	30	42.9	41.6	4.99891	1.666303333	mod-RepRec~11-04-2021_0002_m.exp
1RLW	1RLW	A	3	neutral	neutral	04/11/2021	14:01:01	14:03:00	40	42.9	43.5	7.713647	2.571215667	mod-RepRec~11-04-2021_0003_m.exp
1RLW	1RLW	A	8	neutral	neutral	11/12/2021	10:32:50	10:34:49	10	42.2	43.33	9.727715	3.242571667	mod-RepRec~12-11-2021_Morning_0000_m.exp
1RLW	1RLW	A	8	neutral	neutral	11/12/2021	11:26:56	11:28:55	20	42.2	41.67	5.253319	1.751106333	mod-RepRec~12-11-2021_Morning_0001_m.exp
1RLW	1RLW	A	8	neutral	neutral	11/12/2021	12:20:43	12:22:42	30	42.2	42.93	7.008948	2.336316	mod-RepRec~12-11-2021_Morning_0002_m.exp
1RLW	1RLW	A	8	neutral	neutral	11/12/2021	13:13:16	13:15:15	40	42.2	43.5	5.357554	1.785851333	mod-RepRec~12-11-2021_Morning_0003_m.exp
20RLB	20RLB	A	3	neutral	neutral	25/10/2021	14:34:55	14:36:54	10	42.4	42.1	7.236846	2.412282	mod-RepRec~10-25-2021_0000_m.exp
20RLB	20RLB	A	3	neutral	neutral	25/10/2021	15:41:21	15:43:20	20	42.4	42	6.384724	2.128241333	mod-RepRec~10-25-2021_0001_m.exp
20RLB	20RLB	A	3	neutral	neutral	25/10/2021	16:50:49	16:52:48	30	42.4	41.7	4.662385	1.554128333	mod-RepRec~10-25-2021_0002_m.exp
20RLB	20RLB	A	3	neutral	neutral	25/10/2021	18:06:56	18:08:55	40	42.4	43.6	6.134631	2.044877	mod-RepRec~10-25-2021_0003_m.exp
20RLB	20RLB	A	8	neutral	neutral	03/12/2021	10:06:54	10:08:53	10	42.2	42.34	8.608062	2.869354	mod-RepRec~12-03-2021_Morning_0000_m.exp
20RLB	20RLB	A	8	neutral	neutral	03/12/2021	11:02:00	11:03:59	20	42.2	42.02	6.955599	2.318533	mod-RepRec~12-03-2021_Morning_0001_m.exp
20RLB	20RLB	A	8	neutral	neutral	03/12/2021	11:54:16	11:56:15	30	42.2	42.62	7.474998	2.491666	mod-RepRec~12-03-2021_Morning_0002_m.exp
20RLB	20RLB	A	8	neutral	neutral	03/12/2021	12:51:37	12:53:36	40	42.2	44.61	9.040162	3.013387333	mod-RepRec~12-03-2021_Morning_0003_m.exp
23RLB	23RLB	A	3	neutral	neutral	26/10/2021	13:40:31	13:42:30	20	42.5	42.2	6.63442	2.211473333	mod-RepRec~10-26-2021_0001_m.exp
23RLB	23RLB	A	3	neutral	neutral	26/10/2021	14:50:46	14:52:45	30	42.5	42.4	6.50686	2.168953333	mod-RepRec~10-26-2021_0002_m.exp
23RLB	23RLB	A	3	neutral	neutral	26/10/2021	16:03:12	16:05:11	40	42.5	44.01	5.727201	1.909067	mod-RepRec~10-26-2021_0003_m.exp
23RLB	23RLB	A	8	neutral	neutral	03/12/2021	14:26:45	14:28:44	10	42.2	43.3	11.74263	3.91421	mod-RepRec~12-03-2021_Afternoon_0005_m.exp
23RLB	23RLB	A	8	neutral	neutral	03/12/2021	15:19:51	15:21:50	20	42.2	43.06	9.765963	3.255321	mod-RepRec~12-03-2021_Afternoon_0006_m.exp
23RLB	23RLB	A	8	neutral	neutral	03/12/2021	16:12:50	16:14:49	30	42.2	42.67	5.967573	1.989191	mod-RepRec~12-03-2021_Afternoon_0007_m.exp
23RLB	23RLB	A	8	neutral	neutral	03/12/2021	17:07:43	17:09:42	40	42.2	44.46	6.60906	2.20302	mod-RepRec~12-03-2021_Afternoon_0008_m.exp
25RLB	25RLB	A	3	neutral	neutral	26/10/2021	12:47:16	12:49:15	10	42.6	42.54	9.544805	3.181601667	mod-RepRec~10-26-2021_0000_m.exp
25RLB	25RLB	A	3	neutral	neutral	26/10/2021	13:54:18	13:56:17	20	42.6	41.6	6.239161	2.079720333	mod-RepRec~10-26-2021_0001_m.exp
25RLB	25RLB	A	3	neutral	neutral	26/10/2021	15:04:48	15:06:47	30	42.6	41.78	5.256302	1.752100667	mod-RepRec~10-26-2021_0002_m.exp
25RLB	25RLB	A	3	neutral	neutral	26/10/2021	16:14:04	16:16:03	40	42.6	44.2	8.556148	2.852049333	mod-RepRec~10-26-2021_0003_m.exp
25RLB	25RLB	A	8	neutral	neutral	04/12/2021	10:25:53	10:27:52	10	42.7	43.45	10.91115	3.63705	mod-RepRec~12-04-2021_Morning_0000_m.exp
25RLB	25RLB	A	8	neutral	neutral	04/12/2021	11:18:18	11:20:17	20	42.7	42.7	12.1229	4.040966667	mod-RepRec~12-04-2021_Morning_0001_m.exp
25RLB	25RLB	A	8	neutral	neutral	04/12/2021	12:16:44	12:18:43	30	42.7	42.24	5.384411	1.794803667	mod-RepRec~12-04-2021_Morning_0002_m.exp
25RLB	25RLB	A	8	neutral	neutral	04/12/2021	13:11:17	13:13:16	40	42.7	43.6	6.271967	2.090655667	mod-RepRec~12-04-2021_Morning_0003_m.exp
2RLW	2RLW	A	3	neutral	neutral	02/11/2021	09:44:31	09:46:30	10	41.8	42	6.723665	2.241221667	mod-RepRec~11-02-2021_0000_m.exp
2RLW	2RLW	A	3	neutral	neutral	02/11/2021	12:03:27	12:05:26	30	41.8	40.9	3.8832	1.2944	mod-RepRec~11-02-2021_0002_m.exp
2RLW	2RLW	A	3	neutral	neutral	02/11/2021	13:19:13	13:21:12	40	41.8	42.2	3.863046	1.287682	mod-RepRec~11-02-2021_0003_m.exp
2RLW	2RLW	A	8	neutral	neutral	09/12/2021	13:39:25	13:41:24	10	41.7	43	7.950753	2.650251	mod-RepRec~12-09-2021_Afternoon_0005_m.exp
2RLW	2RLW	A	8	neutral	neutral	09/12/2021	14:30:51	14:32:50	20	41.7	42.67	4.654682	1.551560667	mod-RepRec~12-09-2021_Afternoon_0006_m.exp
2RLW	2RLW	A	8	neutral	neutral	09/12/2021	15:24:31	15:26:30	30	41.7	42	5.254008	1.751336	mod-RepRec~12-09-2021_Afternoon_0007_m.exp
2RLW	2RLW	A	8	neutral	neutral	09/12/2021	16:28:36	16:30:35	40	41.7	43.67	3.941509	1.313836333	mod-RepRec~12-09-2021_Afternoon_0008_m.exp
3RLW	3RLW	A	3	neutral	neutral	02/11/2021	09:59:14	10:01:13	10	42.6	42.04	8.624431	2.874810333	mod-RepRec~11-02-2021_0000_m.exp
3RLW	3RLW	A	3	neutral	neutral	02/11/2021	11:07:37	11:09:36	20	42.6	41.88	5.850704	1.950234667	mod-RepRec~11-02-2021_0001_m.exp
3RLW	3RLW	A	3	neutral	neutral	02/11/2021	12:18:48	12:20:47	30	42.6	41.2	4.402484	1.467494667	mod-RepRec~11-02-2021_0002_m.exp
3RLW	3RLW	A	3	neutral	neutral	02/11/2021	13:28:30	13:30:29	40	42.6	43.29	6.204786	2.068262	mod-RepRec~11-02-2021_0003_m.exp
3RLW	3RLW	A	8	neutral	neutral	09/12/2021	09:28:37	09:30:36	10	42.6	43.7	8.945055	2.981685	mod-RepRec~12-09-2021_Morning_0000_m.exp
3RLW	3RLW	A	8	neutral	neutral	09/12/2021	10:23:41	10:25:40	20	42.6	42.96	7.349615	2.449871667	mod-RepRec~12-09-2021_Morning_0001_m.exp
3RLW	3RLW	A	8	neutral	neutral	09/12/2021	11:14:23	11:16:22	30	42.6	42.1	4.110455	1.370151667	mod-RepRec~12-09-2021_Morning_0002_m.exp
3RLW	3RLW	A	8	neutral	neutral	09/12/2021	12:35:03	12:37:02	40	42.6	42.94	4.498489	1.499496333	mod-RepRec~12-09-2021_Morning_0003_m.exp
4RLG	4RLG	A	3	neutral	neutral	03/11/2021	11:33:19	11:35:18	10	42.6	42.03	8.368948	2.789649333	mod-RepRec~11-03-2021_0000_m.exp
4RLG	4RLG	A	3	neutral	neutral	03/11/2021	12:41:11	12:43:10	20	42.6	41.8	8.438012	2.812670667	mod-RepRec~11-03-2021_0001_m.exp
4RLG	4RLG	A	3	neutral	neutral	03/11/2021	13:55:42	13:57:41	30	42.6	41.53	5.713982	1.904660667	mod-RepRec~11-03-2021_0002_m.exp
4RLG	4RLG	A	3	neutral	neutral	03/11/2021	14:48:18	14:50:17	40	42.6	43.8	5.318015	1.772671667	mod-RepRec~11-03-2021_0003_m.exp
4RLG	4RLG	A	8	neutral	neutral	10/12/2021	10:09:10	10:11:09	10	41.7	43.59	7.656115	2.552038333	mod-RepRec~12-10-2021_Morning_0000_m.exp
4RLG	4RLG	A	8	neutral	neutral	10/12/2021	11:04:22	11:06:21	20	41.7	42.92	6.353999	2.117999667	mod-RepRec~12-10-2021_Morning_0001_m.exp
4RLG	4RLG	A	8	neutral	neutral	10/12/2021	11:57:16	11:59:15	30	41.7	41.91	4.081025	1.360341667	mod-RepRec~12-10-2021_Morning_0002_m.exp
4RLG	4RLG	A	8	neutral	neutral	10/12/2021	13:01:24	13:03:23	40	41.7	43.5	4.476248	1.492082667	mod-RepRec~12-10-2021_Morning_0003_m.exp
7LLW	7LLW	A	3	neutral	neutral	04/11/2021	10:25:28	10:27:27	10	42.7	42.18	7.284125	2.428041667	mod-RepRec~11-04-2021_0000_m.exp
7LLW	7LLW	A	3	neutral	neutral	04/11/2021	11:37:20	11:39:19	20	42.7	41.9	5.095208	1.698402667	mod-RepRec~11-04-2021_0001_m.exp
7LLW	7LLW	A	3	neutral	neutral	04/11/2021	12:45:03	12:47:02	30	42.7	41.4	4.907572	1.635857333	mod-RepRec~11-04-2021_0002_m.exp
7LLW	7LLW	A	3	neutral	neutral	04/11/2021	13:55:49	13:57:48	40	42.7	44.73	7.811921	2.603973667	mod-RepRec~11-04-2021_0003_m.exp
7LLW	7LLW	A	8	neutral	neutral	11/12/2021	14:08:03	14:10:02	10	42.4	42.47	7.299757	2.433252333	mod-RepRec~12-11-2021_Afternoon_0005_m.exp
7LLW	7LLW	A	8	neutral	neutral	11/12/2021	15:06:02	15:08:01	20	42.4	42.5	6.853605	2.284535	mod-RepRec~12-11-2021_Afternoon_0006_m.exp
7LLW	7LLW	A	8	neutral	neutral	11/12/2021	15:56:42	15:58:41	30	42.4	42.52	5.905895	1.968631667	mod-RepRec~12-11-2021_Afternoon_0007_m.exp
7LLW	7LLW	A	8	neutral	neutral	11/12/2021	17:03:49	17:05:48	40	42.4	44.01	6.692984	2.230994667	mod-RepRec~12-11-2021_Afternoon_0008_m.exp
9LLW	9LLW	A	3	neutral	neutral	06/11/2021	11:15:23	11:17:22	10	42.5	42.3	6.677787	2.225929	mod-RepRec~11-06-2021_0000_m.exp
9LLW	9LLW	A	3	neutral	neutral	06/11/2021	12:21:58	12:23:57	20	42.5	41.7	5.386931	1.795643667	mod-RepRec~11-06-2021_0001_m.exp
9LLW	9LLW	A	3	neutral	neutral	06/11/2021	13:36:45	13:38:44	30	42.5	41.45	4.038338	1.346112667	mod-RepRec~11-06-2021_0002_m.exp
9LLW	9LLW	A	3	neutral	neutral	06/11/2021	14:48:15	14:50:14	40	42.5	44.66	7.103982	2.367994	mod-RepRec~11-06-2021_0003_m.exp
