# Supplementary material for: Limited evidence that body size shrinking and shape-shifting alleviate thermoregulatory pressures in a warmer world
Source: Commun Biol. 2025 May 7;8:707. doi: 10.1038/s42003-025-08131-7 (PMC12059039; doi:10.1038/s42003-025-08131-7)
Supplement: Supplementary file 4 — Supplementary Dataset 1 [file 42003_2025_8131_MOESM4_ESM.zip › supplementalData/exp2Morphology.csv]

ring	birdID	sex	week	Ta	treatment	pretreatment	posttreatment	mass	wingLength	tarsusCalibration	tarsusLengthMean	tarsusLengthSD	tarsusHeightMean	tarsusHeightSD	billCalibration	billLengthMean	billLengthSD	billDepthMean	billDepthSD
B14	BH30	female	6	30	warm	warm	neutral	NA	NA	NA	NA	NA	NA	NA	NA	NA	NA	NA	NA
B14	BH30	female	1	30	warm	warm	neutral	44	50	NA	NA	NA	NA	NA	NA	NA	NA	NA	NA
B14	BH30	female	3	30	warm	warm	neutral	152.9	103	gridUnder	42.261	NA	6.015	NA	gridOver	8.845	NA	6.836	NA
B14	BH30	female	0	30	warm	warm	neutral	10.2	NA	NA	NA	NA	NA	NA	NA	NA	NA	NA	NA
B14	BH30	female	7	30	warm	warm	neutral	254.2	122.5	NA	NA	NA	NA	NA	NA	NA	NA	NA	NA
B14	BH30	female	4	30	warm	warm	neutral	NA	NA	NA	NA	NA	NA	NA	NA	NA	NA	NA	NA
B14	BH30	female	5	30	warm	warm	neutral	224.1	115.5	NA	NA	NA	NA	NA	NA	NA	NA	NA	NA
B14	BH30	female	2	30	warm	warm	neutral	96.9	82	NA	NA	NA	NA	NA	NA	NA	NA	NA	NA
B14	BH30	female	3	30	warm	warm	neutral	152.9	103	gridOver	37.206	NA	5.375	NA	gridOver	8.845	NA	6.836	NA
B14	BH30	female	8	30	warm	warm	neutral	264.6	123	gridOver	36.918	NA	5.281	NA	gridUnder	11.436	NA	8.38	NA
R17	GuH20	male	6	20	control	neutral	neutral	NA	NA	NA	NA	NA	NA	NA	NA	NA	NA	NA	NA
R17	GuH20	male	3	20	control	neutral	neutral	147.7	102	gridUnder	40.489	NA	5.678	NA	gridOver	8.674	0.548714862200761	7.0265	0.204353859762913
R17	GuH20	male	8	20	control	neutral	neutral	235.9	122.5	gridOver	33.264	0.0989949493661171	4.8465	0.126572113832392	gridUnder	12.0665	0.0388908729652599	8.399	0.222031529292575
R17	GuH20	male	1	20	control	neutral	neutral	39.1	43.5	NA	NA	NA	NA	NA	NA	NA	NA	NA	NA
R17	GuH20	male	7	20	control	neutral	neutral	240.3	122	NA	NA	NA	NA	NA	NA	NA	NA	NA	NA
R17	GuH20	male	4	20	control	neutral	neutral	NA	NA	NA	NA	NA	NA	NA	NA	NA	NA	NA	NA
R17	GuH20	male	2	20	control	neutral	neutral	95.1	80.5	NA	NA	NA	NA	NA	NA	NA	NA	NA	NA
R17	GuH20	male	5	20	control	neutral	neutral	218.4	118	NA	NA	NA	NA	NA	NA	NA	NA	NA	NA
R17	GuH20	male	0	20	control	neutral	neutral	9.3	NA	gridUnder	17.3976666666667	0.119349626448235	2.03233333333333	0.0702661606559895	gridOver	3.378	NA	2.541	NA
R15	HB20	male	0	20	control	neutral	neutral	10.8	NA	gridUnder	17.598	1.99262690938369	2.6435	0.734683945652823	gridOver	4.274	NA	3.734	NA
R15	HB20	male	2	20	control	neutral	neutral	89	83	NA	NA	NA	NA	NA	NA	NA	NA	NA	NA
R15	HB20	male	3	20	control	neutral	neutral	142	106	NA	NA	NA	NA	NA	NA	NA	NA	NA	NA
R15	HB20	male	8	20	control	neutral	neutral	250.1	125	gridOver	35.26	NA	4.654	NA	NA	NA	NA	NA	NA
R15	HB20	male	6	20	control	neutral	neutral	NA	NA	NA	NA	NA	NA	NA	NA	NA	NA	NA	NA
R15	HB20	male	7	20	control	neutral	neutral	236.3	124	NA	NA	NA	NA	NA	NA	NA	NA	NA	NA
R15	HB20	male	1	20	control	neutral	neutral	39.3	53	gridUnder	25.8006666666667	1.52570884072508	3.93316666666667	0.48552627803927	gridOver	5.629	NA	4.918	NA
R15	HB20	male	4	20	control	neutral	neutral	NA	NA	NA	NA	NA	NA	NA	NA	NA	NA	NA	NA
R15	HB20	male	5	20	control	neutral	neutral	204.7	116.5	NA	NA	NA	NA	NA	NA	NA	NA	NA	NA
4AN Orange	HB30	female	8	30	warm	warm	neutral	222.1	123	gridOver	35.7216666666667	1.09647130985418	4.746	0.108512672071054	gridOver	9.502	NA	6.643	NA
4AN Orange	HB30	female	2	30	warm	warm	neutral	82.1	79	gridOver	31.9615	1.3611805537841	5.2045	0.0997020561473032	gridOver	8.438	NA	6.49	NA
4AN Orange	HB30	female	3	30	warm	warm	neutral	129	98	NA	NA	NA	NA	NA	NA	NA	NA	NA	NA
4AN Orange	HB30	female	4	30	warm	warm	neutral	NA	NA	NA	NA	NA	NA	NA	NA	NA	NA	NA	NA
4AN Orange	HB30	female	5	30	warm	warm	neutral	186	119.5	NA	NA	NA	NA	NA	NA	NA	NA	NA	NA
4AN Orange	HB30	female	7	30	warm	warm	neutral	215.8	121.5	NA	NA	NA	NA	NA	NA	NA	NA	NA	NA
4AN Orange	HB30	female	0	30	warm	warm	neutral	9.7	NA	gridUnder	14.464	0.900854039231662	2.896	0.161220346110533	gridOver	4.119	NA	3.811	NA
4AN Orange	HB30	female	6	30	warm	warm	neutral	NA	NA	NA	NA	NA	NA	NA	NA	NA	NA	NA	NA
4AN Orange	HB30	female	1	30	warm	warm	neutral	39.8	44.5	gridUnder	26.106	NA	4.341	NA	gridOver	5.9615	0.0190918830920363	5.1475	0.185969083452062
R1	HGu20	female	0	20	control	neutral	neutral	9.6	NA	gridUnder	13.847	1.37885822331377	2.676	0.0268700576850887	gridOver	4.444	NA	3.461	NA
R1	HGu20	female	8	20	control	neutral	neutral	253.8	124	gridOver	35.781	NA	4.865	NA	gridOver	9.139	NA	5.975	NA
R1	HGu20	female	5	20	control	neutral	neutral	217.7	119.5	NA	NA	NA	NA	NA	NA	NA	NA	NA	NA
R1	HGu20	female	7	20	control	neutral	neutral	261.7	123.5	NA	NA	NA	NA	NA	NA	NA	NA	NA	NA
R1	HGu20	female	3	20	control	neutral	neutral	146.2	103	NA	NA	NA	NA	NA	NA	NA	NA	NA	NA
R1	HGu20	female	2	20	control	neutral	neutral	90.1	80	gridUnder	32.912	0.394565583902093	4.9905	0.177483802077823	gridOver	6.411	NA	5.384	NA
R1	HGu20	female	1	20	control	neutral	neutral	34	42.5	gridUnder	27.117	NA	4.079	NA	gridOver	5.557	0.0905096679918782	4.7215	0.177483802077824
R1	HGu20	female	4	20	control	neutral	neutral	NA	NA	NA	NA	NA	NA	NA	NA	NA	NA	NA	NA
R1	HGu20	female	6	20	control	neutral	neutral	NA	NA	NA	NA	NA	NA	NA	NA	NA	NA	NA	NA
6AN Röd	HGu30	female	7	30	warm	warm	neutral	275.2	126.5	NA	NA	NA	NA	NA	NA	NA	NA	NA	NA
6AN Röd	HGu30	female	8	30	warm	warm	neutral	291.7	127	gridOver	39.47	NA	5.349	NA	gridOver	9.636	NA	6.572	NA
6AN Röd	HGu30	female	0	30	warm	warm	neutral	10.5	NA	gridUnder	18.672	NA	3.02	NA	gridOver	3.763	NA	3.189	NA
6AN Röd	HGu30	female	3	30	warm	warm	neutral	173.6	108	NA	NA	NA	NA	NA	NA	NA	NA	NA	NA
6AN Röd	HGu30	female	2	30	warm	warm	neutral	113.1	86	NA	NA	NA	NA	NA	NA	NA	NA	NA	NA
6AN Röd	HGu30	female	4	30	warm	warm	neutral	NA	NA	NA	NA	NA	NA	NA	NA	NA	NA	NA	NA
6AN Röd	HGu30	female	1	30	warm	warm	neutral	56.5	54.5	NA	NA	NA	NA	NA	NA	NA	NA	NA	NA
6AN Röd	HGu30	female	5	30	warm	warm	neutral	NA	122	NA	NA	NA	NA	NA	NA	NA	NA	NA	NA
6AN Röd	HGu30	female	6	30	warm	warm	neutral	NA	NA	NA	NA	NA	NA	NA	NA	NA	NA	NA	NA
R3	HL20	male	1	20	control	neutral	neutral	34.8	44.5	gridUnder	23.898	1.49906637611548	3.942	0.0905096679918782	gridOver	5.161	0.143645396724016	3.9558	0.0440817422523205
R3	HL20	male	7	20	control	neutral	neutral	202	116	NA	NA	NA	NA	NA	NA	NA	NA	NA	NA
R3	HL20	male	2	20	control	neutral	neutral	75.9	80	NA	NA	NA	NA	NA	NA	NA	NA	NA	NA
R3	HL20	male	8	20	control	neutral	neutral	213.4	116.5	gridOver	32.4045	0.453255446740576	4.3735	0.05727564927611	gridOver	9.034	NA	6.047	NA
R3	HL20	male	4	20	control	neutral	neutral	NA	NA	NA	NA	NA	NA	NA	NA	NA	NA	NA	NA
R3	HL20	male	3	20	control	neutral	neutral	127	102	NA	NA	NA	NA	NA	NA	NA	NA	NA	NA
R3	HL20	male	1	20	control	neutral	neutral	34.8	44.5	gridOver	34.477	NA	4.17	NA	gridOver	5.161	0.143645396724016	3.9558	0.0440817422523205
R3	HL20	male	6	20	control	neutral	neutral	NA	NA	NA	NA	NA	NA	NA	NA	NA	NA	NA	NA
R3	HL20	male	5	20	control	neutral	neutral	180.2	115	NA	NA	NA	NA	NA	NA	NA	NA	NA	NA
R3	HL20	male	0	20	control	neutral	neutral	8.6	NA	gridUnder	12.802	NA	2.462	NA	gridOver	3.768	NA	2.99	NA
3AN Orange	HL30		0	30	warm	warm	neutral	9.4	NA	NA	NA	NA	NA	NA	NA	NA	NA	NA	NA
3AN Orange	HL30		1	30	warm	warm	neutral	36.5	45.5	gridUnder	26.227	0.263043722601396	4.3365	0.0954594154601838	gridOver	5.7305	0.303348809129029	4.823	0.394565583902094
3AN Orange	HL30		7	30	warm	warm	neutral	197.5	120.5	NA	NA	NA	NA	NA	NA	NA	NA	NA	NA
3AN Orange	HL30		8	30	warm	warm	neutral	204.4	122	gridOver	32.928	NA	4.53	NA	gridOver	10.022	NA	6.498	NA
3AN Orange	HL30		2	30	warm	warm	neutral	81.5	81.5	NA	NA	NA	NA	NA	NA	NA	NA	NA	NA
3AN Orange	HL30		3	30	warm	warm	neutral	126.2	100.5	NA	NA	NA	NA	NA	NA	NA	NA	NA	NA
3AN Orange	HL30		5	30	warm	warm	neutral	175.6	119	NA	NA	NA	NA	NA	NA	NA	NA	NA	NA
3AN Orange	HL30		4	30	warm	warm	neutral	NA	NA	NA	NA	NA	NA	NA	NA	NA	NA	NA	NA
3AN Orange	HL30		6	30	warm	warm	neutral	NA	NA	NA	NA	NA	NA	NA	NA	NA	NA	NA	NA
R5	HLG20	male	0	20	control	neutral	neutral	9.4	NA	gridUnder	17.803	NA	2.27	NA	gridOver	3.672	NA	2.854	NA
R5	HLG20	male	7	20	control	neutral	neutral	224.4	124.5	NA	NA	NA	NA	NA	NA	NA	NA	NA	NA
R5	HLG20	male	3	20	control	neutral	neutral	123.7	96	NA	NA	NA	NA	NA	NA	NA	NA	NA	NA
R5	HLG20	male	8	20	control	neutral	neutral	227.9	125	gridOver	NA	NA	NA	NA	gridOver	9.664	NA	7.036	NA
R5	HLG20	male	5	20	control	neutral	neutral	190.8	119	NA	NA	NA	NA	NA	NA	NA	NA	NA	NA
R5	HLG20	male	1	20	control	neutral	neutral	34.7	39	NA	NA	NA	NA	NA	NA	NA	NA	NA	NA
R5	HLG20	male	6	20	control	neutral	neutral	NA	NA	NA	NA	NA	NA	NA	NA	NA	NA	NA	NA
R5	HLG20	male	4	20	control	neutral	neutral	NA	NA	NA	NA	NA	NA	NA	NA	NA	NA	NA	NA
R5	HLG20	male	2	20	control	neutral	neutral	77.7	76.5	gridUnder	34.462	1.22579851525444	4.6745	0.109207753082523	gridOver	7.3935	0.0021213203435591	5.756	0.074953318805774
7AN Röd	HLG30	female	3	30	warm	warm	neutral	164.3	99.5	NA	NA	NA	NA	NA	NA	NA	NA	NA	NA
7AN Röd	HLG30	female	1	30	warm	warm	neutral	43.2	43.5	gridUnder	25.797	0.201427406278292	4.415	0.0871091269615306	gridOver	5.47433333333333	0.10531065156637	4.67366666666667	0.252000661374794
7AN Röd	HLG30	female	6	30	warm	warm	neutral	NA	NA	NA	NA	NA	NA	NA	NA	NA	NA	NA	NA
7AN Röd	HLG30	female	0	30	warm	warm	neutral	9	NA	NA	NA	NA	NA	NA	NA	NA	NA	NA	NA
7AN Röd	HLG30	female	7	30	warm	warm	neutral	268.9	122	NA	NA	NA	NA	NA	NA	NA	NA	NA	NA
7AN Röd	HLG30	female	8	30	warm	warm	neutral	280	124	gridOver	37.278	NA	5.16	NA	gridUnder	11.1	NA	7.698	NA
7AN Röd	HLG30	female	4	30	warm	warm	neutral	NA	NA	NA	NA	NA	NA	NA	NA	NA	NA	NA	NA
7AN Röd	HLG30	female	2	30	warm	warm	neutral	100.7	76.5	NA	NA	NA	NA	NA	NA	NA	NA	NA	NA
7AN Röd	HLG30	female	5	30	warm	warm	neutral	234	119	NA	NA	NA	NA	NA	NA	NA	NA	NA	NA
R13	HMB20		7	20	control	neutral	neutral	NA	NA	NA	NA	NA	NA	NA	NA	NA	NA	NA	NA
R13	HMB20		0	20	control	neutral	neutral	9	NA	gridUnder	14.611	NA	3.033	NA	gridOver	3.378	NA	3.032	NA
R13	HMB20		5	20	control	neutral	neutral	146.2	110	NA	NA	NA	NA	NA	NA	NA	NA	NA	NA
R13	HMB20		4	20	control	neutral	neutral	NA	NA	NA	NA	NA	NA	NA	NA	NA	NA	NA	NA
R13	HMB20		6	20	control	neutral	neutral	NA	NA	NA	NA	NA	NA	NA	NA	NA	NA	NA	NA
R13	HMB20		2	20	control	neutral	neutral	72.8	72	NA	NA	NA	NA	NA	NA	NA	NA	NA	NA
R13	HMB20		8	20	control	neutral	neutral	NA	NA	NA	NA	NA	NA	NA	NA	NA	NA	NA	NA
R13	HMB20		1	20	control	neutral	neutral	29.1	37.5	gridUnder	25.524	0.236173664916307	3.4195	0.156270598642227	gridOver	6.02233333333333	0.0351330803279948	4.372	0.084539931393395
R13	HMB20		3	20	control	neutral	neutral	122.8	98	NA	NA	NA	NA	NA	NA	NA	NA	NA	NA
R9	HMB30	male	2	30	warm	warm	neutral	87.4	77.5	NA	NA	NA	NA	NA	NA	NA	NA	NA	NA
R9	HMB30	male	3	30	warm	warm	neutral	139.8	97	NA	NA	NA	NA	NA	NA	NA	NA	NA	NA
R9	HMB30	male	6	30	warm	warm	neutral	NA	NA	NA	NA	NA	NA	NA	NA	NA	NA	NA	NA
R9	HMB30	male	5	30	warm	warm	neutral	208	117	NA	NA	NA	NA	NA	NA	NA	NA	NA	NA
R9	HMB30	male	4	30	warm	warm	neutral	NA	NA	NA	NA	NA	NA	NA	NA	NA	NA	NA	NA
R9	HMB30	male	1	30	warm	warm	neutral	38.6	43.5	gridUnder	25.8036666666667	0.304523124464026	4.26	0.154505663326624	gridOver	5.3125	0.188797510576808	3.9725	0.0205060966544098
R9	HMB30	male	7	30	warm	warm	neutral	242.5	120.5	NA	NA	NA	NA	NA	NA	NA	NA	NA	NA
R9	HMB30	male	0	30	warm	warm	neutral	9.1	NA	gridUnder	14.369	0.00424264068711945	2.4255	0.00212132034355972	gridOver	3.4275	0.263750829382582	2.864	0.25597265478953
R9	HMB30	male	8	30	warm	warm	neutral	243.1	124.5	NA	NA	NA	NA	NA	NA	NA	NA	NA	NA
R7	HMG20	female	0	20	control	neutral	neutral	9.6	NA	gridUnder	14.8643333333333	1.12454183262933	2.34666666666667	0.0200333056017558	gridOver	3.647	NA	3	NA
R7	HMG20	female	1	20	control	neutral	neutral	29	35.5	gridUnder	23.59	1.0776307345283	3.7185	0.311834090503267	gridOver	4.658	0.0240416305603425	3.758	0.026870057685089
R7	HMG20	female	8	20	control	neutral	neutral	231	124	gridOver	36.068	1.11015764646288	4.982	0.10040916292849	gridOver	10.523	NA	6.719	NA
R7	HMG20	female	2	20	control	neutral	neutral	72.6	73.5	gridUnder	32.401	0.729538895467542	4.73866666666667	0.0758045733009121	gridOver	6.971	NA	5.643	NA
R7	HMG20	female	4	20	control	neutral	neutral	NA	NA	NA	NA	NA	NA	NA	NA	NA	NA	NA	NA
R7	HMG20	female	6	20	control	neutral	neutral	NA	NA	NA	NA	NA	NA	NA	NA	NA	NA	NA	NA
R7	HMG20	female	3	20	control	neutral	neutral	123.2	98	NA	NA	NA	NA	NA	NA	NA	NA	NA	NA
R7	HMG20	female	5	20	control	neutral	neutral	197.8	118.5	NA	NA	NA	NA	NA	NA	NA	NA	NA	NA
R7	HMG20	female	7	20	control	neutral	neutral	230.7	122	NA	NA	NA	NA	NA	NA	NA	NA	NA	NA
R11	HMG30	female	4	30	warm	warm	neutral	NA	NA	NA	NA	NA	NA	NA	NA	NA	NA	NA	NA
R11	HMG30	female	0	30	warm	warm	neutral	9.5	NA	gridUnder	15.6575	2.32991684400967	2.2285	0.111015764646288	gridOver	3.851	0.263043722601396	3.04	0.244658946290545
R11	HMG30	female	3	30	warm	warm	neutral	127.1	103	NA	NA	NA	NA	NA	NA	NA	NA	NA	NA
R11	HMG30	female	6	30	warm	warm	neutral	NA	NA	NA	NA	NA	NA	NA	NA	NA	NA	NA	NA
R11	HMG30	female	2	30	warm	warm	neutral	80.4	78.5	NA	NA	NA	NA	NA	NA	NA	NA	NA	NA
R11	HMG30	female	7	30	warm	warm	neutral	215.3	120.5	NA	NA	NA	NA	NA	NA	NA	NA	NA	NA
R11	HMG30	female	8	30	warm	warm	neutral	229.2	122	gridOver	35.0765	0.208596500450028	4.543	0.226274169979695	gridUnder	12.726	NA	9.046	NA
R11	HMG30	female	1	30	warm	warm	neutral	36.7	42.5	NA	NA	NA	NA	NA	NA	NA	NA	NA	NA
R11	HMG30	female	5	30	warm	warm	neutral	195.4	117.5	NA	NA	NA	NA	NA	NA	NA	NA	NA	NA
R2	HO20	male	6	20	control	neutral	neutral	NA	NA	NA	NA	NA	NA	NA	NA	NA	NA	NA	NA
R2	HO20	male	5	20	control	neutral	neutral	203.3	NA	NA	NA	NA	NA	NA	NA	NA	NA	NA	NA
R2	HO20	male	7	20	control	neutral	neutral	236.2	124.5	NA	NA	NA	NA	NA	NA	NA	NA	NA	NA
R2	HO20	male	1	20	control	neutral	neutral	40.2	46.5	gridUnder	28.314	0.162634559672904	4.2775	0.0304055915910216	gridOver	7.257	1.32794653506834	5.1495	0.666801694658915
R2	HO20	male	2	20	control	neutral	neutral	84.1	83	NA	NA	NA	NA	NA	NA	NA	NA	NA	NA
R2	HO20	male	3	20	control	neutral	neutral	135.4	105	NA	NA	NA	NA	NA	NA	NA	NA	NA	NA
R2	HO20	male	8	20	control	neutral	neutral	235.8	125	gridOver	35.74	0.749533188057742	5.0255	0.0332340187157682	gridUnder	11.488	NA	8.711	NA
R2	HO20	male	0	20	control	neutral	neutral	10	NA	gridUnder	13.695	NA	2.425	NA	gridOver	3.647	NA	3.195	NA
R2	HO20	male	4	20	control	neutral	neutral	NA	NA	NA	NA	NA	NA	NA	NA	NA	NA	NA	NA
1AN Orange	HO30		3	30	warm	warm	neutral	146.9	103.5	NA	NA	NA	NA	NA	NA	NA	NA	NA	NA
1AN Orange	HO30		4	30	warm	warm	neutral	NA	NA	NA	NA	NA	NA	NA	NA	NA	NA	NA	NA
1AN Orange	HO30		6	30	warm	warm	neutral	NA	NA	NA	NA	NA	NA	NA	NA	NA	NA	NA	NA
1AN Orange	HO30		0	30	warm	warm	neutral	10.5	NA	gridUnder	14.379	NA	2.906	NA	gridOver	4.061	NA	3.571	NA
1AN Orange	HO30		5	30	warm	warm	neutral	221.6	122.5	NA	NA	NA	NA	NA	NA	NA	NA	NA	NA
1AN Orange	HO30		7	30	warm	warm	neutral	247.2	125.5	NA	NA	NA	NA	NA	NA	NA	NA	NA	NA
1AN Orange	HO30		1	30	warm	warm	neutral	42.7	46	NA	NA	NA	NA	NA	NA	NA	NA	NA	NA
1AN Orange	HO30		2	30	warm	warm	neutral	94.3	82	gridOver	34.4942	1.57512148737804	4.8686	0.112063821102084	gridOver	7.68	NA	5.838	NA
1AN Orange	HO30		8	30	warm	warm	neutral	260.1	126	gridOver	37.514	0.917824601980135	4.6675	0.878933729014878	NA	NA	NA	NA	NA
R6	HR20	female	0	20	control	neutral	neutral	8.5	NA	gridUnder	15.256	NA	2.925	NA	gridOver	4.137	0.0381837661840731	3.291	0.185261976670875
R6	HR20	female	8	20	control	neutral	neutral	225.4	119.5	gridOver	32.781	0.910753534168271	5.0865	0.000707106781186156	gridUnder	11.717	NA	8.618	NA
R6	HR20	female	1	20	control	neutral	neutral	40	45	gridUnder	25.705	0.330925973595304	4.193	0.0622253967444162	gridOver	5.6885	0.341532575313102	4.72	0.193747258045114
R6	HR20	female	6	20	control	neutral	neutral	NA	NA	NA	NA	NA	NA	NA	NA	NA	NA	NA	NA
R6	HR20	female	2	20	control	neutral	neutral	87	81.5	NA	NA	NA	NA	NA	NA	NA	NA	NA	NA
R6	HR20	female	7	20	control	neutral	neutral	199.7	117.7	NA	NA	NA	NA	NA	NA	NA	NA	NA	NA
R6	HR20	female	3	20	control	neutral	neutral	151.4	103.5	NA	NA	NA	NA	NA	NA	NA	NA	NA	NA
R6	HR20	female	5	20	control	neutral	neutral	158	118	NA	NA	NA	NA	NA	NA	NA	NA	NA	NA
R6	HR20	female	4	20	control	neutral	neutral	NA	NA	NA	NA	NA	NA	NA	NA	NA	NA	NA	NA
2AN Orange	HR30		3	30	warm	warm	neutral	135.1	99.5	NA	NA	NA	NA	NA	NA	NA	NA	NA	NA
2AN Orange	HR30		1	30	warm	warm	neutral	38.7	48	gridUnder	27.605	0.472347329832613	4.403	0.052325901807805	gridOver	5.337	NA	3.91	NA
2AN Orange	HR30		0	30	warm	warm	neutral	9.5	NA	gridUnder	15.451	NA	2.926	NA	gridOver	4.691	0.721248916810278	3.8365	0.546593541857201
2AN Orange	HR30		6	30	warm	warm	neutral	NA	NA	NA	NA	NA	NA	NA	NA	NA	NA	NA	NA
2AN Orange	HR30		8	30	warm	warm	neutral	238.3	123	gridOver	NA	NA	NA	NA	NA	NA	NA	NA	NA
2AN Orange	HR30		7	30	warm	warm	neutral	230.2	121	NA	NA	NA	NA	NA	NA	NA	NA	NA	NA
2AN Orange	HR30		2	30	warm	warm	neutral	81.8	79	gridOver	31.0005	0.465983368801934	4.361	0.186676190233249	gridOver	7.514	NA	5.585	NA
2AN Orange	HR30		4	30	warm	warm	neutral	NA	NA	NA	NA	NA	NA	NA	NA	NA	NA	NA	NA
2AN Orange	HR30		5	30	warm	warm	neutral	195.4	117	NA	NA	NA	NA	NA	NA	NA	NA	NA	NA
R14	HS20	female	0	20	control	neutral	neutral	10.1	NA	gridUnder	16.579	NA	2.577	NA	gridOver	3.523	NA	3.059	NA
R14	HS20	female	5	20	control	neutral	neutral	183.5	117.5	NA	NA	NA	NA	NA	NA	NA	NA	NA	NA
R14	HS20	female	3	20	control	neutral	neutral	121.6	100	NA	NA	NA	NA	NA	NA	NA	NA	NA	NA
R14	HS20	female	8	20	control	neutral	neutral	218.8	125	gridOver	35.065	1.01257691065914	5.0585	0.204353859762913	gridUnder	12.729	NA	8.878	NA
R14	HS20	female	6	20	control	neutral	neutral	NA	NA	NA	NA	NA	NA	NA	NA	NA	NA	NA	NA
R14	HS20	female	2	20	control	neutral	neutral	74.4	74.5	NA	NA	NA	NA	NA	NA	NA	NA	NA	NA
R14	HS20	female	4	20	control	neutral	neutral	NA	NA	NA	NA	NA	NA	NA	NA	NA	NA	NA	NA
R14	HS20	female	1	20	control	neutral	neutral	32.6	40	gridUnder	27.3136666666667	0.225089611784581	4.17933333333333	0.0351188458428426	gridOver	5.672	0.155618122337985	4.266	0.123158434546725
R14	HS20	female	7	20	control	neutral	neutral	214.4	123	NA	NA	NA	NA	NA	NA	NA	NA	NA	NA
R10	HS30	female	0	30	warm	warm	neutral	9.3	NA	gridUnder	16.8083333333333	1.31025582743727	2.91833333333333	0.360203183402553	gridOver	3.5155	0.0190918830920369	3.024	0.0523259018078044
R10	HS30	female	6	30	warm	warm	neutral	NA	NA	NA	NA	NA	NA	NA	NA	NA	NA	NA	NA
R10	HS30	female	2	30	warm	warm	neutral	92.2	80	NA	NA	NA	NA	NA	NA	NA	NA	NA	NA
R10	HS30	female	4	30	warm	warm	neutral	NA	NA	NA	NA	NA	NA	NA	NA	NA	NA	NA	NA
R10	HS30	female	3	30	warm	warm	neutral	153.1	104	NA	NA	NA	NA	NA	NA	NA	NA	NA	NA
R10	HS30	female	1	30	warm	warm	neutral	39.4	41.5	gridUnder	26.337	0.649546765060068	4.12933333333333	0.0873059753586966	gridOver	5.478	0.197989898732233	4.2945	0.0954594154601838
R10	HS30	female	7	30	warm	warm	neutral	248.4	124.5	NA	NA	NA	NA	NA	NA	NA	NA	NA	NA
R10	HS30	female	8	30	warm	warm	neutral	262.7	127	gridOver	36.932	NA	4.935	NA	NA	NA	NA	NA	NA
R10	HS30	female	5	30	warm	warm	neutral	209.6	118.5	NA	NA	NA	NA	NA	NA	NA	NA	NA	NA
R4	HV20	female	3	20	control	neutral	neutral	141.4	103	NA	NA	NA	NA	NA	NA	NA	NA	NA	NA
R4	HV20	female	4	20	control	neutral	neutral	NA	NA	NA	NA	NA	NA	NA	NA	NA	NA	NA	NA
R4	HV20	female	2	20	control	neutral	neutral	85.5	81	gridUnder	35.787	0.196364457068993	5.20233333333333	0.044117267972228	gridOver	7.3855	0.446184378928711	6.024	0.354967604155647
R4	HV20	female	7	20	control	neutral	neutral	256	127	NA	NA	NA	NA	NA	NA	NA	NA	NA	NA
R4	HV20	female	5	20	control	neutral	neutral	222.5	122.5	NA	NA	NA	NA	NA	NA	NA	NA	NA	NA
R4	HV20	female	8	20	control	neutral	neutral	255.7	127	gridOver	35.833	NA	5.207	NA	gridOver	9.152	0.280014285349872	6.8885	0.211424927574778
R4	HV20	female	1	20	control	neutral	neutral	34.7	40	gridUnder	27.421	NA	4.354	NA	gridOver	5.577	0.308298556597335	4.6935	0.164755880016465
R4	HV20	female	0	20	control	neutral	neutral	9.3	NA	gridUnder	15.847	0.567099638511612	2.6005	0.112429978208661	gridOver	3.483	NA	3.23	NA
R4	HV20	female	6	20	control	neutral	neutral	NA	NA	NA	NA	NA	NA	NA	NA	NA	NA	NA	NA
B12	LH30		8	30	warm	warm	neutral	NA	NA	NA	NA	NA	NA	NA	NA	NA	NA	NA	NA
B12	LH30		2	30	warm	warm	neutral	76.2	77	NA	NA	NA	NA	NA	NA	NA	NA	NA	NA
B12	LH30		1	30	warm	warm	neutral	31.6	39	NA	NA	NA	NA	NA	NA	NA	NA	NA	NA
B12	LH30		6	30	warm	warm	neutral	NA	NA	NA	NA	NA	NA	NA	NA	NA	NA	NA	NA
B12	LH30		7	30	warm	warm	neutral	NA	NA	NA	NA	NA	NA	NA	NA	NA	NA	NA	NA
B12	LH30		4	30	warm	warm	neutral	NA	NA	NA	NA	NA	NA	NA	NA	NA	NA	NA	NA
B12	LH30		3	30	warm	warm	neutral	122.9	98	gridUnder	39.446	NA	5.284	NA	gridOver	8.572	NA	6.246	NA
B12	LH30		5	30	warm	warm	neutral	NA	NA	NA	NA	NA	NA	NA	NA	NA	NA	NA	NA
B12	LH30		0	30	warm	warm	neutral	8.9	NA	NA	NA	NA	NA	NA	NA	NA	NA	NA	NA
	OH30		0	30	warm	warm	neutral	7	NA	NA	NA	NA	NA	NA	NA	NA	NA	NA	NA
	OH30		3	30	warm	warm	neutral	NA	NA	NA	NA	NA	NA	NA	NA	NA	NA	NA	NA
	OH30		7	30	warm	warm	neutral	NA	NA	NA	NA	NA	NA	NA	NA	NA	NA	NA	NA
	OH30		1	30	warm	warm	neutral	NA	NA	NA	NA	NA	NA	NA	NA	NA	NA	NA	NA
	OH30		4	30	warm	warm	neutral	NA	NA	NA	NA	NA	NA	NA	NA	NA	NA	NA	NA
	OH30		8	30	warm	warm	neutral	NA	NA	NA	NA	NA	NA	NA	NA	NA	NA	NA	NA
	OH30		6	30	warm	warm	neutral	NA	NA	NA	NA	NA	NA	NA	NA	NA	NA	NA	NA
	OH30		5	30	warm	warm	neutral	NA	NA	NA	NA	NA	NA	NA	NA	NA	NA	NA	NA
	OH30		2	30	warm	warm	neutral	NA	NA	NA	NA	NA	NA	NA	NA	NA	NA	NA	NA
B2	RH30	female	6	30	warm	warm	neutral	NA	NA	NA	NA	NA	NA	NA	NA	NA	NA	NA	NA
B2	RH30	female	1	30	warm	warm	neutral	40.7	46	NA	NA	NA	NA	NA	NA	NA	NA	NA	NA
B2	RH30	female	3	30	warm	warm	neutral	140.4	103.5	gridUnder	38.022	NA	5.67	NA	gridOver	9.384	0.436991990773287	6.462	0.217788888605457
B2	RH30	female	2	30	warm	warm	neutral	94.7	82.5	NA	NA	NA	NA	NA	NA	NA	NA	NA	NA
B2	RH30	female	0	30	warm	warm	neutral	8.7	NA	gridUnder	15.2705	0.133643181644258	2.5535	0.0205060966544098	gridOver	4.4475	0.101116269709676	3.3645	0.0586898628384836
B2	RH30	female	4	30	warm	warm	neutral	NA	NA	NA	NA	NA	NA	NA	NA	NA	NA	NA	NA
B2	RH30	female	5	30	warm	warm	neutral	197.8	119.5	NA	NA	NA	NA	NA	NA	NA	NA	NA	NA
B2	RH30	female	7	30	warm	warm	neutral	217.3	123	NA	NA	NA	NA	NA	NA	NA	NA	NA	NA
B2	RH30	female	8	30	warm	warm	neutral	212.6	125.5	gridOver	33.343	NA	4.796	NA	gridUnder	11.567	NA	7.893	NA
R27	VB20	male	1	20	control	neutral	neutral	32.4	41	NA	NA	NA	NA	NA	NA	NA	NA	NA	NA
R27	VB20	male	3	20	control	neutral	neutral	135.4	100.5	gridUnder	38.623	NA	5.835	NA	gridOver	9.28966666666667	0.0770021644717437	6.60066666666667	0.093852721502007
R27	VB20	male	0	20	control	neutral	neutral	9.3	NA	NA	NA	NA	NA	NA	NA	NA	NA	NA	NA
R27	VB20	male	8	20	control	neutral	neutral	231	121.5	gridOver	32.984	NA	4.587	NA	gridUnder	10.888	NA	7.656	NA
R27	VB20	male	6	20	control	neutral	neutral	NA	NA	NA	NA	NA	NA	NA	NA	NA	NA	NA	NA
R27	VB20	male	4	20	control	neutral	neutral	NA	NA	NA	NA	NA	NA	NA	NA	NA	NA	NA	NA
R27	VB20	male	5	20	control	neutral	neutral	196	114	NA	NA	NA	NA	NA	NA	NA	NA	NA	NA
R27	VB20	male	2	20	control	neutral	neutral	86.3	78	NA	NA	NA	NA	NA	NA	NA	NA	NA	NA
R27	VB20	male	7	20	control	neutral	neutral	226.2	120.5	NA	NA	NA	NA	NA	NA	NA	NA	NA	NA
R30	VB30	male	3	30	warm	warm	neutral	140	102.5	NA	NA	NA	NA	NA	NA	NA	NA	NA	NA
R30	VB30	male	4	30	warm	warm	neutral	NA	NA	NA	NA	NA	NA	NA	NA	NA	NA	NA	NA
R30	VB30	male	7	30	warm	warm	neutral	226.8	121.5	NA	NA	NA	NA	NA	NA	NA	NA	NA	NA
R30	VB30	male	6	30	warm	warm	neutral	NA	NA	NA	NA	NA	NA	NA	NA	NA	NA	NA	NA
R30	VB30	male	2	30	warm	warm	neutral	88.8	81	NA	NA	NA	NA	NA	NA	NA	NA	NA	NA
R30	VB30	male	8	30	warm	warm	neutral	223.1	122.5	gridUnder	43.417	NA	5.4	NA	gridUnder	11.976	NA	8.039	NA
R30	VB30	male	1	30	warm	warm	neutral	38.5	47	NA	NA	NA	NA	NA	NA	NA	NA	NA	NA
R30	VB30	male	0	30	warm	warm	neutral	8.9	NA	gridUnder	18.0578	0.460517860674263	3.0096	0.0952433724728391	gridOver	3.799	NA	3.214	NA
R30	VB30	male	5	30	warm	warm	neutral	194.3	117	NA	NA	NA	NA	NA	NA	NA	NA	NA	NA
R20	VGu20	female	1	20	control	neutral	neutral	34.8	42	NA	NA	NA	NA	NA	NA	NA	NA	NA	NA
R20	VGu20	female	7	20	control	neutral	neutral	263.8	124	NA	NA	NA	NA	NA	NA	NA	NA	NA	NA
R20	VGu20	female	8	20	control	neutral	neutral	264.5	125.5	gridOver	42.537	NA	6.498	NA	gridUnder	12.794	NA	8.712	NA
R20	VGu20	female	5	20	control	neutral	neutral	221.2	121	NA	NA	NA	NA	NA	NA	NA	NA	NA	NA
R20	VGu20	female	0	20	control	neutral	neutral	9.3	NA	NA	NA	NA	NA	NA	NA	NA	NA	NA	NA
R20	VGu20	female	2	20	control	neutral	neutral	89.4	79	NA	NA	NA	NA	NA	NA	NA	NA	NA	NA
R20	VGu20	female	4	20	control	neutral	neutral	NA	NA	NA	NA	NA	NA	NA	NA	NA	NA	NA	NA
R20	VGu20	female	6	20	control	neutral	neutral	NA	NA	NA	NA	NA	NA	NA	NA	NA	NA	NA	NA
R20	VGu20	female	3	20	control	neutral	neutral	150.7	103	gridOver	37.156	NA	5.057	NA	gridOver	9.664	0.0975807358037435	6.602	0.128693434175951
B1	VGu30	female	7	30	warm	warm	neutral	209.1	124.5	NA	NA	NA	NA	NA	NA	NA	NA	NA	NA
B1	VGu30	female	6	30	warm	warm	neutral	NA	NA	NA	NA	NA	NA	NA	NA	NA	NA	NA	NA
B1	VGu30	female	8	30	warm	warm	neutral	220.6	124.5	NA	NA	NA	NA	NA	NA	NA	NA	NA	NA
B1	VGu30	female	2	30	warm	warm	neutral	72.1	73.5	NA	NA	NA	NA	NA	NA	NA	NA	NA	NA
B1	VGu30	female	0	30	warm	warm	neutral	8.9	NA	gridUnder	14.7333333333333	0.683407882112384	2.78033333333333	0.261513543307671	gridOver	3.318	0.0636396103067892	2.8395	0.0997020561473032
B1	VGu30	female	1	30	warm	warm	neutral	28.4	38	gridOver	20.491	NA	3.646	NA	gridOver	5.242	0.0990000000000002	4.26566666666667	0.131001272258453
B1	VGu30	female	4	30	warm	warm	neutral	NA	NA	NA	NA	NA	NA	NA	NA	NA	NA	NA	NA
B1	VGu30	female	1	30	warm	warm	neutral	28.4	38	gridUnder	20.963	NA	3.292	NA	gridOver	5.242	0.0990000000000002	4.26566666666667	0.131001272258453
B1	VGu30	female	5	30	warm	warm	neutral	189.1	117.5	NA	NA	NA	NA	NA	NA	NA	NA	NA	NA
B1	VGu30	female	3	30	warm	warm	neutral	119.4	100	gridUnder	34.315	NA	5.568	NA	gridOver	0.43	NA	0.43	NA
R25	ViH20		6	20	control	neutral	neutral	NA	NA	NA	NA	NA	NA	NA	NA	NA	NA	NA	NA
R25	ViH20		3	20	control	neutral	neutral	161.7	104.5	gridUnder	40.47	NA	5.952	NA	gridOver	9.505	NA	6.644	NA
R25	ViH20		2	20	control	neutral	neutral	97.1	82	NA	NA	NA	NA	NA	NA	NA	NA	NA	NA
R25	ViH20		7	20	control	neutral	neutral	257.8	123.5	NA	NA	NA	NA	NA	NA	NA	NA	NA	NA
R25	ViH20		5	20	control	neutral	neutral	231.1	118.5	NA	NA	NA	NA	NA	NA	NA	NA	NA	NA
R25	ViH20		8	20	control	neutral	neutral	249	124	gridOver	37.548	NA	5.027	NA	gridUnder	12.107	NA	8.882	NA
R25	ViH20		1	20	control	neutral	neutral	41.5	48	NA	NA	NA	NA	NA	NA	NA	NA	NA	NA
R25	ViH20		0	20	control	neutral	neutral	11	NA	NA	NA	NA	NA	NA	NA	NA	NA	NA	NA
R25	ViH20		4	20	control	neutral	neutral	NA	NA	NA	NA	NA	NA	NA	NA	NA	NA	NA	NA
B11	ViH30	male	0	30	warm	warm	neutral	8.3	NA	NA	NA	NA	NA	NA	NA	NA	NA	NA	NA
B11	ViH30	male	6	30	warm	warm	neutral	NA	NA	NA	NA	NA	NA	NA	NA	NA	NA	NA	NA
B11	ViH30	male	7	30	warm	warm	neutral	216.2	123	NA	NA	NA	NA	NA	NA	NA	NA	NA	NA
B11	ViH30	male	1	30	warm	warm	neutral	24.6	35	gridUnder	22.178	0.595440173317184	3.56	0.0929569792968768	gridOver	5.254	0.0593969696196704	4.0395	0.170412734265958
B11	ViH30	male	2	30	warm	warm	neutral	73.5	74.5	NA	NA	NA	NA	NA	NA	NA	NA	NA	NA
B11	ViH30	male	5	30	warm	warm	neutral	187	117.5	NA	NA	NA	NA	NA	NA	NA	NA	NA	NA
B11	ViH30	male	4	30	warm	warm	neutral	NA	NA	NA	NA	NA	NA	NA	NA	NA	NA	NA	NA
B11	ViH30	male	8	30	warm	warm	neutral	226	125	gridOver	32.919	NA	5.361	NA	gridUnder	11.334	NA	8.563	NA
B11	ViH30	male	3	30	warm	warm	neutral	115	100	NA	NA	NA	NA	NA	NA	NA	NA	NA	NA
	VL20		3	20	control	neutral	neutral	NA	NA	NA	NA	NA	NA	NA	NA	NA	NA	NA	NA
	VL20		8	20	control	neutral	neutral	NA	NA	NA	NA	NA	NA	NA	NA	NA	NA	NA	NA
	VL20		0	20	control	neutral	neutral	10.7	NA	NA	NA	NA	NA	NA	NA	NA	NA	NA	NA
	VL20		4	20	control	neutral	neutral	NA	NA	NA	NA	NA	NA	NA	NA	NA	NA	NA	NA
	VL20		2	20	control	neutral	neutral	NA	NA	NA	NA	NA	NA	NA	NA	NA	NA	NA	NA
	VL20		5	20	control	neutral	neutral	NA	NA	NA	NA	NA	NA	NA	NA	NA	NA	NA	NA
	VL20		7	20	control	neutral	neutral	NA	NA	NA	NA	NA	NA	NA	NA	NA	NA	NA	NA
	VL20		1	20	control	neutral	neutral	NA	NA	NA	NA	NA	NA	NA	NA	NA	NA	NA	NA
	VL20		6	20	control	neutral	neutral	NA	NA	NA	NA	NA	NA	NA	NA	NA	NA	NA	NA
R21	VL30	female	3	30	warm	warm	neutral	153	102.5	gridOver	39.895	NA	5.463	NA	gridOver	9.737	NA	7.634	NA
R21	VL30	female	8	30	warm	warm	neutral	254.6	124	NA	NA	NA	NA	NA	NA	NA	NA	NA	NA
R21	VL30	female	0	30	warm	warm	neutral	8.7	NA	gridUnder	15.822	NA	2.279	NA	gridOver	3.099	NA	2.697	NA
R21	VL30	female	7	30	warm	warm	neutral	247.5	123	NA	NA	NA	NA	NA	NA	NA	NA	NA	NA
R21	VL30	female	4	30	warm	warm	neutral	NA	NA	NA	NA	NA	NA	NA	NA	NA	NA	NA	NA
R21	VL30	female	6	30	warm	warm	neutral	NA	NA	NA	NA	NA	NA	NA	NA	NA	NA	NA	NA
R21	VL30	female	1	30	warm	warm	neutral	38.9	43.5	gridOver	24.009	0.373352380466496	3.572	0.168291413922398	gridOver	5.586	NA	4.365	NA
R21	VL30	female	5	30	warm	warm	neutral	215.4	117.5	NA	NA	NA	NA	NA	NA	NA	NA	NA	NA
R21	VL30	female	2	30	warm	warm	neutral	94.5	79	NA	NA	NA	NA	NA	NA	NA	NA	NA	NA
R29	VLG20	male	8	20	control	neutral	neutral	276.8	123.5	gridOver	35.262	NA	5.002	NA	gridUnder	11.797	NA	8.29	NA
R29	VLG20	male	7	20	control	neutral	neutral	259.1	123	NA	NA	NA	NA	NA	NA	NA	NA	NA	NA
R29	VLG20	male	6	20	control	neutral	neutral	NA	NA	NA	NA	NA	NA	NA	NA	NA	NA	NA	NA
R29	VLG20	male	1	20	control	neutral	neutral	28.4	35	gridUnder	25.724	NA	3.77	NA	gridOver	5.291	0.073539105243401	4.468	0.197989898732233
R29	VLG20	male	2	20	control	neutral	neutral	79.1	68	NA	NA	NA	NA	NA	NA	NA	NA	NA	NA
R29	VLG20	male	0	20	control	neutral	neutral	10.2	NA	gridUnder	14.3365	0.157684812204601	2.373	0.161220346110533	gridOver	3.237	NA	3.008	NA
R29	VLG20	male	4	20	control	neutral	neutral	NA	NA	NA	NA	NA	NA	NA	NA	NA	NA	NA	NA
R29	VLG20	male	3	20	control	neutral	neutral	139.3	89	NA	NA	NA	NA	NA	NA	NA	NA	NA	NA
R29	VLG20	male	5	20	control	neutral	neutral	225.2	118.5	NA	NA	NA	NA	NA	NA	NA	NA	NA	NA
R18	VLG30	female	6	30	warm	warm	neutral	NA	NA	NA	NA	NA	NA	NA	NA	NA	NA	NA	NA
R18	VLG30	female	8	30	warm	warm	neutral	282.9	126.5	gridOver	38.1655	0.644174277660946	5.5295	0.0615182899632301	gridUnder	12.334	NA	8.415	NA
R18	VLG30	female	4	30	warm	warm	neutral	NA	NA	NA	NA	NA	NA	NA	NA	NA	NA	NA	NA
R18	VLG30	female	7	30	warm	warm	neutral	269.9	126	NA	NA	NA	NA	NA	NA	NA	NA	NA	NA
R18	VLG30	female	5	30	warm	warm	neutral	225.7	119	NA	NA	NA	NA	NA	NA	NA	NA	NA	NA
R18	VLG30	female	2	30	warm	warm	neutral	102	81	NA	NA	NA	NA	NA	NA	NA	NA	NA	NA
R18	VLG30	female	3	30	warm	warm	neutral	163.2	104	gridUnder	43.916	NA	6.582	NA	gridOver	10.493	NA	7.146	NA
R18	VLG30	female	0	30	warm	warm	neutral	11.3	NA	NA	NA	NA	NA	NA	NA	NA	NA	NA	NA
R18	VLG30	female	1	30	warm	warm	neutral	39.7	44	NA	NA	NA	NA	NA	NA	NA	NA	NA	NA
R28	VMB20		3	20	control	neutral	neutral	NA	NA	NA	NA	NA	NA	NA	NA	NA	NA	NA	NA
R28	VMB20		5	20	control	neutral	neutral	NA	NA	NA	NA	NA	NA	NA	NA	NA	NA	NA	NA
R28	VMB20		4	20	control	neutral	neutral	NA	NA	NA	NA	NA	NA	NA	NA	NA	NA	NA	NA
R28	VMB20		8	20	control	neutral	neutral	NA	NA	NA	NA	NA	NA	NA	NA	NA	NA	NA	NA
R28	VMB20		6	20	control	neutral	neutral	NA	NA	NA	NA	NA	NA	NA	NA	NA	NA	NA	NA
R28	VMB20		7	20	control	neutral	neutral	NA	NA	NA	NA	NA	NA	NA	NA	NA	NA	NA	NA
R28	VMB20		1	20	control	neutral	neutral	NA	NA	NA	NA	NA	NA	NA	NA	NA	NA	NA	NA
R28	VMB20		2	20	control	neutral	neutral	NA	NA	NA	NA	NA	NA	NA	NA	NA	NA	NA	NA
R28	VMB20		0	20	control	neutral	neutral	8.1	NA	gridUnder	14.9565	0.0487903679018711	2.131	0.0650538238691624	gridOver	4.38366666666667	0.109573415267269	3.34	0.0890617763128493
B15	VMB30	female	0	30	warm	warm	neutral	9.5	NA	gridUnder	16.858	NA	2.688	NA	gridOver	3.781	NA	3.294	NA
B15	VMB30	female	7	30	warm	warm	neutral	214.1	124.5	NA	NA	NA	NA	NA	NA	NA	NA	NA	NA
B15	VMB30	female	3	30	warm	warm	neutral	125.6	103.5	gridUnder	37.2025	0.46032651455244	5.264	0.134350288425444	gridOver	8.875	NA	6.195	NA
B15	VMB30	female	6	30	warm	warm	neutral	NA	NA	NA	NA	NA	NA	NA	NA	NA	NA	NA	NA
B15	VMB30	female	1	30	warm	warm	neutral	37	48	NA	NA	NA	NA	NA	NA	NA	NA	NA	NA
B15	VMB30	female	4	30	warm	warm	neutral	NA	NA	NA	NA	NA	NA	NA	NA	NA	NA	NA	NA
B15	VMB30	female	2	30	warm	warm	neutral	78.7	81	NA	NA	NA	NA	NA	NA	NA	NA	NA	NA
B15	VMB30	female	8	30	warm	warm	neutral	215.9	125	gridOver	33.523	NA	4.794	NA	gridUnder	11.81	NA	7.811	NA
B15	VMB30	female	5	30	warm	warm	neutral	195	121	NA	NA	NA	NA	NA	NA	NA	NA	NA	NA
R22	VMG20	male	0	20	control	neutral	neutral	8.6	NA	NA	NA	NA	NA	NA	NA	NA	NA	NA	NA
R22	VMG20	male	4	20	control	neutral	neutral	NA	NA	NA	NA	NA	NA	NA	NA	NA	NA	NA	NA
R22	VMG20	male	5	20	control	neutral	neutral	170.5	112	NA	NA	NA	NA	NA	NA	NA	NA	NA	NA
R22	VMG20	male	6	20	control	neutral	neutral	NA	NA	NA	NA	NA	NA	NA	NA	NA	NA	NA	NA
R22	VMG20	male	1	20	control	neutral	neutral	40.3	49	gridOver	24.818	0.268700576850887	4.6145	0.424971175493115	gridOver	5.889	NA	4.299	NA
R22	VMG20	male	3	20	control	neutral	neutral	128.8	100	gridUnder	36.934	NA	5.418	NA	gridOver	8.639	NA	5.877	NA
R22	VMG20	male	7	20	control	neutral	neutral	197.2	119	NA	NA	NA	NA	NA	NA	NA	NA	NA	NA
R22	VMG20	male	2	20	control	neutral	neutral	83.2	79	NA	NA	NA	NA	NA	NA	NA	NA	NA	NA
R22	VMG20	male	8	20	control	neutral	neutral	195.6	120	gridOver	36.035	NA	4.916	NA	gridUnder	10.252	NA	6.913	NA
R23	VMG30	male	4	30	warm	warm	neutral	NA	NA	NA	NA	NA	NA	NA	NA	NA	NA	NA	NA
R23	VMG30	male	2	30	warm	warm	neutral	78.6	78	NA	NA	NA	NA	NA	NA	NA	NA	NA	NA
R23	VMG30	male	5	30	warm	warm	neutral	170.6	112	NA	NA	NA	NA	NA	NA	NA	NA	NA	NA
R23	VMG30	male	6	30	warm	warm	neutral	NA	NA	NA	NA	NA	NA	NA	NA	NA	NA	NA	NA
R23	VMG30	male	3	30	warm	warm	neutral	121.7	98.5	gridUnder	37.48	NA	5.197	NA	gridOver	9.018	0.224859956417322	6.008	0.0721248916810281
R23	VMG30	male	1	30	warm	warm	neutral	34.6	41.5	NA	NA	NA	NA	NA	NA	NA	NA	NA	NA
R23	VMG30	male	7	30	warm	warm	neutral	184.6	120	NA	NA	NA	NA	NA	NA	NA	NA	NA	NA
R23	VMG30	male	8	30	warm	warm	neutral	185.7	121	gridOver	33.741	NA	4.297	NA	gridUnder	11.556	NA	7.726	NA
R23	VMG30	male	0	30	warm	warm	neutral	10	NA	gridUnder	14.954	NA	2.171	NA	gridOver	4.0415	0.195868578388673	3.2095	0.119501046020527
R19	VO30	female	4	30	warm	warm	neutral	NA	NA	NA	NA	NA	NA	NA	NA	NA	NA	NA	NA
R19	VO30	female	5	30	warm	warm	neutral	204.7	116.5	NA	NA	NA	NA	NA	NA	NA	NA	NA	NA
R19	VO30	female	0	30	warm	warm	neutral	9.9	NA	gridUnder	15.412	0.590934006467728	2.101	0.0928277975608602	gridOver	3.801	NA	2.963	NA
R19	VO30	female	3	30	warm	warm	neutral	140.4	101	NA	NA	NA	NA	NA	NA	NA	NA	NA	NA
R19	VO30	female	1	30	warm	warm	neutral	37.3	44	NA	NA	NA	NA	NA	NA	NA	NA	NA	NA
R19	VO30	female	6	30	warm	warm	neutral	NA	NA	NA	NA	NA	NA	NA	NA	NA	NA	NA	NA
R19	VO30	female	7	30	warm	warm	neutral	223.6	122	NA	NA	NA	NA	NA	NA	NA	NA	NA	NA
R19	VO30	female	8	30	warm	warm	neutral	216	121.5	gridOver	36.6855	0.853477884892163	5.09	0.224859956417322	NA	NA	NA	NA	NA
R19	VO30	female	2	30	warm	warm	neutral	90.2	78	NA	NA	NA	NA	NA	NA	NA	NA	NA	NA
R12	VR30		7	30	warm	warm	neutral	NA	NA	NA	NA	NA	NA	NA	NA	NA	NA	NA	NA
R12	VR30		1	30	warm	warm	neutral	32.2	39	gridUnder	24.05275	0.160815370326762	3.7585	0.0978655540354555	gridOver	4.8375	0.230299080907125	3.7545	0.219147591058325
R12	VR30		4	30	warm	warm	neutral	NA	NA	NA	NA	NA	NA	NA	NA	NA	NA	NA	NA
R12	VR30		6	30	warm	warm	neutral	NA	NA	NA	NA	NA	NA	NA	NA	NA	NA	NA	NA
R12	VR30		5	30	warm	warm	neutral	NA	NA	NA	NA	NA	NA	NA	NA	NA	NA	NA	NA
R12	VR30		8	30	warm	warm	neutral	NA	NA	NA	NA	NA	NA	NA	NA	NA	NA	NA	NA
R12	VR30		3	30	warm	warm	neutral	125.7	97	NA	NA	NA	NA	NA	NA	NA	NA	NA	NA
R12	VR30		0	30	warm	warm	neutral	8.2	NA	gridUnder	14.237	NA	2.554	NA	gridOver	3.165	NA	2.85	NA
R12	VR30		2	30	warm	warm	neutral	75.1	75.5	NA	NA	NA	NA	NA	NA	NA	NA	NA	NA
R24	VS20	male	2	20	control	neutral	neutral	77.6	77.5	NA	NA	NA	NA	NA	NA	NA	NA	NA	NA
R24	VS20	male	3	20	control	neutral	neutral	125	101	gridUnder	38.112	NA	5.781	NA	gridOver	9.665	NA	6.776	NA
R24	VS20	male	5	20	control	neutral	neutral	197.3	119.5	NA	NA	NA	NA	NA	NA	NA	NA	NA	NA
R24	VS20	male	6	20	control	neutral	neutral	NA	NA	NA	NA	NA	NA	NA	NA	NA	NA	NA	NA
R24	VS20	male	8	20	control	neutral	neutral	214	126.5	gridOver	34.237	NA	4.936	NA	gridUnder	12.009	NA	9.279	NA
R24	VS20	male	4	20	control	neutral	neutral	NA	NA	NA	NA	NA	NA	NA	NA	NA	NA	NA	NA
R24	VS20	male	7	20	control	neutral	neutral	229.8	125.5	NA	NA	NA	NA	NA	NA	NA	NA	NA	NA
R24	VS20	male	0	20	control	neutral	neutral	8.4	NA	gridUnder	13.9123333333333	0.510621516715986	2.23033333333333	0.119202908241927	gridOver	3.964	0.149906637611548	3.2305	0.102530483272049
R24	VS20	male	1	20	control	neutral	neutral	30.7	40	NA	NA	NA	NA	NA	NA	NA	NA	NA	NA
B9	VS30	male	1	30	warm	warm	neutral	34	45	NA	NA	NA	NA	NA	NA	NA	NA	NA	NA
B9	VS30	male	3	30	warm	warm	neutral	118	100	gridUnder	37.5715	0.168998520703588	5.957	0.322440692221065	gridOver	8.909	0.956230620718663	6.39333333333333	0.704438310523592
B9	VS30	male	8	30	warm	warm	neutral	209	125.5	gridOver	31.989	NA	4.851	NA	gridUnder	11.629	0.403050865276332	8.2595	0.185969083452062
B9	VS30	male	6	30	warm	warm	neutral	NA	NA	NA	NA	NA	NA	NA	NA	NA	NA	NA	NA
B9	VS30	male	4	30	warm	warm	neutral	NA	NA	NA	NA	NA	NA	NA	NA	NA	NA	NA	NA
B9	VS30	male	0	30	warm	warm	neutral	9.3	NA	gridUnder	15.18	NA	2.222	NA	gridOver	3.832	NA	2.94	NA
B9	VS30	male	7	30	warm	warm	neutral	204.5	124	NA	NA	NA	NA	NA	NA	NA	NA	NA	NA
B9	VS30	male	5	30	warm	warm	neutral	177.6	116	NA	NA	NA	NA	NA	NA	NA	NA	NA	NA
B9	VS30	male	2	30	warm	warm	neutral	75	81	NA	NA	NA	NA	NA	NA	NA	NA	NA	NA
R26	VV20	male	8	20	control	neutral	neutral	223	120	gridOver	33.86	NA	4.776	NA	gridUnder	10.942	NA	8.219	NA
R26	VV20	male	5	20	control	neutral	neutral	171.4	110	NA	NA	NA	NA	NA	NA	NA	NA	NA	NA
R26	VV20	male	2	20	control	neutral	neutral	67.3	73	NA	NA	NA	NA	NA	NA	NA	NA	NA	NA
R26	VV20	male	7	20	control	neutral	neutral	216.4	116.5	NA	NA	NA	NA	NA	NA	NA	NA	NA	NA
R26	VV20	male	0	20	control	neutral	neutral	8.3	NA	gridUnder	14.186	NA	2.42	NA	gridOver	3.312	NA	2.96	NA
R26	VV20	male	1	20	control	neutral	neutral	25.7	47.5	NA	NA	NA	NA	NA	NA	NA	NA	NA	NA
R26	VV20	male	4	20	control	neutral	neutral	NA	NA	NA	NA	NA	NA	NA	NA	NA	NA	NA	NA
R26	VV20	male	6	20	control	neutral	neutral	NA	NA	NA	NA	NA	NA	NA	NA	NA	NA	NA	NA
R26	VV20	male	3	20	control	neutral	neutral	113.8	95	NA	NA	NA	NA	NA	NA	NA	NA	NA	NA
	VV30		3	30	warm	warm	neutral	NA	NA	NA	NA	NA	NA	NA	NA	NA	NA	NA	NA
	VV30		4	30	warm	warm	neutral	NA	NA	NA	NA	NA	NA	NA	NA	NA	NA	NA	NA
	VV30		2	30	warm	warm	neutral	NA	NA	NA	NA	NA	NA	NA	NA	NA	NA	NA	NA
	VV30		1	30	warm	warm	neutral	NA	NA	NA	NA	NA	NA	NA	NA	NA	NA	NA	NA
	VV30		5	30	warm	warm	neutral	NA	NA	NA	NA	NA	NA	NA	NA	NA	NA	NA	NA
	VV30		8	30	warm	warm	neutral	NA	NA	NA	NA	NA	NA	NA	NA	NA	NA	NA	NA
	VV30		0	30	warm	warm	neutral	7.1	NA	NA	NA	NA	NA	NA	NA	NA	NA	NA	NA
	VV30		6	30	warm	warm	neutral	NA	NA	NA	NA	NA	NA	NA	NA	NA	NA	NA	NA
	VV30		7	30	warm	warm	neutral	NA	NA	NA	NA	NA	NA	NA	NA	NA	NA	NA	NA
R8	NA	NA	8	NA	NA	NA	NA	NA	NA	gridOver	37.657	NA	5.44	NA	gridOver	9.40833333333333	0.885158366244896	6.86966666666667	0.62701701199675
R8	NA	NA	0	NA	NA	NA	NA	NA	NA	gridUnder	15.621	NA	2.486	NA	gridOver	3.096	NA	2.756	NA
R8	NA	NA	8	NA	NA	NA	NA	NA	NA	gridOver	37.657	NA	5.44	NA	gridUnder	10.411	NA	7.016	NA
