# Supplementary material for: Limited evidence that body size shrinking and shape-shifting alleviate thermoregulatory pressures in a warmer world
Source: Commun Biol. 2025 May 7;8:707. doi: 10.1038/s42003-025-08131-7 (PMC12059039; doi:10.1038/s42003-025-08131-7)
Supplement: Supplementary file 4 — Supplementary Dataset 1 [file 42003_2025_8131_MOESM4_ESM.zip › supplementalData/exp1Morphology.csv]

ring	birdID	sex	week	Ta	treatment	pretreatment	posttreatment	mass	wingLength	tarsusCalibration	tarsusLengthMean	tarsusLengthSD	tarsusHeightMean	tarsusHeightSD	billCalibration	billLengthMean	billLengthSD	billDepthMean	billDepthSD
6LLG	6LLG	NA	3	NA	NA_NA	NA	NA	NA	NA	gridUnder	33.97	NA	4.373	NA	gridOver	8.888	NA	6.646	NA
6LLG	6LLG	NA	8	NA	NA_NA	NA	NA	NA	NA	gridUnder	41.262	NA	5.18	NA	gridOver	9.941	NA	7.586	NA
NA	NA	NA	NA	NA	NA_NA	NA	NA	NA	NA	gridUnder	34.489	NA	5.326	0.321006749669432	gridOver	9.2495	0.297335388632657	6.5535	0.513264389309578
10LLG	10LLG	female	0	10	cold_neutral	cold	neutral	7.9	NA	NA	NA	NA	NA	NA	NA	NA	NA	NA	NA
10LLG	10LLG	female	1	10	cold_neutral	cold	neutral	34.6	40	NA	NA	NA	NA	NA	NA	NA	NA	NA	NA
10LLG	10LLG	female	2	10	cold_neutral	cold	neutral	86.1	75	NA	NA	NA	NA	NA	NA	NA	NA	NA	NA
10LLG	10LLG	female	3	10	cold_neutral	cold	neutral	139.1	101	gridUnder	39.596	NA	5.183	NA	gridOver	9.134	NA	7.007	NA
10LLG	10LLG	female	5	10	cold_neutral	cold	neutral	213	122	NA	NA	NA	NA	NA	NA	NA	NA	NA	NA
10LLG	10LLG	female	7	10	cold_neutral	cold	neutral	243	128	NA	NA	NA	NA	NA	NA	NA	NA	NA	NA
10LLG	10LLG	female	8	10	cold_neutral	cold	neutral	253	129	gridUnder	41.002	NA	5.502	NA	gridOver	9.438	NA	7.419	NA
11LLG	11LLG	male	0	10	cold_neutral	cold	neutral	10.4	NA	NA	NA	NA	NA	NA	NA	NA	NA	NA	NA
11LLG	11LLG	male	1	10	cold_neutral	cold	neutral	36.6	40	NA	NA	NA	NA	NA	NA	NA	NA	NA	NA
11LLG	11LLG	male	2	10	cold_neutral	cold	neutral	79.5	71	NA	NA	NA	NA	NA	NA	NA	NA	NA	NA
11LLG	11LLG	male	3	10	cold_neutral	cold	neutral	130.1	93	gridUnder	37.765	NA	4.997	NA	gridOver	9.792	NA	7.04	NA
11LLG	11LLG	male	5	10	cold_neutral	cold	neutral	190	112	NA	NA	NA	NA	NA	NA	NA	NA	NA	NA
11LLG	11LLG	male	7	10	cold_neutral	cold	neutral	210	120	NA	NA	NA	NA	NA	NA	NA	NA	NA	NA
11LLG	11LLG	male	8	10	cold_neutral	cold	neutral	216	120	gridUnder	NA	NA	4.941	NA	gridOver	10.628	NA	7.651	NA
12LLG	12LLG	female	0	10	cold_neutral	cold	neutral	8.9	NA	NA	NA	NA	NA	NA	NA	NA	NA	NA	NA
12LLG	12LLG	female	1	10	cold_neutral	cold	neutral	35.5	40	NA	NA	NA	NA	NA	NA	NA	NA	NA	NA
12LLG	12LLG	female	2	10	cold_neutral	cold	neutral	83.3	74	NA	NA	NA	NA	NA	NA	NA	NA	NA	NA
12LLG	12LLG	female	3	10	cold_neutral	cold	neutral	136.6	94	gridUnder	36.995	NA	5.453	NA	gridOver	9.135	NA	7.094	NA
12LLG	12LLG	female	5	10	cold_neutral	cold	neutral	204.8	112	NA	NA	NA	NA	NA	NA	NA	NA	NA	NA
12LLG	12LLG	female	7	10	cold_neutral	cold	neutral	238	120	NA	NA	NA	NA	NA	NA	NA	NA	NA	NA
12LLG	12LLG	female	8	10	cold_neutral	cold	neutral	250	120	gridOver	38.419	NA	4.766	NA	gridOver	9.959	NA	6.779	NA
13LLG	13LLG	female	0	10	cold_neutral	cold	neutral	8.9	NA	NA	NA	NA	NA	NA	NA	NA	NA	NA	NA
13LLG	13LLG	female	1	10	cold_neutral	cold	neutral	36.9	44	NA	NA	NA	NA	NA	NA	NA	NA	NA	NA
13LLG	13LLG	female	2	10	cold_neutral	cold	neutral	80	78	NA	NA	NA	NA	NA	NA	NA	NA	NA	NA
13LLG	13LLG	female	3	10	cold_neutral	cold	neutral	129.4	101	gridUnder	NA	NA	NA	NA	gridOver	9.309	NA	6.594	NA
13LLG	13LLG	female	5	10	cold_neutral	cold	neutral	201.7	121	NA	NA	NA	NA	NA	NA	NA	NA	NA	NA
13LLG	13LLG	female	7	10	cold_neutral	cold	neutral	233	128	NA	NA	NA	NA	NA	NA	NA	NA	NA	NA
13LLG	13LLG	female	8	10	cold_neutral	cold	neutral	242	128	gridUnder	40.169	NA	5.984	NA	gridOver	10.972	NA	7.999	NA
14LLG	14LLG	male	0	10	cold_neutral	cold	neutral	8.3	NA	NA	NA	NA	NA	NA	NA	NA	NA	NA	NA
14LLG	14LLG	male	1	10	cold_neutral	cold	neutral	24.5	31	NA	NA	NA	NA	NA	NA	NA	NA	NA	NA
14LLG	14LLG	male	2	10	cold_neutral	cold	neutral	63	66	NA	NA	NA	NA	NA	NA	NA	NA	NA	NA
14LLG	14LLG	male	3	10	cold_neutral	cold	neutral	105.2	90	gridUnder	33.97	NA	4.373	NA	gridOver	8.888	NA	6.646	NA
14LLG	14LLG	male	5	10	cold_neutral	cold	neutral	180.6	112	NA	NA	NA	NA	NA	NA	NA	NA	NA	NA
14LLG	14LLG	male	7	10	cold_neutral	cold	neutral	206	120	NA	NA	NA	NA	NA	NA	NA	NA	NA	NA
14LLG	14LLG	male	8	10	cold_neutral	cold	neutral	207	122	gridUnder	41.262	NA	5.18	NA	gridOver	9.941	NA	7.586	NA
1RLG	1RLG	female	0	10	cold_neutral	cold	neutral	9.6	NA	NA	NA	NA	NA	NA	NA	NA	NA	NA	NA
1RLG	1RLG	female	1	10	cold_neutral	cold	neutral	37.4	42	NA	NA	NA	NA	NA	NA	NA	NA	NA	NA
1RLG	1RLG	female	2	10	cold_neutral	cold	neutral	84.7	77	NA	NA	NA	NA	NA	NA	NA	NA	NA	NA
1RLG	1RLG	female	3	10	cold_neutral	cold	neutral	130.6	101	gridUnder	35.101	NA	4.886	NA	gridOver	9.464	NA	6.825	NA
1RLG	1RLG	female	5	10	cold_neutral	cold	neutral	185	114	NA	NA	NA	NA	NA	NA	NA	NA	NA	NA
1RLG	1RLG	female	7	10	cold_neutral	cold	neutral	228	120	NA	NA	NA	NA	NA	NA	NA	NA	NA	NA
1RLG	1RLG	female	8	10	cold_neutral	cold	neutral	236	124	gridOver	39.008	NA	5.596	NA	gridOver	10.019	NA	7.387	NA
21RLB	21RLB	male	0	10	cold_neutral	cold	neutral	8.5	NA	NA	NA	NA	NA	NA	NA	NA	NA	NA	NA
21RLB	21RLB	male	1	10	cold_neutral	cold	neutral	22.7	NA	NA	NA	NA	NA	NA	NA	NA	NA	NA	NA
21RLB	21RLB	male	2	10	cold_neutral	cold	neutral	59.7	59	NA	NA	NA	NA	NA	NA	NA	NA	NA	NA
21RLB	21RLB	male	3	10	cold_neutral	cold	neutral	107.2	97	gridUnder	NA	NA	4.123	NA	gridOver	7.604	NA	6.139	NA
21RLB	21RLB	male	5	10	cold_neutral	cold	neutral	198.4	111	NA	NA	NA	NA	NA	NA	NA	NA	NA	NA
21RLB	21RLB	male	7	10	cold_neutral	cold	neutral	237.4	123	NA	NA	NA	NA	NA	NA	NA	NA	NA	NA
21RLB	21RLB	male	8	10	cold_neutral	cold	neutral	247	124	gridUnder	37.176	NA	5.337	NA	gridOver	8.473	NA	6.172	NA
22RLB	22RLB	male	0	10	cold_neutral	cold	neutral	8.7	NA	NA	NA	NA	NA	NA	NA	NA	NA	NA	NA
22RLB	22RLB	male	1	10	cold_neutral	cold	neutral	28.2	NA	NA	NA	NA	NA	NA	NA	NA	NA	NA	NA
22RLB	22RLB	male	2	10	cold_neutral	cold	neutral	74.1	67	NA	NA	NA	NA	NA	NA	NA	NA	NA	NA
22RLB	22RLB	male	3	10	cold_neutral	cold	neutral	126	97	gridUnder	36.481	NA	4.418	0.855599205235722	gridOver	10.087	0	6.812	0
22RLB	22RLB	male	5	10	cold_neutral	cold	neutral	206	119	NA	NA	NA	NA	NA	NA	NA	NA	NA	NA
22RLB	22RLB	male	7	10	cold_neutral	cold	neutral	221.3	124	NA	NA	NA	NA	NA	NA	NA	NA	NA	NA
22RLB	22RLB	male	8	10	cold_neutral	cold	neutral	230	124	gridUnder	39.246	NA	5.881	NA	gridOver	10.012	NA	7.489	NA
24LLB	24LLB	male	0	10	cold_neutral	cold	neutral	7.9	NA	NA	NA	NA	NA	NA	NA	NA	NA	NA	NA
24LLB	24LLB	male	1	10	cold_neutral	cold	neutral	24.4	NA	NA	NA	NA	NA	NA	NA	NA	NA	NA	NA
24LLB	24LLB	male	2	10	cold_neutral	cold	neutral	65.9	67	NA	NA	NA	NA	NA	NA	NA	NA	NA	NA
24LLB	24LLB	male	3	10	cold_neutral	cold	neutral	121.2	90	gridUnder	36.109	NA	4.459	0.937623591853362	gridOver	8.443	0	6.356	0
24LLB	24LLB	male	5	10	cold_neutral	cold	neutral	204	112	NA	NA	NA	NA	NA	NA	NA	NA	NA	NA
24LLB	24LLB	male	7	10	cold_neutral	cold	neutral	228.8	123	NA	NA	NA	NA	NA	NA	NA	NA	NA	NA
24LLB	24LLB	male	8	10	cold_neutral	cold	neutral	230	123	gridUnder	36.654	NA	5.008	NA	gridOver	9.634	NA	7.486	NA
26RLB	26RLB	female	0	10	cold_neutral	cold	neutral	10.1	NA	NA	NA	NA	NA	NA	NA	NA	NA	NA	NA
26RLB	26RLB	female	1	10	cold_neutral	cold	neutral	28	NA	NA	NA	NA	NA	NA	NA	NA	NA	NA	NA
26RLB	26RLB	female	2	10	cold_neutral	cold	neutral	70.9	69	NA	NA	NA	NA	NA	NA	NA	NA	NA	NA
26RLB	26RLB	female	3	10	cold_neutral	cold	neutral	124.2	96	gridUnder	36.94	NA	5.133	NA	gridOver	8.935	NA	6.955	NA
26RLB	26RLB	female	5	10	cold_neutral	cold	neutral	214.5	117	NA	NA	NA	NA	NA	NA	NA	NA	NA	NA
26RLB	26RLB	female	7	10	cold_neutral	cold	neutral	272.7	130	NA	NA	NA	NA	NA	NA	NA	NA	NA	NA
26RLB	26RLB	female	8	10	cold_neutral	cold	neutral	269	128	gridUnder	37.709	NA	5.56	NA	gridOver	9.918	NA	7.511	NA
27LLB	27LLB	female	0	10	cold_neutral	cold	neutral	10	NA	NA	NA	NA	NA	NA	NA	NA	NA	NA	NA
27LLB	27LLB	female	1	10	cold_neutral	cold	neutral	25.4	NA	NA	NA	NA	NA	NA	NA	NA	NA	NA	NA
27LLB	27LLB	female	2	10	cold_neutral	cold	neutral	71.3	61	NA	NA	NA	NA	NA	NA	NA	NA	NA	NA
27LLB	27LLB	female	3	10	cold_neutral	cold	neutral	121.4	90	gridUnder	36.278	NA	4.956	NA	gridOver	8.926	NA	6.722	NA
27LLB	27LLB	female	5	10	cold_neutral	cold	neutral	206.6	113	NA	NA	NA	NA	NA	NA	NA	NA	NA	NA
27LLB	27LLB	female	7	10	cold_neutral	cold	neutral	225	126	NA	NA	NA	NA	NA	NA	NA	NA	NA	NA
27LLB	27LLB	female	8	10	cold_neutral	cold	neutral	228	126	gridUnder	39.385	NA	5.501	NA	gridOver	10.34	NA	7.246	NA
28LLB	28LLB	female	0	10	cold_neutral	cold	neutral	7.3	NA	NA	NA	NA	NA	NA	NA	NA	NA	NA	NA
28LLB	28LLB	female	1	10	cold_neutral	cold	neutral	28.3	39	NA	NA	NA	NA	NA	NA	NA	NA	NA	NA
28LLB	28LLB	female	2	10	cold_neutral	cold	neutral	66.7	71	NA	NA	NA	NA	NA	NA	NA	NA	NA	NA
28LLB	28LLB	female	3	10	cold_neutral	cold	neutral	110.9	96	gridUnder	31.949	NA	4.22	NA	gridOver	9.074	NA	6.676	NA
28LLB	28LLB	female	5	10	cold_neutral	cold	neutral	176	115	NA	NA	NA	NA	NA	NA	NA	NA	NA	NA
28LLB	28LLB	female	7	10	cold_neutral	cold	neutral	198.6	123	NA	NA	NA	NA	NA	NA	NA	NA	NA	NA
28LLB	28LLB	female	8	10	cold_neutral	cold	neutral	202	123	gridUnder	34.681	NA	4.63	NA	gridOver	10.745	NA	8.085	NA
2RLG	2RLG	female	0	10	cold_neutral	cold	neutral	10	NA	NA	NA	NA	NA	NA	NA	NA	NA	NA	NA
2RLG	2RLG	female	1	10	cold_neutral	cold	neutral	36.2	37	NA	NA	NA	NA	NA	NA	NA	NA	NA	NA
2RLG	2RLG	female	2	10	cold_neutral	cold	neutral	96	78	NA	NA	NA	NA	NA	NA	NA	NA	NA	NA
2RLG	2RLG	female	3	10	cold_neutral	cold	neutral	146.1	100	gridUnder	34.96	NA	5.318	NA	gridOver	9.66	NA	6.766	NA
2RLG	2RLG	female	5	10	cold_neutral	cold	neutral	218.4	120	NA	NA	NA	NA	NA	NA	NA	NA	NA	NA
2RLG	2RLG	female	7	10	cold_neutral	cold	neutral	267	127	NA	NA	NA	NA	NA	NA	NA	NA	NA	NA
2RLG	2RLG	female	8	10	cold_neutral	cold	neutral	269	128	gridOver	40.638	0.116	0.463	NA	gridOver	10.198	NA	7.502	NA
3LLG	3LLG	male	0	10	cold_neutral	cold	neutral	9.4	NA	NA	NA	NA	NA	NA	NA	NA	NA	NA	NA
3LLG	3LLG	male	1	10	cold_neutral	cold	neutral	32.2	38	NA	NA	NA	NA	NA	NA	NA	NA	NA	NA
3LLG	3LLG	male	2	10	cold_neutral	cold	neutral	71.9	74	NA	NA	NA	NA	NA	NA	NA	NA	NA	NA
3LLG	3LLG	male	3	10	cold_neutral	cold	neutral	112	93	gridUnder	33.462	NA	5.227	NA	gridOver	9.477	NA	6.411	NA
3LLG	3LLG	male	5	10	cold_neutral	cold	neutral	177.3	115	NA	NA	NA	NA	NA	NA	NA	NA	NA	NA
3LLG	3LLG	male	7	10	cold_neutral	cold	neutral	201	119	NA	NA	NA	NA	NA	NA	NA	NA	NA	NA
3LLG	3LLG	male	8	10	cold_neutral	cold	neutral	209	120	gridUnder	NA	NA	5.157	NA	gridOver	10.346	NA	6.827	NA
5LLG	5LLG	female	0	10	cold_neutral	cold	neutral	8.8	NA	NA	NA	NA	NA	NA	NA	NA	NA	NA	NA
5LLG	5LLG	female	1	10	cold_neutral	cold	neutral	34.4	38	NA	NA	NA	NA	NA	NA	NA	NA	NA	NA
5LLG	5LLG	female	2	10	cold_neutral	cold	neutral	79.8	74	NA	NA	NA	NA	NA	NA	NA	NA	NA	NA
5LLG	5LLG	female	3	10	cold_neutral	cold	neutral	132.4	97	gridUnder	34.152	NA	5.049	NA	gridOver	8.234	NA	6.615	NA
5LLG	5LLG	female	5	10	cold_neutral	cold	neutral	212.3	118	NA	NA	NA	NA	NA	NA	NA	NA	NA	NA
5LLG	5LLG	female	7	10	cold_neutral	cold	neutral	242	126	NA	NA	NA	NA	NA	NA	NA	NA	NA	NA
5LLG	5LLG	female	8	10	cold_neutral	cold	neutral	258	126	gridOver	37.739	NA	5.495	NA	gridOver	8.93	NA	7.173	NA
7LLG	7LLG	female	0	10	cold_neutral	cold	neutral	8.3	NA	NA	NA	NA	NA	NA	NA	NA	NA	NA	NA
7LLG	7LLG	female	1	10	cold_neutral	cold	neutral	37.7	39	NA	NA	NA	NA	NA	NA	NA	NA	NA	NA
7LLG	7LLG	female	2	10	cold_neutral	cold	neutral	90.7	75	NA	NA	NA	NA	NA	NA	NA	NA	NA	NA
7LLG	7LLG	female	3	10	cold_neutral	cold	neutral	145.2	97	gridUnder	38.786	NA	5.402	NA	gridOver	9.144	NA	7.495	NA
7LLG	7LLG	female	5	10	cold_neutral	cold	neutral	219.4	121	NA	NA	NA	NA	NA	NA	NA	NA	NA	NA
7LLG	7LLG	female	7	10	cold_neutral	cold	neutral	250	128	NA	NA	NA	NA	NA	NA	NA	NA	NA	NA
7LLG	7LLG	female	8	10	cold_neutral	cold	neutral	259	128	gridUnder	38.951	NA	0.766	NA	gridOver	9.129	NA	6.821	NA
8LLG	8LLG	male	0	10	cold_neutral	cold	neutral	9.6	NA	NA	NA	NA	NA	NA	NA	NA	NA	NA	NA
8LLG	8LLG	male	1	10	cold_neutral	cold	neutral	37.6	37	NA	NA	NA	NA	NA	NA	NA	NA	NA	NA
8LLG	8LLG	male	2	10	cold_neutral	cold	neutral	82.2	73	NA	NA	NA	NA	NA	NA	NA	NA	NA	NA
8LLG	8LLG	male	3	10	cold_neutral	cold	neutral	142	95	gridUnder	36.406	NA	4.759	NA	gridOver	9.323	NA	7.538	NA
8LLG	8LLG	male	5	10	cold_neutral	cold	neutral	207.4	118	NA	NA	NA	NA	NA	NA	NA	NA	NA	NA
8LLG	8LLG	male	7	10	cold_neutral	cold	neutral	236	119	NA	NA	NA	NA	NA	NA	NA	NA	NA	NA
8LLG	8LLG	male	8	10	cold_neutral	cold	neutral	234	120	gridOver	41.041	NA	0.587	NA	gridOver	9.88	NA	6.874	NA
9LLG	9LLG	male	0	10	cold_neutral	cold	neutral	8.6	NA	NA	NA	NA	NA	NA	NA	NA	NA	NA	NA
9LLG	9LLG	male	1	10	cold_neutral	cold	neutral	41	41	NA	NA	NA	NA	NA	NA	NA	NA	NA	NA
9LLG	9LLG	male	2	10	cold_neutral	cold	neutral	96.5	77	NA	NA	NA	NA	NA	NA	NA	NA	NA	NA
9LLG	9LLG	male	3	10	cold_neutral	cold	neutral	159.3	97	gridUnder	39.525	NA	NA	NA	gridOver	9.321	NA	7.072	NA
9LLG	9LLG	male	5	10	cold_neutral	cold	neutral	245.5	119	NA	NA	NA	NA	NA	NA	NA	NA	NA	NA
9LLG	9LLG	male	7	10	cold_neutral	cold	neutral	264.5	127	NA	NA	NA	NA	NA	NA	NA	NA	NA	NA
9LLG	9LLG	male	8	10	cold_neutral	cold	neutral	262	129	gridUnder	38.29	1.924	0.58	NA	gridOver	9.937	0	6.949	0
10LLW	10LLW	female	0	20	neutral_neutral	neutral	neutral	8.6	NA	NA	NA	NA	NA	NA	NA	NA	NA	NA	NA
10LLW	10LLW	female	1	20	neutral_neutral	neutral	neutral	40.3	41	NA	NA	NA	NA	NA	NA	NA	NA	NA	NA
10LLW	10LLW	female	2	20	neutral_neutral	neutral	neutral	98.2	78	NA	NA	NA	NA	NA	NA	NA	NA	NA	NA
10LLW	10LLW	female	3	20	neutral_neutral	neutral	neutral	158.6	101	gridUnder	40.454	NA	NA	NA	gridOver	9.816	NA	7.346	NA
10LLW	10LLW	female	5	20	neutral_neutral	neutral	neutral	226	121	NA	NA	NA	NA	NA	NA	NA	NA	NA	NA
10LLW	10LLW	female	7	20	neutral_neutral	neutral	neutral	259	128	NA	NA	NA	NA	NA	NA	NA	NA	NA	NA
10LLW	10LLW	female	8	20	neutral_neutral	neutral	neutral	267	128	gridUnder	41.631	NA	5.507	NA	gridOver	9.659	NA	7.429	NA
11LLW	11LLW	male	3	20	neutral_neutral	neutral	neutral	126.2	95	gridUnder	35.651	NA	NA	NA	gridOver	9.151	NA	7.009	NA
11LLW	11LLW	male	8	20	neutral_neutral	neutral	neutral	211	123	gridUnder	36.884	NA	NA	NA	gridOver	9.569	NA	7.522	NA
12LLW	12LLW	female	0	20	neutral_neutral	neutral	neutral	8.9	NA	NA	NA	NA	NA	NA	NA	NA	NA	NA	NA
12LLW	12LLW	female	1	20	neutral_neutral	neutral	neutral	31.4	37	NA	NA	NA	NA	NA	NA	NA	NA	NA	NA
12LLW	12LLW	female	2	20	neutral_neutral	neutral	neutral	79.1	74	NA	NA	NA	NA	NA	NA	NA	NA	NA	NA
12LLW	12LLW	female	3	20	neutral_neutral	neutral	neutral	128.4	95	gridUnder	NA	NA	5.187	NA	gridOver	9.67	NA	7.037	NA
12LLW	12LLW	female	5	20	neutral_neutral	neutral	neutral	191	116	NA	NA	NA	NA	NA	NA	NA	NA	NA	NA
12LLW	12LLW	female	7	20	neutral_neutral	neutral	neutral	212	121	NA	NA	NA	NA	NA	NA	NA	NA	NA	NA
12LLW	12LLW	female	8	20	neutral_neutral	neutral	neutral	220	123	gridUnder	38.329	NA	5.009	NA	gridOver	11.027	NA	7.336	NA
13LLW	13LLW	male	0	20	neutral_neutral	neutral	neutral	9.4	NA	NA	NA	NA	NA	NA	NA	NA	NA	NA	NA
13LLW	13LLW	male	1	20	neutral_neutral	neutral	neutral	23.3	26	NA	NA	NA	NA	NA	NA	NA	NA	NA	NA
13LLW	13LLW	male	2	20	neutral_neutral	neutral	neutral	65.2	68	NA	NA	NA	NA	NA	NA	NA	NA	NA	NA
13LLW	13LLW	male	3	20	neutral_neutral	neutral	neutral	107.3	91	gridUnder	36.088	NA	4.823	NA	gridOver	8.913	NA	6.294	NA
13LLW	13LLW	male	5	20	neutral_neutral	neutral	neutral	175.3	116	NA	NA	NA	NA	NA	NA	NA	NA	NA	NA
13LLW	13LLW	male	7	20	neutral_neutral	neutral	neutral	194	122	NA	NA	NA	NA	NA	NA	NA	NA	NA	NA
13LLW	13LLW	male	8	20	neutral_neutral	neutral	neutral	204	125	gridUnder	39.66	NA	5.367	NA	gridOver	9.329	NA	6.758	NA
14LLW	14LLW	male	0	20	neutral_neutral	neutral	neutral	8.4	NA	NA	NA	NA	NA	NA	NA	NA	NA	NA	NA
14LLW	14LLW	male	1	20	neutral_neutral	neutral	neutral	23.3	27	NA	NA	NA	NA	NA	NA	NA	NA	NA	NA
14LLW	14LLW	male	2	20	neutral_neutral	neutral	neutral	59.1	66	NA	NA	NA	NA	NA	NA	NA	NA	NA	NA
14LLW	14LLW	male	3	20	neutral_neutral	neutral	neutral	104.9	95	NA	NA	NA	NA	NA	NA	NA	NA	NA	NA
14LLW	14LLW	male	5	20	neutral_neutral	neutral	neutral	161.6	115	NA	NA	NA	NA	NA	NA	NA	NA	NA	NA
14LLW	14LLW	male	7	20	neutral_neutral	neutral	neutral	179.4	123	NA	NA	NA	NA	NA	NA	NA	NA	NA	NA
14LLW	14LLW	male	8	20	neutral_neutral	neutral	neutral	184	124	gridOver	35.804	NA	NA	NA	NA	NA	NA	NA	NA
15LLW	15LLW	male	0	20	neutral_neutral	neutral	neutral	8.1	NA	NA	NA	NA	NA	NA	NA	NA	NA	NA	NA
15LLW	15LLW	male	1	20	neutral_neutral	neutral	neutral	26.8	30	NA	NA	NA	NA	NA	NA	NA	NA	NA	NA
15LLW	15LLW	male	2	20	neutral_neutral	neutral	neutral	62	70	NA	NA	NA	NA	NA	NA	NA	NA	NA	NA
15LLW	15LLW	male	3	20	neutral_neutral	neutral	neutral	103.3	81	NA	NA	NA	NA	NA	NA	NA	NA	NA	NA
15LLW	15LLW	male	5	20	neutral_neutral	neutral	neutral	163.5	110	NA	NA	NA	NA	NA	NA	NA	NA	NA	NA
15LLW	15LLW	male	7	20	neutral_neutral	neutral	neutral	193.6	119	NA	NA	NA	NA	NA	NA	NA	NA	NA	NA
15LLW	15LLW	male	8	20	neutral_neutral	neutral	neutral	NA	NA	NA	NA	NA	NA	NA	NA	NA	NA	NA	NA
16RLB	16RLB	female	0	20	neutral_neutral	neutral	neutral	9.8	NA	NA	NA	NA	NA	NA	NA	NA	NA	NA	NA
16RLB	16RLB	female	1	20	neutral_neutral	neutral	neutral	31	NA	NA	NA	NA	NA	NA	NA	NA	NA	NA	NA
16RLB	16RLB	female	2	20	neutral_neutral	neutral	neutral	75	68	NA	NA	NA	NA	NA	NA	NA	NA	NA	NA
16RLB	16RLB	female	3	20	neutral_neutral	neutral	neutral	126.2	90	gridUnder	27.84	NA	4.036	NA	gridOver	9.273	NA	NA	NA
16RLB	16RLB	female	5	20	neutral_neutral	neutral	neutral	192.7	112	NA	NA	NA	NA	NA	NA	NA	NA	NA	NA
16RLB	16RLB	female	7	20	neutral_neutral	neutral	neutral	248	122	NA	NA	NA	NA	NA	NA	NA	NA	NA	NA
16RLB	16RLB	female	8	20	neutral_neutral	neutral	neutral	236	122	gridUnder	38.481	NA	5.512	NA	gridOver	10.125	NA	6.91	NA
18LLB	18LLB	male	0	20	neutral_neutral	neutral	neutral	8.9	NA	NA	NA	NA	NA	NA	NA	NA	NA	NA	NA
18LLB	18LLB	male	1	20	neutral_neutral	neutral	neutral	34.2	NA	NA	NA	NA	NA	NA	NA	NA	NA	NA	NA
18LLB	18LLB	male	2	20	neutral_neutral	neutral	neutral	79.9	73	NA	NA	NA	NA	NA	NA	NA	NA	NA	NA
18LLB	18LLB	male	3	20	neutral_neutral	neutral	neutral	126	96	gridUnder	35.31	NA	5.165	NA	gridOver	9.161	NA	6.387	NA
18LLB	18LLB	male	5	20	neutral_neutral	neutral	neutral	189.4	110	NA	NA	NA	NA	NA	NA	NA	NA	NA	NA
18LLB	18LLB	male	7	20	neutral_neutral	neutral	neutral	211	122	NA	NA	NA	NA	NA	NA	NA	NA	NA	NA
18LLB	18LLB	male	8	20	neutral_neutral	neutral	neutral	201	122	gridUnder	37.067	NA	5.057	NA	gridOver	9.788	NA	6.943	NA
19RLB	19RLB	female	0	20	neutral_neutral	neutral	neutral	9.5	NA	NA	NA	NA	NA	NA	NA	NA	NA	NA	NA
19RLB	19RLB	female	1	20	neutral_neutral	neutral	neutral	40	NA	NA	NA	NA	NA	NA	NA	NA	NA	NA	NA
19RLB	19RLB	female	2	20	neutral_neutral	neutral	neutral	97.4	78	NA	NA	NA	NA	NA	NA	NA	NA	NA	NA
19RLB	19RLB	female	3	20	neutral_neutral	neutral	neutral	154	96	gridUnder	32.854	NA	4.246	NA	gridOver	9.719	NA	6.927	NA
19RLB	19RLB	female	5	20	neutral_neutral	neutral	neutral	249.1	120	NA	NA	NA	NA	NA	NA	NA	NA	NA	NA
19RLB	19RLB	female	7	20	neutral_neutral	neutral	neutral	261.1	126	NA	NA	NA	NA	NA	NA	NA	NA	NA	NA
19RLB	19RLB	female	8	20	neutral_neutral	neutral	neutral	230	126	gridUnder	NA	NA	5.243	NA	gridOver	10.916	NA	7.962	NA
1RLW	1RLW	female	0	20	neutral_neutral	neutral	neutral	8.2	NA	NA	NA	NA	NA	NA	NA	NA	NA	NA	NA
1RLW	1RLW	female	1	20	neutral_neutral	neutral	neutral	31.8	34	NA	NA	NA	NA	NA	NA	NA	NA	NA	NA
1RLW	1RLW	female	2	20	neutral_neutral	neutral	neutral	88	76	NA	NA	NA	NA	NA	NA	NA	NA	NA	NA
1RLW	1RLW	female	3	20	neutral_neutral	neutral	neutral	144	99	gridUnder	38.515	NA	5.665	NA	gridOver	8.996	NA	6.864	NA
1RLW	1RLW	female	5	20	neutral_neutral	neutral	neutral	227.6	120	NA	NA	NA	NA	NA	NA	NA	NA	NA	NA
1RLW	1RLW	female	7	20	neutral_neutral	neutral	neutral	236	127	NA	NA	NA	NA	NA	NA	NA	NA	NA	NA
1RLW	1RLW	female	8	20	neutral_neutral	neutral	neutral	248	129	gridUnder	37.56	NA	6.636	NA	gridOver	10.281	NA	7.568	NA
20RLB	20RLB	female	0	20	neutral_neutral	neutral	neutral	9.5	NA	NA	NA	NA	NA	NA	NA	NA	NA	NA	NA
20RLB	20RLB	female	1	20	neutral_neutral	neutral	neutral	36.6	NA	NA	NA	NA	NA	NA	NA	NA	NA	NA	NA
20RLB	20RLB	female	2	20	neutral_neutral	neutral	neutral	89.7	80	NA	NA	NA	NA	NA	NA	NA	NA	NA	NA
20RLB	20RLB	female	3	20	neutral_neutral	neutral	neutral	149.8	102	gridUnder	37.804	NA	4.9925	0.680943830282645	gridOver	8.737	0	6.203	0
20RLB	20RLB	female	5	20	neutral_neutral	neutral	neutral	234.4	119	NA	NA	NA	NA	NA	NA	NA	NA	NA	NA
20RLB	20RLB	female	7	20	neutral_neutral	neutral	neutral	273	130	NA	NA	NA	NA	NA	NA	NA	NA	NA	NA
20RLB	20RLB	female	8	20	neutral_neutral	neutral	neutral	263.7	130	gridUnder	40.733	NA	5.459	NA	gridOver	9.91	NA	6.562	NA
23RLB	23RLB	NA	3	20	neutral_neutral	neutral	neutral	155.6	101	gridUnder	35.933	NA	4.005	NA	gridOver	8.292	NA	6.609	NA
23RLB	23RLB	NA	8	20	neutral_neutral	neutral	neutral	274	128	gridUnder	40.879	NA	5.394	NA	gridOver	9.501	NA	7.479	NA
25RLB	25RLB	female	0	20	neutral_neutral	neutral	neutral	9	NA	NA	NA	NA	NA	NA	NA	NA	NA	NA	NA
25RLB	25RLB	female	1	20	neutral_neutral	neutral	neutral	34.5	NA	NA	NA	NA	NA	NA	NA	NA	NA	NA	NA
25RLB	25RLB	female	2	20	neutral_neutral	neutral	neutral	89.4	75	NA	NA	NA	NA	NA	NA	NA	NA	NA	NA
25RLB	25RLB	female	3	20	neutral_neutral	neutral	neutral	149.5	95	gridUnder	28.196	NA	4.012	NA	gridOver	8.824	NA	6.406	NA
25RLB	25RLB	female	5	20	neutral_neutral	neutral	neutral	232.5	116	NA	NA	NA	NA	NA	NA	NA	NA	NA	NA
25RLB	25RLB	female	7	20	neutral_neutral	neutral	neutral	272.4	126	NA	NA	NA	NA	NA	NA	NA	NA	NA	NA
25RLB	25RLB	female	8	20	neutral_neutral	neutral	neutral	262	126	gridUnder	38.47	NA	5.263	NA	gridOver	9.734	NA	6.765	NA
2RLW	2RLW	female	0	20	neutral_neutral	neutral	neutral	7.4	NA	NA	NA	NA	NA	NA	NA	NA	NA	NA	NA
2RLW	2RLW	female	1	20	neutral_neutral	neutral	neutral	31	35	NA	NA	NA	NA	NA	NA	NA	NA	NA	NA
2RLW	2RLW	female	2	20	neutral_neutral	neutral	neutral	79.2	71	NA	NA	NA	NA	NA	NA	NA	NA	NA	NA
2RLW	2RLW	female	3	20	neutral_neutral	neutral	neutral	123.9	92	gridUnder	36.595	NA	4.409	NA	gridOver	9.371	NA	6.954	NA
2RLW	2RLW	female	5	20	neutral_neutral	neutral	neutral	193.2	112	NA	NA	NA	NA	NA	NA	NA	NA	NA	NA
2RLW	2RLW	female	7	20	neutral_neutral	neutral	neutral	210	120	NA	NA	NA	NA	NA	NA	NA	NA	NA	NA
2RLW	2RLW	female	8	20	neutral_neutral	neutral	neutral	220	122	gridUnder	37.744	NA	0.248	NA	gridOver	10.034	NA	7.3	NA
3RLW	3RLW	male	0	20	neutral_neutral	neutral	neutral	7.3	NA	NA	NA	NA	NA	NA	NA	NA	NA	NA	NA
3RLW	3RLW	male	1	20	neutral_neutral	neutral	neutral	33.1	34	NA	NA	NA	NA	NA	NA	NA	NA	NA	NA
3RLW	3RLW	male	2	20	neutral_neutral	neutral	neutral	86	70	NA	NA	NA	NA	NA	NA	NA	NA	NA	NA
3RLW	3RLW	male	3	20	neutral_neutral	neutral	neutral	140	94	gridUnder	40.002	NA	5.211	NA	gridOver	9.693	NA	6.92	NA
3RLW	3RLW	male	5	20	neutral_neutral	neutral	neutral	213.4	114	NA	NA	NA	NA	NA	NA	NA	NA	NA	NA
3RLW	3RLW	male	7	20	neutral_neutral	neutral	neutral	240	120	NA	NA	NA	NA	NA	NA	NA	NA	NA	NA
3RLW	3RLW	male	8	20	neutral_neutral	neutral	neutral	249	122	gridUnder	39.892	NA	4.718	NA	gridOver	9.765	NA	6.173	NA
4LLW	4LLW	male	3	20	neutral_neutral	neutral	neutral	107.3	NA	gridUnder	36.088	NA	4.823	NA	gridOver	8.913	NA	6.294	NA
4LLW	4LLW	male	8	20	neutral_neutral	neutral	neutral	202	NA	gridUnder	39.66	NA	5.367	NA	gridOver	9.329	NA	6.758	NA
4RLG	4RLG	female	0	20	neutral_neutral	neutral	neutral	8.2	NA	NA	NA	NA	NA	NA	NA	NA	NA	NA	NA
4RLG	4RLG	female	1	20	neutral_neutral	neutral	neutral	42.1	41	NA	NA	NA	NA	NA	NA	NA	NA	NA	NA
4RLG	4RLG	female	2	20	neutral_neutral	neutral	neutral	97.9	76	NA	NA	NA	NA	NA	NA	NA	NA	NA	NA
4RLG	4RLG	female	3	20	neutral_neutral	neutral	neutral	163.1	100	gridUnder	NA	NA	5.725	NA	gridOver	9.11	NA	7.042	NA
4RLG	4RLG	female	5	20	neutral_neutral	neutral	neutral	222	121	NA	NA	NA	NA	NA	NA	NA	NA	NA	NA
4RLG	4RLG	female	7	20	neutral_neutral	neutral	neutral	257	126	NA	NA	NA	NA	NA	NA	NA	NA	NA	NA
4RLG	4RLG	female	8	20	neutral_neutral	neutral	neutral	271	127	gridUnder	39.939	NA	5.496	NA	gridOver	9.671	NA	6.95	NA
7LLW	7LLW	male	0	20	neutral_neutral	neutral	neutral	9.6	NA	NA	NA	NA	NA	NA	NA	NA	NA	NA	NA
7LLW	7LLW	male	1	20	neutral_neutral	neutral	neutral	37.1	40	NA	NA	NA	NA	NA	NA	NA	NA	NA	NA
7LLW	7LLW	male	2	20	neutral_neutral	neutral	neutral	84.1	79	NA	NA	NA	NA	NA	NA	NA	NA	NA	NA
7LLW	7LLW	male	3	20	neutral_neutral	neutral	neutral	137.7	102	gridUnder	NA	NA	NA	NA	gridOver	9.542	NA	6.792	NA
7LLW	7LLW	male	5	20	neutral_neutral	neutral	neutral	213	122	NA	NA	NA	NA	NA	NA	NA	NA	NA	NA
7LLW	7LLW	male	7	20	neutral_neutral	neutral	neutral	242.5	127	NA	NA	NA	NA	NA	NA	NA	NA	NA	NA
7LLW	7LLW	male	8	20	neutral_neutral	neutral	neutral	252	127	gridUnder	NA	NA	4.824	NA	gridOver	9.736	NA	6.963	NA
8LLW	8LLW	male	3	20	neutral_neutral	neutral	neutral	104.9	NA	gridUnder	36.164	NA	4.834	NA	gridOver	9.016	NA	6.788	NA
8LLW	8LLW	male	8	20	neutral_neutral	neutral	neutral	184	NA	gridUnder	37.697	NA	4.666	NA	gridOver	9.624	NA	6.838	NA
9LLW	9LLW	female	0	20	neutral_neutral	neutral	neutral	7.1	NA	NA	NA	NA	NA	NA	NA	NA	NA	NA	NA
9LLW	9LLW	female	1	20	neutral_neutral	neutral	neutral	29.2	34	NA	NA	NA	NA	NA	NA	NA	NA	NA	NA
9LLW	9LLW	female	2	20	neutral_neutral	neutral	neutral	72.1	71	NA	NA	NA	NA	NA	NA	NA	NA	NA	NA
9LLW	9LLW	female	3	20	neutral_neutral	neutral	neutral	124.3	94	gridUnder	NA	NA	NA	NA	gridOver	9.683	NA	7.578	NA
9LLW	9LLW	female	5	20	neutral_neutral	neutral	neutral	192	122	NA	NA	NA	NA	NA	NA	NA	NA	NA	NA
9LLW	9LLW	female	7	20	neutral_neutral	neutral	neutral	215	125	NA	NA	NA	NA	NA	NA	NA	NA	NA	NA
9LLW	9LLW	female	8	20	neutral_neutral	neutral	neutral	221	126	gridUnder	40.479	NA	5.086	NA	gridOver	9.787	NA	7.243	NA
