# Supplementary material for: Limited evidence that body size shrinking and shape-shifting alleviate thermoregulatory pressures in a warmer world
Source: Commun Biol. 2025 May 7;8:707. doi: 10.1038/s42003-025-08131-7 (PMC12059039; doi:10.1038/s42003-025-08131-7)
Supplement: Supplementary file 4 — Supplementary Dataset 1 [file 42003_2025_8131_MOESM4_ESM.zip › supplementalData/exp3VO2.csv]

ring	birdID	exp	week	pretreatment	posttreatment	date	Ta	VO2	RMR
RLR16	RLR16	C	3	warm	warm	2022-04-06	30.552395	5.579137	1.85971233333333
RLR16	RLR16	C	3	warm	warm	2022-04-06	40.03075	5.899475	1.96649166666667
RLR16	RLR16	C	3	warm	warm	2022-04-06	42.263545	8.049031	2.68301033333333
RLR16	RLR16	C	3	warm	warm	2022-04-06	43.74718	9.408949	3.13631633333333
RLB10	RLB10	C	3	warm	warm	2022-04-06	30.870895	7.089454	2.36315133333333
RLB10	RLB10	C	3	warm	warm	2022-04-06	40.036935	7.400987	2.46699566666667
RLB10	RLB10	C	3	warm	warm	2022-04-06	41.993355	8.931379	2.97712633333333
RLB10	RLB10	C	3	warm	warm	2022-04-06	43.88413	9.185606	3.06186866666667
RLB10	RLB10	C	3	warm	warm	2022-04-06	45.840425	10.64586	3.54862
RLB4	RLB4	C	3	warm	warm	2022-04-07	31.18249	10.56562	3.52187333333333
RLB4	RLB4	C	3	warm	warm	2022-04-07	39.558915	12.5941	4.19803333333333
RLB4	RLB4	C	3	warm	warm	2022-04-07	41.96893	9.494705	3.16490166666667
RLB4	RLB4	C	3	warm	warm	2022-04-07	43.722745	6.8821	2.29403333333333
RLB4	RLB4	C	3	warm	warm	2022-04-07	45.67964	9.547727	3.18257566666667
RLR5AN	RLR5AN	C	3	cold	cold	2022-04-07	30.675635	14.38752	4.79584
RLR5AN	RLR5AN	C	3	cold	cold	2022-04-07	39.77705	14.50509	4.83503
RLR5AN	RLR5AN	C	3	cold	cold	2022-04-07	41.813325	11.67115	3.89038333333333
RLR5AN	RLR5AN	C	3	cold	cold	2022-04-07	43.65124	14.35053	4.78351
RLR10AN	RLR10AN	C	3	cold	cold	2022-04-07	31.26019	11.29085	3.76361666666667
RLR10AN	RLR10AN	C	3	cold	cold	2022-04-07	39.69348	12.5119	4.17063333333333
RLR10AN	RLR10AN	C	3	cold	cold	2022-04-07	42.02111	12.58595	4.19531666666667
RLR10AN	RLR10AN	C	3	cold	cold	2022-04-07	42.18572	11.61872	3.87290666666667
RLW19	RLW19	C	3	cold	cold	2022-04-07	31.08067	13.47595	4.49198333333333
RLW19	RLW19	C	3	cold	cold	2022-04-07	39.972195	12.2293	4.07643333333333
LLR11AN	LLR11AN	C	3	cold	cold	2022-04-08	30.966895	10.21248	3.40416
LLR11AN	LLR11AN	C	3	cold	cold	2022-04-08	40.0559	11.41914	3.80638
LLR11AN	LLR11AN	C	3	cold	cold	2022-04-08	41.886495	10.06699	3.35566333333333
LLR11AN	LLR11AN	C	3	cold	cold	2022-04-08	43.86899	12.75295	4.25098333333333
LLR12AN	LLR12AN	C	3	cold	cold	2022-04-08	30.525365	9.514132	3.17137733333333
LLR12AN	LLR12AN	C	3	cold	cold	2022-04-08	39.73287	11.04013	3.68004333333333
LLR12AN	LLR12AN	C	3	cold	cold	2022-04-08	41.97662	9.118245	3.039415
LLR12AN	LLR12AN	C	3	cold	cold	2022-04-08	43.827645	10.36586	3.45528666666667
LLR13AN	LLR13AN	C	3	cold	cold	2022-04-08	31.615165	8.101759	2.70058633333333
LLR13AN	LLR13AN	C	3	cold	cold	2022-04-08	40.164245	16.56635	5.52211666666667
LLW16	LLW16	C	3	warm	warm	2022-04-08	31.071675	9.569819	3.18993966666667
LLW16	LLW16	C	3	warm	warm	2022-04-08	39.825325	11.64496	3.88165333333333
LLW16	LLW16	C	3	warm	warm	2022-04-08	42.03065	9.365035	3.12167833333333
LLW16	LLW16	C	3	warm	warm	2022-04-08	44.058595	10.93695	3.64565
LLW16	LLW16	C	3	warm	warm	2022-04-08	45.61427	14.60075	4.86691666666667
RLB7	RLB7	C	3	warm	warm	2022-04-08	30.60641	7.631525	2.54384166666667
RLB7	RLB7	C	3	warm	warm	2022-04-08	39.784455	10.44472	3.48157333333333
RLB7	RLB7	C	3	warm	warm	2022-04-08	42.154065	10.09223	3.36407666666667
RLB7	RLB7	C	3	warm	warm	2022-04-08	43.772095	10.02159	3.34053
RLB30	RLB30	C	3	warm	warm	2022-04-08	31.038485	10.37679	3.45893
RLB30	RLB30	C	3	warm	warm	2022-04-08	39.695465	8.992467	2.997489
RLB30	RLB30	C	3	warm	warm	2022-04-08	41.915995	7.684988	2.56166266666667
RLB30	RLB30	C	3	warm	warm	2022-04-08	43.785845	7.996558	2.66551933333333
RLB30	RLB30	C	3	warm	warm	2022-04-08	45.625505	9.714462	3.238154
LLG22	LLG22	C	3	warm	warm	2022-04-10	30.677065	6.846432	2.282144
LLG22	LLG22	C	3	warm	warm	2022-04-10	39.95209	7.348627	2.44954233333333
LLG22	LLG22	C	3	warm	warm	2022-04-10	41.91869	7.308961	2.43632033333333
LLG22	LLG22	C	3	warm	warm	2022-04-10	43.78257	8.003838	2.667946
LLG22	LLG22	C	3	warm	warm	2022-04-10	45.98821	10.82906	3.60968666666667
LLG23	LLG23	C	3	warm	warm	2022-04-10	31.06232	7.716822	2.572274
LLG23	LLG23	C	3	warm	warm	2022-04-10	39.910925	9.103035	3.034345
LLG23	LLG23	C	3	warm	warm	2022-04-10	41.80499	10.95231	3.65077
LLG23	LLG23	C	3	warm	warm	2022-04-10	43.793845	7.965766	2.65525533333333
RLG16	RLG16	C	3	warm	warm	2022-04-10	31.024525	7.872466	2.62415533333333
RLG16	RLG16	C	3	warm	warm	2022-04-10	39.815635	6.939092	2.31303066666667
RLG16	RLG16	C	3	warm	warm	2022-04-10	41.97543	7.886032	2.62867733333333
RLG18	RLG18	C	3	cold	cold	2022-04-10	30.557255	10.40022	3.46674
RLG18	RLG18	C	3	cold	cold	2022-04-10	39.91196	10.44277	3.48092333333333
RLG18	RLG18	C	3	cold	cold	2022-04-10	41.856835	10.44093	3.48031
RLG19	RLG19	C	3	cold	cold	2022-04-10	30.315125	8.154411	2.718137
RLG19	RLG19	C	3	cold	cold	2022-04-10	39.91276	9.735506	3.24516866666667
RLG19	RLG19	C	3	cold	cold	2022-04-10	41.934675	8.753671	2.91789033333333
RLG19	RLG19	C	3	cold	cold	2022-04-10	43.83149	10.50541	3.50180333333333
RLG20	RLG20	C	3	cold	cold	2022-04-10	30.7147	7.823141	2.60771366666667
RLG20	RLG20	C	3	cold	cold	2022-04-10	40.070435	9.39168	3.13056
RLG20	RLG20	C	3	cold	cold	2022-04-10	41.99065	9.585263	3.19508766666667
LLG24	LLG24	C	3	warm	warm	2022-04-11	30.52117	11.0102	3.67006666666667
LLG24	LLG24	C	3	warm	warm	2022-04-11	39.756015	9.77914	3.25971333333333
LLG24	LLG24	C	3	warm	warm	2022-04-11	42.07964	12.06126	4.02042
LLG24	LLG24	C	3	warm	warm	2022-04-11	43.850255	9.36706	3.12235333333333
LLG24	LLG24	C	3	warm	warm	2022-04-11	45.759535	8.909837	2.96994566666667
LLG24	LLG24	C	3	warm	warm	2022-04-11	47.89606	10.20133	3.40044333333333
LLG24	LLG24	C	3	warm	warm	2022-04-11	50.293625	9.857978	3.28599266666667
LLG25	LLG25	C	3	warm	warm	2022-04-11	30.408875	8.017548	2.672516
LLG25	LLG25	C	3	warm	warm	2022-04-11	39.506075	7.437528	2.479176
LLG25	LLG25	C	3	warm	warm	2022-04-11	41.940015	9.424645	3.14154833333333
RLGRY3	RLGRY3	C	3	cold	cold	2022-04-11	30.500365	11.75488	3.91829333333333
RLGRY3	RLGRY3	C	3	cold	cold	2022-04-11	39.96851	10.48898	3.49632666666667
RLGRY3	RLGRY3	C	3	cold	cold	2022-04-11	42.022405	10.63409	3.54469666666667
RLGRY3	RLGRY3	C	3	cold	cold	2022-04-11	44.129645	11.54109	3.84703
RLGRY1	RLGRY1	C	3	warm	warm	2022-04-12	30.35953	10.02701	3.34233666666667
RLGRY1	RLGRY1	C	3	warm	warm	2022-04-12	39.949075	10.84231	3.61410333333333
RLGRY1	RLGRY1	C	3	warm	warm	2022-04-12	41.88554	11.32668	3.77556
RLGRY1	RLGRY1	C	3	warm	warm	2022-04-12	43.928445	9.177938	3.05931266666667
RLGRY2	RLGRY2	C	3	warm	warm	2022-04-12	30.731535	5.017404	1.672468
RLGRY2	RLGRY2	C	3	warm	warm	2022-04-12	39.86396	6.126579	2.042193
RLGRY2	RLGRY2	C	3	warm	warm	2022-04-12	41.939635	8.258943	2.752981
RLGRY2	RLGRY2	C	3	warm	warm	2022-04-12	43.917985	7.676473	2.55882433333333
RLGRY2	RLGRY2	C	3	warm	warm	2022-04-12	46.196235	8.701295	2.90043166666667
RLGRY2	RLGRY2	C	3	warm	warm	2022-04-12	47.90491	7.202023	2.40067433333333
RLGRY2	RLGRY2	C	3	warm	warm	2022-04-12	49.350195	6.141404	2.04713466666667
RLGRY5	RLGRY5	C	3	cold	cold	2022-04-12	30.842515	6.298828	2.09960933333333
RLGRY5	RLGRY5	C	3	cold	cold	2022-04-12	40.03636	8.575196	2.85839866666667
RLGRY5	RLGRY5	C	3	cold	cold	2022-04-12	41.978005	9.729254	3.24308466666667
RLGRY5	RLGRY5	C	3	cold	cold	2022-04-12	43.90589	10.04075	3.34691666666667
LLGRY7	LLGRY7	C	3	warm	warm	2022-04-14	30.39351	4.253855	1.41795166666667
LLGRY7	LLGRY7	C	3	warm	warm	2022-04-14	39.9669	7.266921	2.422307
LLGRY7	LLGRY7	C	3	warm	warm	2022-04-14	42.002605	8.699349	2.899783
LLGRY7	LLGRY7	C	3	warm	warm	2022-04-14	44.114265	8.467214	2.82240466666667
LLGRY10	LLGRY10	C	3	cold	cold	2022-04-14	30.793615	6.905292	2.301764
LLGRY10	LLGRY10	C	3	cold	cold	2022-04-14	40.494245	11.6546	3.88486666666667
RLW18	RLW18	C	3	cold	cold	2022-04-15	30.289935	4.189844	1.39661466666667
RLW18	RLW18	C	3	cold	cold	2022-04-15	39.75581	7.011966	2.337322
RLW18	RLW18	C	3	cold	cold	2022-04-15	41.9882	7.00937	2.33645666666667
RLW18	RLW18	C	3	cold	cold	2022-04-15	43.963315	7.418617	2.47287233333333
RLW21	RLW21	C	3	cold	cold	2022-04-15	30.62264	3.828345	1.276115
RLW21	RLW21	C	3	cold	cold	2022-04-15	39.99327	7.728718	2.57623933333333
RLW22	RLW22	C	3	warm	warm	2022-04-15	31.202355	4.15148	1.38382666666667
RLW22	RLW22	C	3	warm	warm	2022-04-15	39.90678	8.277348	2.759116
RLW22	RLW22	C	3	warm	warm	2022-04-15	41.921585	7.033009	2.34433633333333
RLW22	RLW22	C	3	warm	warm	2022-04-15	43.827705	6.334924	2.11164133333333
RLW22	RLW22	C	3	warm	warm	2022-04-15	45.892725	6.539488	2.17982933333333
RLW23	RLW23	C	3	warm	warm	2022-04-15	30.962465	3.294218	1.09807266666667
RLW23	RLW23	C	3	warm	warm	2022-04-15	39.787185	5.247907	1.74930233333333
RLW23	RLW23	C	3	warm	warm	2022-04-15	41.877685	4.735788	1.578596
RLW23	RLW23	C	3	warm	warm	2022-04-15	44.097185	5.924845	1.97494833333333
RLW23	RLW23	C	3	warm	warm	2022-04-15	46.038785	6.851551	2.28385033333333
RLW24	RLW24	C	3	warm	warm	2022-04-15	30.86126	2.976758	0.992252666666667
RLW24	RLW24	C	3	warm	warm	2022-04-15	40.26086	5.480038	1.82667933333333
RLW24	RLW24	C	3	warm	warm	2022-04-15	41.953535	5.324538	1.774846
RLW24	RLW24	C	3	warm	warm	2022-04-15	43.97925	7.743353	2.58111766666667
RLW24	RLW24	C	3	warm	warm	2022-04-15	45.95599	5.839534	1.94651133333333
RLW24	RLW24	C	3	warm	warm	2022-04-15	47.830945	6.443947	2.14798233333333
RLW29	RLW29	C	3	cold	cold	2022-04-15	31.146155	2.277709	0.759236333333333
RLW29	RLW29	C	3	cold	cold	2022-04-15	39.916355	5.064589	1.68819633333333
RLW29	RLW29	C	3	cold	cold	2022-04-15	42.001435	5.339709	1.779903
RLW29	RLW29	C	3	cold	cold	2022-04-15	44.05892	5.940091	1.98003033333333
LLW26	LLW26	C	3	warm	warm	2022-04-17	30.551035	3.770304	1.256768
LLW26	LLW26	C	3	warm	warm	2022-04-17	39.81594	13.09157	4.36385666666667
LLW28	LLW28	C	3	cold	cold	2022-04-17	30.636795	4.837729	1.61257633333333
LLW28	LLW28	C	3	cold	cold	2022-04-17	40.19845	11.18107	3.72702333333333
LLW28	LLW28	C	3	cold	cold	2022-04-17	42.0648	8.669339	2.88977966666667
LLW28	LLW28	C	3	cold	cold	2022-04-17	43.60014	8.963143	2.98771433333333
LLW30	LLW30	C	3	warm	warm	2022-04-17	30.29218	2.905954	0.968651333333333
LLW30	LLW30	C	3	warm	warm	2022-04-17	39.692585	6.747589	2.24919633333333
LLW30	LLW30	C	3	warm	warm	2022-04-17	42.121845	6.656725	2.21890833333333
LLW30	LLW30	C	3	warm	warm	2022-04-17	44.0118	7.224701	2.40823366666667
LLW30	LLW30	C	3	warm	warm	2022-04-17	46.072785	9.115918	3.03863933333333
RLG26	RLG26	C	3	cold	cold	2022-04-17	30.4992	4.557281	1.51909366666667
RLG26	RLG26	C	3	cold	cold	2022-04-17	39.875555	9.827538	3.275846
RLG26	RLG26	C	3	cold	cold	2022-04-17	41.931325	7.572793	2.52426433333333
RLG26	RLG26	C	3	cold	cold	2022-04-17	43.86057	7.58583	2.52861
RLG27	RLG27	C	3	cold	cold	2022-04-17	30.855985	3.917156	1.30571866666667
RLG27	RLG27	C	3	cold	cold	2022-04-17	40.4959	8.939135	2.97971166666667
RLG27	RLG27	C	3	cold	cold	2022-04-17	42.600015	8.707462	2.90248733333333
RLG28	RLG28	C	3	warm	warm	2022-04-17	30.63421	3.257453	1.08581766666667
RLG28	RLG28	C	3	warm	warm	2022-04-17	39.90407	9.718958	3.23965266666667
RLG28	RLG28	C	3	warm	warm	2022-04-17	41.88325	10.21364	3.40454666666667
LLGRY11	LLGRY11	C	3	warm	warm	2022-04-20	31.018075	2.968238	0.989412666666667
LLGRY11	LLGRY11	C	3	warm	warm	2022-04-20	40.00253	7.213017	2.404339
LLGRY11	LLGRY11	C	3	warm	warm	2022-04-20	42.053545	5.411487	1.803829
LLGRY11	LLGRY11	C	3	warm	warm	2022-04-20	44.11308	6.010946	2.00364866666667
LLGRY11	LLGRY11	C	3	warm	warm	2022-04-20	46.130715	7.841257	2.61375233333333
LLGRY12	LLGRY12	C	3	warm	warm	2022-04-20	30.93324	2.081145	0.693715
LLGRY12	LLGRY12	C	3	warm	warm	2022-04-20	40.187545	5.714542	1.90484733333333
LLGRY12	LLGRY12	C	3	warm	warm	2022-04-20	42.25373	4.721612	1.57387066666667
LLGRY12	LLGRY12	C	3	warm	warm	2022-04-20	44.04069	4.799656	1.59988533333333
LLGRY12	LLGRY12	C	3	warm	warm	2022-04-20	45.873825	7.373249	2.45774966666667
LLGRY13	LLGRY13	C	3	cold	cold	2022-04-20	31.266875	3.169688	1.05656266666667
LLGRY13	LLGRY13	C	3	cold	cold	2022-04-20	40.16042	7.782807	2.594269
LLGRY13	LLGRY13	C	3	cold	cold	2022-04-20	42.30138	7.849767	2.616589
LLGRY13	LLGRY13	C	3	cold	cold	2022-04-20	44.04152	7.998475	2.66615833333333
LLGRY17	LLGRY17	C	3	cold	cold	2022-04-20	31.09226	3.247258	1.08241933333333
LLGRY17	LLGRY17	C	3	cold	cold	2022-04-20	39.99211	8.470552	2.82351733333333
LLGRY17	LLGRY17	C	3	cold	cold	2022-04-20	42.46578	8.778288	2.926096
LLGRY17	LLGRY17	C	3	cold	cold	2022-04-20	44.10144	7.296102	2.432034
LLGRY19	LLGRY19	C	3	cold	cold	2022-04-20	30.810665	3.097341	1.032447
LLGRY19	LLGRY19	C	3	cold	cold	2022-04-20	39.99655	5.686786	1.89559533333333
LLGRY19	LLGRY19	C	3	cold	cold	2022-04-20	42.14716	7.84409	2.61469666666667
LLGRY19	LLGRY19	C	3	cold	cold	2022-04-20	44.02876	8.821473	2.940491
RLGRY18	RLGRY18	C	3	warm	warm	2022-04-20	31.094325	2.727301	0.909100333333333
RLGRY18	RLGRY18	C	3	warm	warm	2022-04-20	40.21077	5.715442	1.90514733333333
RLGRY18	RLGRY18	C	3	warm	warm	2022-04-20	42.03454	5.492191	1.83073033333333
RLGRY18	RLGRY18	C	3	warm	warm	2022-04-20	43.962465	5.291605	1.76386833333333
RLGRY18	RLGRY18	C	3	warm	warm	2022-04-20	45.84486	5.725253	1.90841766666667
RLGRY18	RLGRY18	C	3	warm	warm	2022-04-20	47.79781	5.419915	1.80663833333333
RLB7	RLB7	C	8	warm	warm	2022-05-10	30.49265	7.949384	2.64979466666667
RLB7	RLB7	C	8	warm	warm	2022-05-10	39.975995	11.26744	3.75581333333333
RLB7	RLB7	C	8	warm	warm	2022-05-10	42.34663	12.58462	4.19487333333333
RLB7	RLB7	C	8	warm	warm	2022-05-10	43.886235	14.2466	4.74886666666667
RLR16	RLR16	C	8	warm	warm	2022-05-10	30.468145	4.95628	1.65209333333333
RLR16	RLR16	C	8	warm	warm	2022-05-10	40.083445	8.173404	2.724468
RLR16	RLR16	C	8	warm	warm	2022-05-10	41.866585	11.09079	3.69693
LLR11AN	LLR11AN	C	8	cold	cold	2022-05-11	31.169325	8.641992	2.880664
LLR11AN	LLR11AN	C	8	cold	cold	2022-05-11	39.97823	11.06701	3.68900333333333
LLR11AN	LLR11AN	C	8	cold	cold	2022-05-11	42.052285	12.39945	4.13315
RLB30	RLB30	C	8	warm	warm	2022-05-11	30.333595	7.860765	2.620255
RLB30	RLB30	C	8	warm	warm	2022-05-11	39.803675	8.234728	2.74490933333333
RLB30	RLB30	C	8	warm	warm	2022-05-11	42.187465	10.40313	3.46771
RLB30	RLB30	C	8	warm	warm	2022-05-11	44.08233	10.94298	3.64766
RLB30	RLB30	C	8	warm	warm	2022-05-11	46.12043	12.05262	4.01754
RLW19	RLW19	C	8	cold	cold	2022-05-11	30.82397	10.8989	3.63296666666667
RLW19	RLW19	C	8	cold	cold	2022-05-11	39.9269	11.7204	3.9068
RLW19	RLW19	C	8	cold	cold	2022-05-11	42.211245	12.89286	4.29762
LLR12AN	LLR12AN	C	8	cold	cold	2022-05-12	30.620465	5.960402	1.98680066666667
LLR12AN	LLR12AN	C	8	cold	cold	2022-05-12	39.87172	11.14097	3.71365666666667
LLR12AN	LLR12AN	C	8	cold	cold	2022-05-12	41.97667	9.227273	3.07575766666667
LLR12AN	LLR12AN	C	8	cold	cold	2022-05-12	44.022055	8.320788	2.773596
LLR12AN	LLR12AN	C	8	cold	cold	2022-05-12	45.807635	7.932528	2.644176
LLR12AN	LLR12AN	C	8	cold	cold	2022-05-12	31.838065	10.14664	3.38221333333333
LLR13AN	LLR13AN	C	8	cold	cold	2022-05-12	40.103	16.61891	5.53963666666667
LLR13AN	LLR13AN	C	8	cold	cold	2022-05-12	41.08815	16.39727	5.46575666666667
LLR13AN	LLR13AN	C	8	cold	cold	2022-05-12	30.82219	8.331955	2.77731833333333
LLW16	LLW16	C	8	warm	warm	2022-05-12	40.20631	11.87763	3.95921
LLW16	LLW16	C	8	warm	warm	2022-05-12	42.193635	13.56127	4.52042333333333
LLW16	LLW16	C	8	warm	warm	2022-05-12	44.276085	15.42958	5.14319333333333
LLW16	LLW16	C	8	warm	warm	2022-05-12	30.83041	12.4394	4.14646666666667
LLW17	LLW17	C	8	cold	cold	2022-05-12	40.63363	14.20412	4.73470666666667
LLW17	LLW17	C	8	cold	cold	2022-05-12	42.367705	16.45773	5.48591
LLW17	LLW17	C	8	cold	cold	2022-05-12	30.75285	6.553239	2.184413
RLG17	RLG17	C	8	cold	cold	2022-05-12	39.82114	8.003702	2.66790066666667
RLG17	RLG17	C	8	cold	cold	2022-05-12	42.34782	7.617685	2.53922833333333
RLG17	RLG17	C	8	cold	cold	2022-05-12	44.1196	7.192395	2.397465
RLG17	RLG17	C	8	cold	cold	2022-05-12	45.969395	7.264167	2.421389
RLG17	RLG17	C	8	cold	cold	2022-05-12	48.487245	8.350944	2.783648
RLG18	RLG18	C	8	cold	cold	2022-05-12	30.922425	13.42227	4.47409
RLG18	RLG18	C	8	cold	cold	2022-05-12	40.146405	8.517659	2.83921966666667
RLG18	RLG18	C	8	cold	cold	2022-05-12	42.21323	12.25805	4.08601666666667
RLG18	RLG18	C	8	cold	cold	2022-05-12	45.02308	10.07722	3.35907333333333
LLG22	LLG22	C	8	warm	warm	2022-05-14	31.092325	8.021989	2.67399633333333
LLG22	LLG22	C	8	warm	warm	2022-05-14	40.14945	9.821313	3.273771
LLG22	LLG22	C	8	warm	warm	2022-05-14	42.188895	9.147291	3.049097
LLG22	LLG22	C	8	warm	warm	2022-05-14	44.000395	14.25999	4.75333
LLG23	LLG23	C	8	warm	warm	2022-05-14	30.35531	7.752498	2.584166
LLG23	LLG23	C	8	warm	warm	2022-05-14	40.02111	7.91757	2.63919
LLG23	LLG23	C	8	warm	warm	2022-05-14	42.13203	12.05806	4.01935333333333
LLG23	LLG23	C	8	warm	warm	2022-05-14	44.066235	12.53453	4.17817666666667
RLG19	RLG19	C	8	cold	cold	2022-05-14	30.43893	10.88461	3.62820333333333
RLG19	RLG19	C	8	cold	cold	2022-05-14	39.74051	12.49173	4.16391
RLG19	RLG19	C	8	cold	cold	2022-05-14	42.34793	11.47362	3.82454
RLG19	RLG19	C	8	cold	cold	2022-05-14	44.29144	11.15347	3.71782333333333
RLG20	RLG20	C	8	cold	cold	2022-05-14	30.94092	10.87557	3.62519
RLG20	RLG20	C	8	cold	cold	2022-05-14	40.06234	8.769467	2.92315566666667
RLG20	RLG20	C	8	cold	cold	2022-05-14	42.19848	9.150925	3.05030833333333
RLG20	RLG20	C	8	cold	cold	2022-05-14	43.986925	9.544478	3.18149266666667
RLG21	RLG21	C	8	cold	cold	2022-05-14	30.98992	7.132766	2.37758866666667
RLG21	RLG21	C	8	cold	cold	2022-05-14	40.018225	7.319769	2.439923
RLG21	RLG21	C	8	cold	cold	2022-05-14	42.342115	8.62982	2.87660666666667
RLG21	RLG21	C	8	cold	cold	2022-05-14	44.192745	9.223382	3.07446066666667
LLG24	LLG24	C	8	warm	warm	2022-05-15	30.9204	11.55656	3.85218666666667
LLG24	LLG24	C	8	warm	warm	2022-05-15	40.050205	8.716956	2.905652
LLG24	LLG24	C	8	warm	warm	2022-05-15	42.118065	9.362715	3.120905
LLG24	LLG24	C	8	warm	warm	2022-05-15	44.012455	11.86571	3.95523666666667
LLG24	LLG24	C	8	warm	warm	2022-05-15	46.070075	11.50563	3.83521
LLG24	LLG24	C	8	warm	warm	2022-05-15	48.43497	11.96616	3.98872
LLG25	LLG25	C	8	warm	warm	2022-05-15	30.5439	9.151785	3.050595
LLG25	LLG25	C	8	warm	warm	2022-05-15	39.983815	12.38247	4.12749
LLG25	LLG25	C	8	warm	warm	2022-05-15	41.986565	15.98342	5.32780666666667
RLGRY1	RLGRY1	C	8	warm	warm	2022-05-16	30.769845	8.926682	2.97556066666667
RLGRY1	RLGRY1	C	8	warm	warm	2022-05-16	40.11489	9.835925	3.27864166666667
RLGRY1	RLGRY1	C	8	warm	warm	2022-05-16	42.124905	8.727258	2.909086
RLGRY1	RLGRY1	C	8	warm	warm	2022-05-16	44.125885	8.479169	2.82638966666667
RLGRY2	RLGRY2	C	8	warm	warm	2022-05-16	31.359235	7.277405	2.42580166666667
RLGRY2	RLGRY2	C	8	warm	warm	2022-05-16	40.35971	8.769828	2.923276
RLGRY2	RLGRY2	C	8	warm	warm	2022-05-16	42.24429	8.387482	2.79582733333333
RLGRY2	RLGRY2	C	8	warm	warm	2022-05-16	44.20918	8.94391	2.98130333333333
RLGRY2	RLGRY2	C	8	warm	warm	2022-05-16	46.00423	9.199327	3.06644233333333
RLGRY2	RLGRY2	C	8	warm	warm	2022-05-16	47.675395	10.61417	3.53805666666667
RLGRY3	RLGRY3	C	8	cold	cold	2022-05-16	31.01419	7.771922	2.59064066666667
RLGRY3	RLGRY3	C	8	cold	cold	2022-05-16	40.345315	9.332134	3.11071133333333
RLGRY3	RLGRY3	C	8	cold	cold	2022-05-16	42.12743	9.606012	3.202004
RLGRY3	RLGRY3	C	8	cold	cold	2022-05-16	44.218745	9.31936	3.10645333333333
RLGRY3	RLGRY3	C	8	cold	cold	2022-05-16	46.214455	10.06056	3.35352
RLGRY5	RLGRY5	C	8	cold	cold	2022-05-16	31.48694	5.34462	1.78154
RLGRY5	RLGRY5	C	8	cold	cold	2022-05-16	39.867855	8.793205	2.93106833333333
RLGRY5	RLGRY5	C	8	cold	cold	2022-05-16	42.102615	10.19625	3.39875
RLGRY5	RLGRY5	C	8	cold	cold	2022-05-16	44.52651	11.61016	3.87005333333333
RLGRY8	RLGRY8	C	8	cold	cold	2022-05-16	31.39222	12.43121	4.14373666666667
RLGRY8	RLGRY8	C	8	cold	cold	2022-05-16	40.542465	11.46937	3.82312333333333
RLGRY8	RLGRY8	C	8	cold	cold	2022-05-16	42.180825	11.69047	3.89682333333333
LLGRY7	LLGRY7	C	8	warm	warm	2022-05-18	30.17118	6.862397625	2.287465875
LLGRY7	LLGRY7	C	8	warm	warm	2022-05-18	39.885685	10.19267	3.39755666666667
LLGRY7	LLGRY7	C	8	warm	warm	2022-05-18	41.36003	10.8686	3.62286666666667
LLGRY7	LLGRY7	C	8	warm	warm	2022-05-18	44.26897	9.8036	3.26786666666667
LLGRY7	LLGRY7	C	8	warm	warm	2022-05-18	46.0722	12.87302	4.29100666666667
LLGRY10	LLGRY10	C	8	cold	cold	2022-05-18	30.970505	6.095876082	2.031958694
LLGRY10	LLGRY10	C	8	cold	cold	2022-05-18	39.953215	15.59616	5.19872
RLW18	RLW18	C	8	cold	cold	2022-05-19	30.90089	9.457391	3.15246366666667
RLW18	RLW18	C	8	cold	cold	2022-05-19	40.0593	8.153109	2.717703
RLW18	RLW18	C	8	cold	cold	2022-05-19	41.93404	6.900142	2.30004733333333
RLW18	RLW18	C	8	cold	cold	2022-05-19	43.898265	6.742899	2.247633
RLW18	RLW18	C	8	cold	cold	2022-05-19	46.05988	7.443658	2.48121933333333
RLW18	RLW18	C	8	cold	cold	2022-05-19	48.362315	8.452988	2.81766266666667
RLW22	RLW22	C	8	warm	warm	2022-05-19	30.84805	7.373639	2.45787966666667
RLW22	RLW22	C	8	warm	warm	2022-05-19	39.71703	8.578306	2.85943533333333
RLW22	RLW22	C	8	warm	warm	2022-05-19	42.056785	11.40194	3.80064666666667
RLW22	RLW22	C	8	warm	warm	2022-05-19	44.178015	7.545052	2.51501733333333
RLW22	RLW22	C	8	warm	warm	2022-05-19	45.99795	11.48045	3.82681666666667
RLW24	RLW24	C	8	warm	warm	2022-05-19	30.7803	9.154128	3.051376
RLW24	RLW24	C	8	warm	warm	2022-05-19	40.025705	10.30169	3.43389666666667
RLW24	RLW24	C	8	warm	warm	2022-05-19	42.52334	12.37954	4.12651333333333
RLW24	RLW24	C	8	warm	warm	2022-05-19	44.32586	11.51942	3.83980666666667
RLW24	RLW24	C	8	warm	warm	2022-05-19	45.99553	11.19554	3.73184666666667
RLW24	RLW24	C	8	warm	warm	2022-05-19	47.99761	9.884802	3.294934
RLW29	RLW29	C	8	cold	cold	2022-05-19	30.49986	6.277038	2.092346
RLW29	RLW29	C	8	cold	cold	2022-05-19	39.314575	8.793444	2.931148
RLW29	RLW29	C	8	cold	cold	2022-05-19	42.595115	9.331868	3.11062266666667
RLW29	RLW29	C	8	cold	cold	2022-05-19	44.377135	10.13207	3.37735666666667
RLW21	RLW21	C	8	cold	cold	2022-05-20	30.61771	8.731421	2.91047366666667
RLW21	RLW21	C	8	cold	cold	2022-05-20	39.84656	11.16151	3.72050333333333
RLW21	RLW21	C	8	cold	cold	2022-05-20	42.344595	13.11151	4.37050333333333
RLW23	RLW23	C	8	warm	warm	2022-05-20	25.8536	6.070951	2.02365033333333
RLW23	RLW23	C	8	warm	warm	2022-05-20	40.18268	9.907513	3.30250433333333
RLW23	RLW23	C	8	warm	warm	2022-05-20	42.046995	8.226468	2.742156
RLW23	RLW23	C	8	warm	warm	2022-05-20	44.076505	9.703842	3.234614
RLW23	RLW23	C	8	warm	warm	2022-05-20	46.513915	15.21046	5.07015333333333
LLW26	LLW26	C	8	warm	warm	2022-05-21	30.73634	3.811371	1.270457
LLW26	LLW26	C	8	warm	warm	2022-05-21	39.876275	15.61613	5.20537666666667
LLW28	LLW28	C	8	cold	cold	2022-05-21	30.6079	5.647133	1.88237766666667
LLW28	LLW28	C	8	cold	cold	2022-05-21	41.308425	11.08087	3.69362333333333
LLW28	LLW28	C	8	cold	cold	2022-05-21	41.825415	11.07245	3.69081666666667
LLW28	LLW28	C	8	cold	cold	2022-05-21	43.824485	11.01865	3.67288333333333
LLW30	LLW30	C	8	warm	warm	2022-05-21	30.7017	4.488796	1.49626533333333
LLW30	LLW30	C	8	warm	warm	2022-05-21	40.071965	8.326505	2.77550166666667
LLW30	LLW30	C	8	warm	warm	2022-05-21	42.09004	10.82244	3.60748
LLW30	LLW30	C	8	warm	warm	2022-05-21	44.01409	7.107314	2.36910466666667
LLW30	LLW30	C	8	warm	warm	2022-05-21	45.90638	8.531531	2.84384366666667
LLW30	LLW30	C	8	warm	warm	2022-05-21	48.447175	15.0996	5.0332
RLG28	RLG28	C	8	warm	warm	2022-05-23	30.38499	9.701173	3.23372433333333
RLG28	RLG28	C	8	warm	warm	2022-05-23	39.70766	10.97112	3.65704
RLG28	RLG28	C	8	warm	warm	2022-05-23	41.96978	12.23052	4.07684
LLGRY11	LLGRY11	C	8	warm	warm	2022-05-24	31.158665	7.712618	2.57087266666667
LLGRY11	LLGRY11	C	8	warm	warm	2022-05-24	39.9924	7.025314	2.34177133333333
LLGRY11	LLGRY11	C	8	warm	warm	2022-05-24	42.12863	7.070424	2.356808
LLGRY11	LLGRY11	C	8	warm	warm	2022-05-24	44.19108	7.964206	2.65473533333333
LLGRY11	LLGRY11	C	8	warm	warm	2022-05-24	45.89585	11.38175	3.79391666666667
LLGRY12	LLGRY12	C	8	warm	warm	2022-05-24	30.828565	5.446608	1.815536
LLGRY12	LLGRY12	C	8	warm	warm	2022-05-24	40.200095	6.69278	2.23092666666667
LLGRY12	LLGRY12	C	8	warm	warm	2022-05-24	42.36889	10.25554	3.41851333333333
LLGRY12	LLGRY12	C	8	warm	warm	2022-05-24	44.29911	11.98834	3.99611333333333
LLGRY13	LLGRY13	C	8	cold	cold	2022-05-24	30.916995	7.729403	2.57646766666667
LLGRY13	LLGRY13	C	8	cold	cold	2022-05-24	40.0644	8.511143	2.83704766666667
LLGRY13	LLGRY13	C	8	cold	cold	2022-05-24	42.11293	8.350104	2.783368
LLGRY13	LLGRY13	C	8	cold	cold	2022-05-24	44.05072	8.3999	2.79996666666667
LLGRY13	LLGRY13	C	8	cold	cold	2022-05-24	46.185015	12.50869	4.16956333333333
LLGRY17	LLGRY17	C	8	cold	cold	2022-05-24	30.671615	9.147103	3.04903433333333
LLGRY17	LLGRY17	C	8	cold	cold	2022-05-24	40.09088	10.04227	3.34742333333333
LLGRY17	LLGRY17	C	8	cold	cold	2022-05-24	42.42771	11.53552	3.84517333333333
LLGRY19	LLGRY19	C	8	cold	cold	2022-05-24	31.621305	7.829575	2.60985833333333
LLGRY19	LLGRY19	C	8	cold	cold	2022-05-24	40.08764	8.691718	2.89723933333333
LLGRY19	LLGRY19	C	8	cold	cold	2022-05-24	42.19956	6.834456	2.278152
LLGRY19	LLGRY19	C	8	cold	cold	2022-05-24	44.08203	10.38166	3.46055333333333
LLGRY19	LLGRY19	C	8	cold	cold	2022-05-24	45.867275	9.307206	3.102402
RLGRY18	RLGRY18	C	8	warm	warm	2022-05-25	30.49029	6.512149	2.17071633333333
RLGRY18	RLGRY18	C	8	warm	warm	2022-05-25	39.6715	6.155262	2.051754
RLGRY18	RLGRY18	C	8	warm	warm	2022-05-25	42.14921	8.186762	2.72892066666667
RLGRY18	RLGRY18	C	8	warm	warm	2022-05-25	44.323115	8.269727	2.75657566666667
RLGRY18	RLGRY18	C	8	warm	warm	2022-05-25	45.962955	8.494962	2.831654
RLB4	RLB4	C	12	warm	warm	2022-06-08	30.962735	5.557944	1.852648
RLB4	RLB4	C	12	warm	warm	2022-06-08	39.97643	7.52527	2.50842333333333
RLB4	RLB4	C	12	warm	warm	2022-06-08	42.090855	5.525148	1.841716
RLB4	RLB4	C	12	warm	warm	2022-06-08	44.02903	9.628822	3.20960733333333
RLB4	RLB4	C	12	warm	warm	2022-06-08	46.31341	6.287935	2.09597833333333
RLB4	RLB4	C	12	warm	warm	2022-06-08	47.92682	11.25001	3.75000333333333
RLB7	RLB7	C	12	warm	warm	2022-06-08	30.41465	9.576178	3.19205933333333
RLB7	RLB7	C	12	warm	warm	2022-06-08	40.12949	14.47326	4.82442
RLB10	RLB10	C	12	warm	neutral	2022-06-08	30.56644	7.540397	2.51346566666667
RLB10	RLB10	C	12	warm	neutral	2022-06-08	40.228865	7.784271	2.594757
RLB10	RLB10	C	12	warm	neutral	2022-06-08	41.720365	7.231127	2.41037566666667
RLB10	RLB10	C	12	warm	neutral	2022-06-08	44.148215	10.315	3.43833333333333
RLB10	RLB10	C	12	warm	neutral	2022-06-08	46.006935	9.161724	3.053908
RLB10	RLB10	C	12	warm	neutral	2022-06-08	48.099355	12.18788	4.06262666666667
RLR5AN	RLR5AN	C	12	cold	neutral	2022-06-08	30.867985	10.37993	3.45997666666667
RLR5AN	RLR5AN	C	12	cold	neutral	2022-06-08	40.828985	13.36756	4.45585333333333
RLR5AN	RLR5AN	C	12	cold	neutral	2022-06-08	42.12942	16.8955	5.63183333333333
RLR16	RLR16	C	12	warm	warm	2022-06-08	30.502775	4.89706	1.63235333333333
RLR16	RLR16	C	12	warm	warm	2022-06-08	40.21682	8.954236	2.98474533333333
RLR16	RLR16	C	12	warm	warm	2022-06-08	42.189495	9.257648	3.08588266666667
LLR11AN	LLR11AN	C	12	cold	cold	2022-06-09	30.299695	9.544115	3.18137166666667
LLR11AN	LLR11AN	C	12	cold	cold	2022-06-09	40.186195	11.53807	3.84602333333333
LLR11AN	LLR11AN	C	12	cold	cold	2022-06-09	42.19333	9.798619	3.26620633333333
LLR11AN	LLR11AN	C	12	cold	cold	2022-06-09	44.03675	12.81019	4.27006333333333
RLB30	RLB30	C	12	warm	neutral	2022-06-09	30.431525	9.213003	3.071001
RLB30	RLB30	C	12	warm	neutral	2022-06-09	40.075765	11.2805	3.76016666666667
RLB30	RLB30	C	12	warm	neutral	2022-06-09	42.179235	10.18285	3.39428333333333
RLB30	RLB30	C	12	warm	neutral	2022-06-09	44.302165	10.83884	3.61294666666667
RLR10AN	RLR10AN	C	12	cold	neutral	2022-06-09	30.574685	5.867548	1.95584933333333
RLR10AN	RLR10AN	C	12	cold	neutral	2022-06-09	40.152645	10.25667	3.41889
RLR10AN	RLR10AN	C	12	cold	neutral	2022-06-09	42.063635	9.243456	3.081152
RLR10AN	RLR10AN	C	12	cold	neutral	2022-06-09	44.052095	7.538567	2.51285566666667
RLR10AN	RLR10AN	C	12	cold	neutral	2022-06-09	45.836275	9.790662	3.263554
RLW19	RLW19	C	12	cold	cold	2022-06-09	30.287955	9.658865	3.21962166666667
RLW19	RLW19	C	12	cold	cold	2022-06-09	40.154905	12.54667	4.18222333333333
RLW19	RLW19	C	12	cold	cold	2022-06-09	42.029385	11.94028	3.98009333333333
LLR12AN	LLR12AN	C	12	cold	cold	2022-06-10	30.389845	9.34674	3.11558
LLR12AN	LLR12AN	C	12	cold	cold	2022-06-10	40.20348	8.320292	2.77343066666667
LLR12AN	LLR12AN	C	12	cold	cold	2022-06-10	41.70826	7.103386	2.36779533333333
LLR12AN	LLR12AN	C	12	cold	cold	2022-06-10	44.08843	9.820524	3.273508
LLR13AN	LLR13AN	C	12	cold	neutral	2022-06-11	30.99882	11.26215	3.75405
LLR13AN	LLR13AN	C	12	cold	neutral	2022-06-11	40.212325	14.23065	4.74355
LLW17	LLW17	C	12	cold	neutral	2022-06-11	30.38056	10.06563	3.35521
LLW17	LLW17	C	12	cold	neutral	2022-06-11	40.18697	13.90907	4.63635666666667
LLW17	LLW17	C	12	cold	neutral	2022-06-11	41.98206	14.63421	4.87807
RLG17	RLG17	C	12	cold	neutral	2022-06-11	30.793735	5.722009	1.90733633333333
RLG17	RLG17	C	12	cold	neutral	2022-06-11	39.578285	5.851038	1.950346
RLG17	RLG17	C	12	cold	neutral	2022-06-11	41.859715	6.903072	2.301024
RLG17	RLG17	C	12	cold	neutral	2022-06-11	43.785975	6.81181	2.27060333333333
RLG17	RLG17	C	12	cold	neutral	2022-06-11	46.536445	6.729593	2.24319766666667
RLG17	RLG17	C	12	cold	neutral	2022-06-11	47.531645	6.930492	2.310164
RLG17	RLG17	C	12	cold	neutral	2022-06-11	47.94957	8.948455	2.98281833333333
LLW16	LLW16	C	12	warm	neutral	2022-06-12	30.43938	9.934917	3.311639
LLW16	LLW16	C	12	warm	neutral	2022-06-12	39.57886	8.805793	2.93526433333333
LLW16	LLW16	C	12	warm	neutral	2022-06-12	42.123955	17.72643	5.90881
RLG18	RLG18	C	12	cold	cold	2022-06-12	31.33206	11.51007	3.83669
RLG18	RLG18	C	12	cold	cold	2022-06-12	40.030405	8.587594	2.86253133333333
RLG18	RLG18	C	12	cold	cold	2022-06-12	42.0377	8.060546	2.68684866666667
RLG18	RLG18	C	12	cold	cold	2022-06-12	44.340075	9.435266	3.14508866666667
RLG18	RLG18	C	12	cold	cold	2022-06-12	45.963515	8.200368	2.733456
LLG22	LLG22	C	12	warm	neutral	2022-06-13	31.229265	8.44909	2.81636333333333
LLG22	LLG22	C	12	warm	neutral	2022-06-13	40.39087	9.38488	3.12829333333333
LLG22	LLG22	C	12	warm	neutral	2022-06-13	42.284395	11.2919	3.76396666666667
LLG22	LLG22	C	12	warm	neutral	2022-06-13	44.15224	11.19546	3.73182
LLG23	LLG23	C	12	warm	neutral	2022-06-13	31.22354	9.963308	3.32110266666667
LLG23	LLG23	C	12	warm	neutral	2022-06-13	40.046135	9.976274	3.32542466666667
LLG23	LLG23	C	12	warm	neutral	2022-06-13	42.227835	10.39001	3.46333666666667
LLG23	LLG23	C	12	warm	neutral	2022-06-13	44.37008	10.52113	3.50704333333333
LLG23	LLG23	C	12	warm	neutral	2022-06-13	45.94326	14.92812	4.97604
RLG19	RLG19	C	12	cold	neutral	2022-06-13	30.67801	7.646533	2.54884433333333
RLG19	RLG19	C	12	cold	neutral	2022-06-13	40.551135	11.02489	3.67496333333333
RLG19	RLG19	C	12	cold	neutral	2022-06-13	42.2606	8.962898	2.98763266666667
RLG19	RLG19	C	12	cold	neutral	2022-06-13	44.24444	12.17245	4.05748333333333
RLG20	RLG20	C	12	cold	cold	2022-06-13	31.09943	10.42177	3.47392333333333
RLG20	RLG20	C	12	cold	cold	2022-06-13	40.215695	11.77056	3.92352
RLG20	RLG20	C	12	cold	cold	2022-06-13	42.17095	12.11134	4.03711333333333
LLG24	LLG24	C	12	warm	neutral	2022-06-14	30.67435	10.93443	3.64481
LLG24	LLG24	C	12	warm	neutral	2022-06-14	40.083015	8.368662	2.789554
LLG24	LLG24	C	12	warm	neutral	2022-06-14	42.118075	8.938443	2.979481
LLG24	LLG24	C	12	warm	neutral	2022-06-14	44.159615	10.28573	3.42857666666667
LLG24	LLG24	C	12	warm	neutral	2022-06-14	46.434505	10.08396	3.36132
LLG24	LLG24	C	12	warm	neutral	2022-06-14	47.97342	9.379013	3.12633766666667
LLG25	LLG25	C	12	warm	warm	2022-06-14	30.987865	8.276065	2.75868833333333
LLG25	LLG25	C	12	warm	warm	2022-06-14	40.07093	11.47874	3.82624666666667
LLG25	LLG25	C	12	warm	warm	2022-06-14	42.055945	10.3318	3.44393333333333
LLG25	LLG25	C	12	warm	warm	2022-06-14	44.196675	12.37224	4.12408
RLGRY3	RLGRY3	C	12	cold	neutral	2022-06-14	30.923345	7.581881	2.52729366666667
RLGRY3	RLGRY3	C	12	cold	neutral	2022-06-14	39.89466	7.121448	2.373816
RLGRY3	RLGRY3	C	12	cold	neutral	2022-06-14	42.074205	7.556503	2.51883433333333
RLGRY3	RLGRY3	C	12	cold	neutral	2022-06-14	44.11992	8.547926	2.84930866666667
RLGRY3	RLGRY3	C	12	cold	neutral	2022-06-14	46.06531	9.795414	3.265138
RLGRY3	RLGRY3	C	12	cold	neutral	2022-06-14	48.573645	9.607419	3.202473
LLGRY7	LLGRY7	C	12	warm	warm	2022-06-16	30.74015	9.504042	3.168014
LLGRY7	LLGRY7	C	12	warm	warm	2022-06-16	40.023165	10.17436	3.39145333333333
LLGRY7	LLGRY7	C	12	warm	warm	2022-06-16	42.06705	9.75663	3.25221
LLGRY7	LLGRY7	C	12	warm	warm	2022-06-16	44.005855	10.73002	3.57667333333333
LLGRY7	LLGRY7	C	12	warm	warm	2022-06-16	45.942085	10.40592	3.46864
LLGRY7	LLGRY7	C	12	warm	warm	2022-06-16	48.50836	11.64611	3.88203666666667
LLGRY10	LLGRY10	C	12	cold	cold	2022-06-16	30.802905	12.40413	4.13471
LLGRY10	LLGRY10	C	12	cold	cold	2022-06-16	40.95502	14.63871	4.87957
RLGRY1	RLGRY1	C	12	warm	neutral	2022-06-16	31.224275	10.46847	3.48949
RLGRY1	RLGRY1	C	12	warm	neutral	2022-06-16	40.18237	10.39493	3.46497666666667
RLGRY1	RLGRY1	C	12	warm	neutral	2022-06-16	42.23138	10.90957	3.63652333333333
RLGRY2	RLGRY2	C	12	warm	warm	2022-06-16	30.94663	6.684916	2.22830533333333
RLGRY2	RLGRY2	C	12	warm	warm	2022-06-16	39.9168	7.943416	2.64780533333333
RLGRY2	RLGRY2	C	12	warm	warm	2022-06-16	41.97575	7.926809	2.64226966666667
RLGRY2	RLGRY2	C	12	warm	warm	2022-06-16	44.1196	9.011012	3.00367066666667
RLGRY2	RLGRY2	C	12	warm	warm	2022-06-16	46.74999	10.85165	3.61721666666667
RLGRY5	RLGRY5	C	12	cold	cold	2022-06-16	30.729475	9.931994	3.31066466666667
RLGRY5	RLGRY5	C	12	cold	cold	2022-06-16	39.56581	9.556766	3.18558866666667
RLGRY5	RLGRY5	C	12	cold	cold	2022-06-16	41.640275	11.14347	3.71449
RLGRY5	RLGRY5	C	12	cold	cold	2022-06-16	43.64195	11.6977	3.89923333333333
RLGRY8	RLGRY8	C	12	cold	neutral	2022-06-16	30.999	11.0119	3.67063333333333
RLGRY8	RLGRY8	C	12	cold	neutral	2022-06-16	40.026625	11.11178	3.70392666666667
RLGRY8	RLGRY8	C	12	cold	neutral	2022-06-16	42.086735	10.52651	3.50883666666667
RLGRY8	RLGRY8	C	12	cold	neutral	2022-06-16	44.509475	11.057	3.68566666666667
RLGRY8	RLGRY8	C	12	cold	neutral	2022-06-16	46.160355	11.00037	3.66679
RLW18	RLW18	C	12	cold	neutral	2022-06-17	30.951265	9.351456	3.117152
RLW18	RLW18	C	12	cold	neutral	2022-06-17	40.93514	9.490232	3.16341066666667
RLW18	RLW18	C	12	cold	neutral	2022-06-17	42.21476	6.673314	2.224438
RLW18	RLW18	C	12	cold	neutral	2022-06-17	44.128915	7.129385	2.37646166666667
RLW18	RLW18	C	12	cold	neutral	2022-06-17	46.323555	7.041436	2.34714533333333
RLW18	RLW18	C	12	cold	neutral	2022-06-17	48.159815	6.926963	2.30898766666667
RLW18	RLW18	C	12	cold	neutral	2022-06-17	50.044325	9.983111	3.32770366666667
RLW22	RLW22	C	12	warm	warm	2022-06-17	30.394805	9.174525	3.058175
RLW22	RLW22	C	12	warm	warm	2022-06-17	40.04268	10.75361	3.58453666666667
RLW22	RLW22	C	12	warm	warm	2022-06-17	42.148635	7.081427	2.36047566666667
RLW22	RLW22	C	12	warm	warm	2022-06-17	44.27909	10.02894	3.34298
RLW22	RLW22	C	12	warm	warm	2022-06-17	46.06439	7.784063	2.59468766666667
RLW22	RLW22	C	12	warm	warm	2022-06-17	47.86269	8.614673	2.87155766666667
RLW24	RLW24	C	12	warm	neutral	2022-06-17	31.62868	9.277051	3.09235033333333
RLW24	RLW24	C	12	warm	neutral	2022-06-17	39.748695	11.39441	3.79813666666667
RLW24	RLW24	C	12	warm	neutral	2022-06-17	42.24737	12.60093	4.20031
RLW24	RLW24	C	12	warm	neutral	2022-06-17	44.0183	10.90769	3.63589666666667
RLW29	RLW29	C	12	cold	cold	2022-06-17	30.557495	7.920905	2.64030166666667
RLW29	RLW29	C	12	cold	cold	2022-06-17	40.280375	9.343586	3.11452866666667
RLW29	RLW29	C	12	cold	cold	2022-06-17	42.07923	8.182648	2.72754933333333
RLW29	RLW29	C	12	cold	cold	2022-06-17	43.9845	9.490224	3.163408
RLW21	RLW21	C	12	cold	neutral	2022-06-18	30.743355	10.13238	3.37746
RLW21	RLW21	C	12	cold	neutral	2022-06-18	39.885885	11.46946	3.82315333333333
RLW21	RLW21	C	12	cold	neutral	2022-06-18	42.081775	11.03008	3.67669333333333
RLW21	RLW21	C	12	cold	neutral	2022-06-18	44.243125	12.90662	4.30220666666667
RLW23	RLW23	C	12	warm	warm	2022-06-18	30.986265	6.443713	2.14790433333333
RLW23	RLW23	C	12	warm	warm	2022-06-18	40.806265	7.876403	2.62546766666667
RLW23	RLW23	C	12	warm	warm	2022-06-18	42.049105	8.262125	2.75404166666667
RLW23	RLW23	C	12	warm	warm	2022-06-18	44.01104	9.041258	3.01375266666667
RLW23	RLW23	C	12	warm	warm	2022-06-18	46.122945	11.55969	3.85323
LLW26	LLW26	C	12	warm	neutral	2022-06-19	31.007175	7.718652	2.572884
LLW26	LLW26	C	12	warm	neutral	2022-06-19	40.110775	16.1046	5.3682
LLW28	LLW28	C	12	cold	neutral	2022-06-19	30.5951	9.167601	3.055867
LLW28	LLW28	C	12	cold	neutral	2022-06-19	39.701435	9.692903	3.23096766666667
LLW28	LLW28	C	12	cold	neutral	2022-06-19	41.983725	10.08209	3.36069666666667
LLW28	LLW28	C	12	cold	neutral	2022-06-19	43.97899	10.10169	3.36723
LLW30	LLW30	C	12	warm	warm	2022-06-19	30.77804	8.370645	2.790215
LLW30	LLW30	C	12	warm	warm	2022-06-19	40.43121	7.079992	2.35999733333333
LLW30	LLW30	C	12	warm	warm	2022-06-19	42.164535	6.929536	2.30984533333333
LLW30	LLW30	C	12	warm	warm	2022-06-19	44.308425	8.218789	2.73959633333333
LLW30	LLW30	C	12	warm	warm	2022-06-19	45.944005	8.96498	2.98832666666667
LLW30	LLW30	C	12	warm	warm	2022-06-19	48.157525	15.87754	5.29251333333333
RLG28	RLG28	C	12	warm	neutral	2022-06-21	30.66523	11.44701	3.81567
RLG28	RLG28	C	12	warm	neutral	2022-06-21	40.25674	12.05397	4.01799
RLG28	RLG28	C	12	warm	neutral	2022-06-21	42.528505	12.19122	4.06374
RLG28	RLG28	C	12	warm	neutral	2022-06-21	44.376405	11.49347	3.83115666666667
LLGRY11	LLGRY11	C	12	warm	neutral	2022-06-22	30.51762	8.168495	2.72283166666667
LLGRY11	LLGRY11	C	12	warm	neutral	2022-06-22	40.72727	10.26945	3.42315
LLGRY11	LLGRY11	C	12	warm	neutral	2022-06-22	42.37583	8.186636	2.72887866666667
LLGRY11	LLGRY11	C	12	warm	neutral	2022-06-22	44.0836	8.190013	2.73000433333333
LLGRY11	LLGRY11	C	12	warm	neutral	2022-06-22	46.40083	10.44567	3.48189
LLGRY11	LLGRY11	C	12	warm	neutral	2022-06-22	48.0048	11.98968	3.99656
LLGRY12	LLGRY12	C	12	warm	warm	2022-06-22	30.84395	8.081946	2.693982
LLGRY12	LLGRY12	C	12	warm	warm	2022-06-22	40.15349	10.34579	3.44859666666667
LLGRY12	LLGRY12	C	12	warm	warm	2022-06-22	42.326215	12.19529	4.06509666666667
LLGRY13	LLGRY13	C	12	cold	neutral	2022-06-22	30.75585	8.5488	2.8496
LLGRY13	LLGRY13	C	12	cold	neutral	2022-06-22	40.03109	6.308502	2.102834
LLGRY13	LLGRY13	C	12	cold	neutral	2022-06-22	42.190955	7.017457	2.33915233333333
LLGRY13	LLGRY13	C	12	cold	neutral	2022-06-22	44.154015	6.652566	2.217522
LLGRY13	LLGRY13	C	12	cold	neutral	2022-06-22	46.04685	7.140002	2.38000066666667
LLGRY13	LLGRY13	C	12	cold	neutral	2022-06-22	47.90851	7.283837	2.42794566666667
LLGRY13	LLGRY13	C	12	cold	neutral	2022-06-22	49.87099	10.44396	3.48132
LLGRY17	LLGRY17	C	12	cold	cold	2022-06-22	30.763045	9.305385	3.101795
LLGRY17	LLGRY17	C	12	cold	cold	2022-06-22	40.00307	10.11353	3.37117666666667
LLGRY17	LLGRY17	C	12	cold	cold	2022-06-22	42.15699	9.068974	3.02299133333333
LLGRY17	LLGRY17	C	12	cold	cold	2022-06-22	44.555185	17.08117	5.69372333333333
LLGRY19	LLGRY19	C	12	cold	cold	2022-06-22	30.80814	6.718544	2.23951466666667
LLGRY19	LLGRY19	C	12	cold	cold	2022-06-22	40.01856	6.907178	2.30239266666667
LLGRY19	LLGRY19	C	12	cold	cold	2022-06-22	42.235775	6.691871	2.23062366666667
LLGRY19	LLGRY19	C	12	cold	cold	2022-06-22	44.181045	11.15213	3.71737666666667
RLGRY18	RLGRY18	C	12	warm	warm	2022-06-22	30.62486	8.673495	2.891165
RLGRY18	RLGRY18	C	12	warm	warm	2022-06-22	40.06338	9.991935	3.330645
RLGRY18	RLGRY18	C	12	warm	warm	2022-06-22	42.109615	10.26152	3.42050666666667
RLGRY18	RLGRY18	C	12	warm	warm	2022-06-22	44.11892	10.84095	3.61365
RLGRY18	RLGRY18	C	12	warm	warm	2022-06-22	46.30726	11.64593	3.88197666666667
