# Supplementary material for: Limited evidence that body size shrinking and shape-shifting alleviate thermoregulatory pressures in a warmer world
Source: Commun Biol. 2025 May 7;8:707. doi: 10.1038/s42003-025-08131-7 (PMC12059039; doi:10.1038/s42003-025-08131-7)
Supplement: Supplementary file 4 — Supplementary Dataset 1 [file 42003_2025_8131_MOESM4_ESM.zip › supplementalData/lctMetabolismData.csv]

FileName	StartDate	FileNumber	Chamber	StartTime	EndTime	VO2	VCO2	VH2O	FR	TempChamber	RER	WVP	BP
mod-RepRec~05-02-2023_0002.exp	02-05-2023	2	1	22:39:18	22:41:17	9.229482	7.00762	33.97017	8.002156	34.90135	0.7595019	0.6957591	100.8926
mod-RepRec~05-02-2023_0002.exp	02-05-2023	2	2	22:45:49	22:47:48	8.12836	6.323298	27.36726	7.920212	34.89194	0.7782202	0.5884236	100.8964
mod-RepRec~05-02-2023_0002.exp	02-05-2023	2	3	22:58:09	23:00:08	9.820264	7.414308	32.619	8.038453	35.14531	0.7551317	0.6714301	100.903
mod-RepRec~05-02-2023_0002.exp	02-05-2023	2	4	23:08:14	23:10:13	6.991339	5.717952	29.77161	8.117235	34.99025	0.8194187	0.6188444	100.9049
mod-RepRec~05-03-2023_0002.exp	03-05-2023	2	1	21:30:55	21:32:54	13.78957	10.07547	43.95585	7.853272	34.80422	0.7316397	0.8818096	101.2494
mod-RepRec~05-03-2023_0002.exp	03-05-2023	2	2	21:40:09	21:42:08	8.687435	6.108004	41.63246	7.957826	34.91631	0.7035562	0.8325375	101.2522
mod-RepRec~05-03-2023_0002.exp	03-05-2023	2	3	21:47:57	21:49:56	5.555281	4.192851	21.89182	7.919922	35.04154	0.7548561	0.4963709	101.244
mod-RepRec~05-03-2023_0002.exp	03-05-2023	2	4	22:02:08	22:04:07	8.800711	6.411341	36.54991	7.990799	35.04346	0.7309037	0.7442697	101.2486
mod-RepRec~05-04-2023_0002.exp	04-05-2023	2	1	21:26:41	21:28:40	10.06007	7.162117	47.1252	7.829653	34.87904	0.7120174	0.9379492	101.2443
mod-RepRec~05-04-2023_0002.exp	04-05-2023	2	2	21:36:29	21:38:28	8.439609	6.328368	36.13959	7.866687	35.02565	0.7508694	0.7441546	101.2528
mod-RepRec~05-04-2023_0002.exp	04-05-2023	2	3	21:47:54	21:49:53	4.96274	3.777931	19.20319	7.975126	35.115	0.7613288	0.4465761	101.2477
mod-RepRec~05-04-2023_0002.exp	04-05-2023	2	4	21:52:51	21:54:50	7.24593	5.595152	30.04218	8.015474	35.07918	0.7726298	0.6297399	101.248
mod-RepRec~05-05-2023_0002.exp	05-05-2023	2	1	21:26:18	21:28:17	7.605238	6.346973	35.19169	7.870588	34.80322	0.8347088	0.7267747	101.2327
mod-RepRec~05-05-2023_0002.exp	05-05-2023	2	2	21:35:45	21:37:44	8.235008	6.386978	42.54922	7.99079	35.02259	0.7766402	0.8439874	101.2284
mod-RepRec~05-05-2023_0002.exp	05-05-2023	2	3	21:46:44	21:48:43	9.168883	7.327143	36.47658	7.90211	35.23314	0.7994685	0.7481427	101.224
mod-RepRec~05-05-2023_0002.exp	05-05-2023	2	4	22:00:23	22:02:22	8.486631	6.672277	43.31868	7.997874	35.09047	0.7863016	0.8584043	101.213
mod-RepRec~05-09-2023_0002.exp	09-05-2023	2	1	22:04:29	22:06:28	8.203078	6.07812	30.92753	7.862758	34.89103	0.7415492	0.6525423	100.2342
mod-RepRec~05-09-2023_0002.exp	09-05-2023	2	2	22:16:29	22:18:28	7.861203	6.012486	34.62143	7.891463	34.96893	0.7650499	0.7151604	100.2357
mod-RepRec~05-09-2023_0002.exp	09-05-2023	2	3	22:24:11	22:26:10	9.694629	7.136843	35.7173	7.989258	35.05609	0.7360434	0.7270007	100.2362
mod-RepRec~05-09-2023_0002.exp	09-05-2023	2	4	22:39:53	22:41:52	8.125278	5.89814	31.07996	8.054682	34.98731	0.7262334	0.6444276	100.2239
mod-RepRec~05-10-2023_0002.exp	10-05-2023	2	1	21:49:38	21:51:37	8.390665	5.995817	30.57491	7.830013	34.96421	0.7147478	0.6487001	100.0693
mod-RepRec~05-10-2023_0002.exp	10-05-2023	2	2	21:57:15	21:59:14	7.943782	5.634933	32.45918	7.890229	34.95374	0.7094436	0.6775391	100.0681
mod-RepRec~05-10-2023_0002.exp	10-05-2023	2	3	22:05:34	22:07:33	7.61894	5.5664	34.18685	8.007943	35.11692	0.7308822	0.6990764	100.0719
mod-RepRec~05-10-2023_0002.exp	10-05-2023	2	4	22:21:14	22:23:13	5.260351	3.832835	17.36089	8.015449	35.03244	0.7294782	0.4127798	100.0834
mod-RepRec~05-11-2023_0002.exp	11-05-2023	2	1	21:40:48	21:42:47	5.581098	4.16006	21.71931	7.803855	34.80912	0.7453819	0.5373046	100.6752
mod-RepRec~05-11-2023_0002.exp	11-05-2023	2	2	21:51:16	21:53:15	7.544597	5.716439	31.73605	7.834843	34.99054	0.7577983	0.7108182	100.6784
mod-RepRec~05-11-2023_0002.exp	11-05-2023	2	3	21:59:54	22:01:53	7.652089	6.44227	38.72646	7.880495	35.07702	0.8441236	0.8291835	100.6871
mod-RepRec~05-11-2023_0002.exp	11-05-2023	2	4	22:03:46	22:05:45	7.236653	5.519187	33.42543	7.994999	35.15144	0.7630161	0.7292622	100.6887
mod-RepRec~05-12-2023_0002.exp	12-05-2023	2	1	21:12:17	21:14:16	6.935362	5.591831	29.35273	7.794409	34.77005	0.8064678	0.6288899	101.0689
mod-RepRec~05-12-2023_0002.exp	12-05-2023	2	2	21:29:05	21:31:04	5.575619	4.011522	20.20586	7.854246	35.10172	0.7198794	0.4668759	101.0692
mod-RepRec~05-12-2023_0002.exp	12-05-2023	2	3	21:37:28	21:39:27	0.207863	-1.06E-02	1.02E-02	8.053673	27.44779	1.22E-02	0.1164336	101.071
mod-RepRec~05-12-2023_0002.exp	12-05-2023	2	4	21:41:48	21:43:47	8.204611	6.845046	36.65897	8.011244	35.18744	0.8348727	0.7408441	101.0737
mod-RepRec~05-14-2023_0002.exp	14-05-2023	2	1	21:55:08	21:57:07	9.037516	7.841486	37.36015	7.858286	34.72936	0.8678504	0.7637435	100.3509
mod-RepRec~05-14-2023_0002.exp	14-05-2023	2	2	22:08:25	22:10:24	7.28535	5.627633	31.15123	7.907041	35.0643	0.7728518	0.6532516	100.3422
mod-RepRec~05-14-2023_0002.exp	14-05-2023	2	3	22:14:53	22:16:52	7.585648	5.912984	32.35517	7.894029	35.21198	0.7794471	0.6752635	100.3393
mod-RepRec~05-14-2023_0002.exp	14-05-2023	2	4	22:27:25	22:29:24	7.958774	6.432388	31.53126	7.990492	35.10408	0.8085132	0.6550387	100.3346
mod-RepRec~05-15-2023_0002.exp	15-05-2023	2	1	21:18:34	21:20:33	9.101858	7.028435	43.34159	7.824172	34.96407	0.772146	0.8702847	99.55604
mod-RepRec~05-15-2023_0002.exp	15-05-2023	2	2	21:27:47	21:29:46	6.210263	4.61149	22.6364	7.808527	35.02012	0.7427519	0.5105016	99.55824
mod-RepRec~05-15-2023_0002.exp	15-05-2023	2	3	21:38:02	21:40:01	7.108922	5.253049	36.69939	7.990691	35.27773	0.7390992	0.7421624	99.55418
mod-RepRec~05-15-2023_0002.exp	15-05-2023	2	4	21:42:50	21:44:49	8.520552	6.587545	38.71188	7.978271	35.18739	0.7732726	0.7778119	99.55493
mod-RepRec~05-02-2023_0003.exp	02-05-2023	3	1	23:39:17	23:41:16	8.786141	6.442305	14.10138	8.020974	30.19558	0.733385	0.358256	100.9152
mod-RepRec~05-02-2023_0003.exp	02-05-2023	3	2	23:44:19	23:46:18	7.499202	5.774045	10.98907	7.938577	29.91798	0.7699493	0.3071927	100.9164
mod-RepRec~05-02-2023_0003.exp	02-05-2023	3	3	23:53:27	23:55:26	8.705397	6.524632	12.25798	8.045167	30.09497	0.7495652	0.3260998	100.92
mod-RepRec~05-02-2023_0003.exp	03-05-2023	3	4	0:04:44	0:06:43	6.967028	5.59788	11.4252	8.12009	29.84228	0.803557	0.3100522	100.9275
mod-RepRec~05-03-2023_0003.exp	03-05-2023	3	1	22:25:33	22:27:32	9.119683	6.311487	17.26389	7.900668	30.31923	0.6921546	0.4163598	101.2626
mod-RepRec~05-03-2023_0003.exp	03-05-2023	3	2	22:40:25	22:42:24	7.969121	5.714111	17.87071	7.979543	30.01369	0.7170492	0.4237099	101.2629
mod-RepRec~05-03-2023_0003.exp	03-05-2023	3	3	22:51:20	22:53:19	5.791996	4.320441	12.26764	7.927623	29.95996	0.7459524	0.3292196	101.2608
mod-RepRec~05-03-2023_0003.exp	03-05-2023	3	4	22:58:33	23:00:32	8.223648	6.080019	14.67386	8.016042	29.90021	0.7402955	0.3678114	101.2559
mod-RepRec~05-04-2023_0003.exp	04-05-2023	3	1	22:27:54	22:29:53	8.714523	6.512634	19.53543	7.864067	30.05872	0.7473607	0.4561909	101.2438
mod-RepRec~05-04-2023_0003.exp	04-05-2023	3	2	22:34:46	22:36:45	7.572505	5.55388	16.42058	7.895092	30.11685	0.733554	0.4010447	101.2453
mod-RepRec~05-04-2023_0003.exp	04-05-2023	3	3	22:42:46	22:44:45	4.007985	3.166069	6.001406	7.991578	29.94739	0.7899713	0.2197503	101.2525
mod-RepRec~05-04-2023_0003.exp	04-05-2023	3	4	22:57:42	22:59:41	6.831954	5.247518	9.864143	8.03801	29.85541	0.768094	0.2847669	101.2521
mod-RepRec~05-05-2023_0003.exp	05-05-2023	3	1	22:29:36	22:31:35	7.478394	6.201421	17.90502	7.894233	30.15435	0.8374778	0.4273914	101.1886
mod-RepRec~05-05-2023_0003.exp	05-05-2023	3	2	22:37:05	22:39:04	8.950793	7.300768	12.77947	8.019659	30.01908	0.8165296	0.3353968	101.1882
mod-RepRec~05-05-2023_0003.exp	05-05-2023	3	3	22:48:17	22:50:16	8.519187	6.60958	14.20075	7.926454	30.08654	0.7758828	0.3625014	101.1989
mod-RepRec~05-05-2023_0003.exp	05-05-2023	3	4	23:00:17	23:02:16	7.481112	6.195028	17.26516	8.030358	29.93428	0.828218	0.4114943	101.2007
mod-RepRec~05-09-2023_0003.exp	09-05-2023	3	1	23:08:48	23:10:47	8.833763	6.143018	17.69505	7.902748	30.20085	0.6965876	0.4218638	100.2146
mod-RepRec~05-09-2023_0003.exp	09-05-2023	3	2	23:16:45	23:18:44	7.925704	6.012597	17.62438	7.908491	29.9599	0.7588058	0.4205559	100.2082
mod-RepRec~05-09-2023_0003.exp	09-05-2023	3	3	23:26:31	23:28:30	8.371485	6.487659	13.72636	8.00973	30.11856	0.7753334	0.3505059	100.21
mod-RepRec~05-09-2023_0003.exp	09-05-2023	3	4	23:41:23	23:43:22	7.899865	5.458806	12.56149	8.074969	29.83086	0.6912786	0.3292181	100.2028
mod-RepRec~05-10-2023_0003.exp	10-05-2023	3	1	22:47:47	22:49:46	7.481698	5.395694	13.1931	7.82619	30.30139	0.7211905	0.3460017	100.0829
mod-RepRec~05-10-2023_0003.exp	10-05-2023	3	2	22:58:34	23:00:33	7.034024	5.21967	11.33483	8.01201	30.10545	0.7422329	0.3089178	100.0886
mod-RepRec~05-10-2023_0003.exp	10-05-2023	3	3	23:08:42	23:10:41	7.631376	5.78994	18.59184	8.000166	30.09286	0.7586959	0.4328775	100.0932
mod-RepRec~05-10-2023_0003.exp	10-05-2023	3	4	23:17:37	23:19:36	5.266958	3.92958	5.093793	8.014697	29.82671	0.7461833	0.2024229	100.0963
mod-RepRec~05-11-2023_0003.exp	11-05-2023	3	1	22:35:51	22:37:50	5.602562	4.007326	9.349974	7.848634	30.25237	0.715395	0.3209456	100.7123
mod-RepRec~05-11-2023_0003.exp	11-05-2023	3	2	22:47:17	22:49:16	8.046449	5.693769	13.94598	7.923089	30.10192	0.7076049	0.398428	100.7191
mod-RepRec~05-11-2023_0003.exp	11-05-2023	3	3	23:00:44	23:02:43	7.252727	5.040031	15.81192	7.905459	30.00977	0.694919	0.4310066	100.7295
mod-RepRec~05-11-2023_0003.exp	11-05-2023	3	4	23:03:46	23:05:45	7.77708	5.266195	10.35761	8.007991	29.92059	0.6771306	0.3345437	100.7302
mod-RepRec~05-12-2023_0003.exp	12-05-2023	3	1	22:18:51	22:20:50	5.979824	5.161314	14.71114	7.825343	30.18456	0.8630835	0.3721036	101.09
mod-RepRec~05-12-2023_0003.exp	12-05-2023	3	2	22:28:06	22:30:05	4.435777	3.583219	7.429975	7.875241	30.05492	0.807879	0.244322	101.0976
mod-RepRec~05-12-2023_0003.exp	12-05-2023	3	3	22:31:27	22:33:26	-0.00001	1.78E-02	0.1373884	8.050412	27.29082	0.1875	0.1179206	101.1006
mod-RepRec~05-12-2023_0003.exp	12-05-2023	3	4	22:43:52	22:45:51	7.244325	6.208173	10.1268	8.043506	29.89792	0.8570353	0.2873664	101.1015
mod-RepRec~05-14-2023_0003.exp	14-05-2023	3	1	22:54:21	22:56:20	8.237011	6.638828	21.04739	7.909974	30.25183	0.8061462	0.4785365	100.3204
mod-RepRec~05-14-2023_0003.exp	14-05-2023	3	2	23:06:39	23:08:38	7.024117	5.165947	12.74962	7.92571	30.1304	0.7355139	0.3350723	100.3366
mod-RepRec~05-14-2023_0003.exp	14-05-2023	3	3	23:13:31	23:15:30	8.277864	6.285184	14.17622	7.907318	30.18285	0.7593977	0.3602607	100.3318
mod-RepRec~05-14-2023_0003.exp	14-05-2023	3	4	23:25:57	23:27:56	7.747485	5.818003	14.89256	8.004521	29.86697	0.7509558	0.3696052	100.318
mod-RepRec~05-15-2023_0003.exp	15-05-2023	3	1	22:11:04	22:13:03	6.920265	5.272313	16.28614	7.846696	30.31111	0.7620113	0.3979754	99.56785
mod-RepRec~05-15-2023_0003.exp	15-05-2023	3	2	22:26:49	22:28:48	6.242788	4.223024	11.99593	7.819273	30.07311	0.6765176	0.324043	99.56921
mod-RepRec~05-15-2023_0003.exp	15-05-2023	3	3	22:32:16	22:34:15	6.602374	4.700312	8.700721	8.016383	30.10949	0.712211	0.2627879	99.56731
mod-RepRec~05-15-2023_0003.exp	15-05-2023	3	4	22:41:30	22:43:29	6.925386	5.370469	10.9939	8.017734	29.98012	0.7753125	0.3017505	99.56589
mod-RepRec~05-02-2023_0004.exp	03-05-2023	4	1	0:36:21	0:38:20	7.920869	5.926795	7.011755	8.019517	25.13712	0.7482703	0.2360344	100.9401
mod-RepRec~05-02-2023_0004.exp	03-05-2023	4	2	0:43:16	0:45:15	7.400111	5.831505	6.818567	7.963953	24.76613	0.7880194	0.2335651	100.9415
mod-RepRec~05-02-2023_0004.exp	03-05-2023	4	3	0:56:59	0:58:58	9.033091	7.508785	10.43775	8.040061	24.97812	0.8312652	0.2938941	100.9448
mod-RepRec~05-02-2023_0004.exp	03-05-2023	4	4	1:08:06	1:10:05	7.426101	6.137355	7.943531	8.121024	24.62474	0.826535	0.2502356	100.9519
mod-RepRec~05-03-2023_0004.exp	03-05-2023	4	1	23:29:41	23:31:40	10.49239	7.837282	9.167746	7.916196	25.24712	0.7469361	0.2753318	101.2581
mod-RepRec~05-03-2023_0004.exp	03-05-2023	4	2	23:37:49	23:39:48	7.633314	5.590614	16.92171	7.9679	24.9528	0.7324009	0.4070875	101.2567
mod-RepRec~05-03-2023_0004.exp	03-05-2023	4	3	23:45:06	23:47:05	6.354963	5.024644	7.750197	7.932058	24.78007	0.7907202	0.2506359	101.2616
mod-RepRec~05-03-2023_0004.exp	03-05-2023	4	4	23:56:40	23:58:39	8.095601	6.280459	8.715508	8.024875	24.66435	0.7758629	0.2655093	101.2643
mod-RepRec~05-04-2023_0004.exp	04-05-2023	4	1	23:25:37	23:27:36	8.641178	6.271582	12.3498	7.872921	25.25948	0.7258053	0.3298717	101.2617
mod-RepRec~05-04-2023_0004.exp	04-05-2023	4	2	23:32:01	23:34:00	8.62712	6.236775	11.99102	7.902625	25.09973	0.7229172	0.3228451	101.2617
mod-RepRec~05-04-2023_0004.exp	04-05-2023	4	3	23:42:05	23:44:04	4.566222	3.506552	4.155884	7.991063	24.85408	0.767959	0.1867305	101.2682
mod-RepRec~05-04-2023_0004.exp	04-05-2023	4	4	23:53:21	23:55:20	6.589782	5.266358	9.6652	8.038783	24.6568	0.7992043	0.2797704	101.2596
mod-RepRec~05-05-2023_0004.exp	05-05-2023	4	1	23:27:13	23:29:12	7.201876	5.571025	6.50498	7.914243	25.21511	0.7735642	0.2290577	101.1943
mod-RepRec~05-05-2023_0004.exp	05-05-2023	4	2	23:33:13	23:35:12	14.25291	11.47215	24.36864	7.997624	25.03286	0.8073253	0.5326785	101.1934
mod-RepRec~05-05-2023_0004.exp	05-05-2023	4	3	23:50:56	23:52:55	8.404009	6.671267	8.124186	7.933846	25.01501	0.7939169	0.2567321	101.1712
mod-RepRec~05-05-2023_0004.exp	06-05-2023	4	4	0:00:50	0:02:49	7.403543	6.549744	10.87933	8.047421	24.66053	0.8847689	0.3015171	101.1659
mod-RepRec~05-09-2023_0004.exp	10-05-2023	4	1	0:07:50	0:09:49	8.137723	5.518649	8.536719	7.911454	25.24504	0.6782494	0.2633577	100.2041
mod-RepRec~05-09-2023_0004.exp	10-05-2023	4	2	0:15:56	0:17:55	8.009851	5.769861	7.254532	7.919253	24.97605	0.7206193	0.2410839	100.2052
mod-RepRec~05-09-2023_0004.exp	10-05-2023	4	3	0:26:58	0:28:57	9.075472	6.505874	8.806781	8.011126	24.83929	0.7180358	0.2660364	100.1993
mod-RepRec~05-09-2023_0004.exp	10-05-2023	4	4	0:40:29	0:42:28	8.065018	5.56391	10.26314	8.074631	24.69219	0.6898804	0.2894029	100.1965
mod-RepRec~05-10-2023_0004.exp	10-05-2023	4	1	23:51:19	23:53:18	8.085359	6.518777	10.24771	7.835877	25.29123	0.8063592	0.2936139	100.1038
mod-RepRec~05-10-2023_0004.exp	10-05-2023	4	2	23:58:17	0:00:16	8.160924	5.821879	5.524783	8.01292	25.12733	0.7134735	0.2092553	100.1087
mod-RepRec~05-10-2023_0004.exp	11-05-2023	4	3	0:07:22	0:09:21	7.151812	4.88601	12.01418	7.98521	24.95278	0.6832963	0.3204732	100.1083
mod-RepRec~05-10-2023_0004.exp	11-05-2023	4	4	0:18:29	0:20:28	6.345054	4.662149	8.004006	8.008892	24.70845	0.734815	0.2515565	100.111
mod-RepRec~05-11-2023_0004.exp	11-05-2023	4	1	23:36:12	23:38:11	5.56034	4.345282	7.597313	7.866884	25.21494	0.7815211	0.2898935	100.7406
mod-RepRec~05-11-2023_0004.exp	11-05-2023	4	2	23:44:45	23:46:44	6.753886	5.289253	6.273675	7.931407	25.07894	0.7832166	0.2659114	100.7458
mod-RepRec~05-11-2023_0004.exp	11-05-2023	4	3	23:57:22	23:59:21	7.242358	5.657135	8.819826	7.903609	24.87449	0.7811488	0.3100397	100.7527
mod-RepRec~05-11-2023_0004.exp	12-05-2023	4	4	0:09:13	0:11:12	7.350173	5.268507	6.45527	8.00067	24.73812	0.7168736	0.2676739	100.7595
mod-RepRec~05-12-2023_0004.exp	12-05-2023	4	1	23:15:30	23:17:29	6.535685	4.936283	10.0063	7.82421	25.16095	0.7552895	0.2890669	101.0888
mod-RepRec~05-12-2023_0004.exp	12-05-2023	4	2	23:24:44	23:26:43	5.292104	3.700197	5.096787	7.866243	24.99752	0.6993115	0.2029177	101.0878
mod-RepRec~05-12-2023_0004.exp	12-05-2023	4	3	23:37:44	23:39:43	0.1274929	-7.82E-03	1.02E-02	8.041473	27.48109	3.03E-02	0.1146007	101.0967
mod-RepRec~05-12-2023_0004.exp	12-05-2023	4	4	23:45:34	23:47:33	8.517495	7.352143	7.859837	8.053891	24.67534	0.8632802	0.2475325	101.0975
mod-RepRec~05-14-2023_0004.exp	14-05-2023	4	1	23:54:24	23:56:23	7.998084	6.444369	10.9538	7.937376	25.18634	0.8057645	0.3030026	100.2647
mod-RepRec~05-14-2023_0004.exp	15-05-2023	4	2	0:02:49	0:04:48	6.911887	5.330223	6.548514	7.933139	25.07491	0.7714722	0.2273847	100.2678
mod-RepRec~05-14-2023_0004.exp	15-05-2023	4	3	0:15:31	0:17:30	8.310471	6.176466	11.5704	7.909232	25.04078	0.7430353	0.3144304	100.2614
mod-RepRec~05-14-2023_0004.exp	15-05-2023	4	4	0:23:18	0:25:17	7.005494	6.10181	10.00902	8.005232	24.66428	0.8711925	0.2854685	100.2453
mod-RepRec~05-15-2023_0004.exp	15-05-2023	4	1	23:14:20	23:16:19	7.193283	5.61841	11.37511	7.859106	25.3582	0.7811034	0.3114069	99.53234
mod-RepRec~05-15-2023_0004.exp	15-05-2023	4	2	23:24:26	23:26:25	6.162446	4.605289	7.258343	7.831038	25.09588	0.7473253	0.2403719	99.53173
mod-RepRec~05-15-2023_0004.exp	15-05-2023	4	3	23:34:14	23:36:13	6.930079	5.080279	5.514804	8.00528	25.01153	0.7332661	0.2078876	99.53826
mod-RepRec~05-15-2023_0004.exp	15-05-2023	4	4	23:47:47	23:49:46	7.374961	5.347623	10.50941	8.024101	24.85781	0.7252452	0.2925753	99.53552
mod-RepRec~05-02-2023_0005.exp	03-05-2023	5	1	1:36:27	1:38:26	8.341712	6.215058	4.793654	8.024848	20.08572	0.745154	0.1973739	100.9739
mod-RepRec~05-02-2023_0005.exp	03-05-2023	5	2	1:48:02	1:50:01	8.154806	6.387093	5.4711	7.961166	19.79959	0.7832564	0.2095756	100.9757
mod-RepRec~05-02-2023_0005.exp	03-05-2023	5	3	1:55:30	1:57:29	10.20755	8.520916	8.016554	8.046974	20.12386	0.8348366	0.2516966	100.9724
mod-RepRec~05-02-2023_0005.exp	03-05-2023	5	4	2:05:39	2:07:38	8.096123	7.506839	8.454934	8.124724	19.60661	0.9273499	0.2577045	100.974
mod-RepRec~05-03-2023_0005.exp	04-05-2023	5	1	0:31:02	0:33:01	9.28061	6.68646	6.183513	7.927487	20.41141	0.7205139	0.2226292	101.2523
mod-RepRec~05-03-2023_0005.exp	04-05-2023	5	2	0:37:38	0:39:37	8.739498	6.291152	14.9596	7.958404	20.14102	0.7199172	0.3727466	101.249
mod-RepRec~05-03-2023_0005.exp	04-05-2023	5	3	0:46:57	0:48:56	9.446477	7.021197	6.345129	7.938665	19.86054	0.7432812	0.2254251	101.2508
mod-RepRec~05-03-2023_0005.exp	04-05-2023	5	4	0:59:18	1:01:17	8.019453	5.765956	7.225542	8.032851	19.74327	0.7190409	0.2392313	101.2427
mod-RepRec~05-04-2023_0005.exp	05-05-2023	5	1	0:22:33	0:24:32	8.552158	6.33329	11.25759	7.876035	20.35556	0.7405411	0.310461	101.2785
mod-RepRec~05-04-2023_0005.exp	05-05-2023	5	2	0:37:29	0:39:28	7.970438	5.804667	12.58832	7.904131	20.1815	0.7283992	0.3328775	101.291
mod-RepRec~05-04-2023_0005.exp	05-05-2023	5	3	0:45:07	0:47:06	5.451857	4.352289	5.542084	7.989275	19.96978	0.798377	0.2102954	101.2938
mod-RepRec~05-04-2023_0005.exp	05-05-2023	5	4	0:58:33	1:00:32	6.619539	4.911891	7.883761	8.042005	19.59126	0.7420837	0.2495288	101.3016
mod-RepRec~05-05-2023_0005.exp	06-05-2023	5	1	0:28:25	0:30:24	7.504523	5.976522	7.422384	7.911951	20.19936	0.79647	0.2441829	101.1623
mod-RepRec~05-05-2023_0005.exp	06-05-2023	5	2	0:39:53	0:41:52	7.314975	5.570093	12.2195	8.000882	20.16393	0.7615147	0.3247139	101.168
mod-RepRec~05-05-2023_0005.exp	06-05-2023	5	3	0:50:25	0:52:24	8.472072	6.502828	7.070879	7.932737	20.09195	0.7675868	0.2380828	101.1438
mod-RepRec~05-05-2023_0005.exp	06-05-2023	5	4	1:00:23	1:02:22	7.727881	6.357861	9.316915	8.055084	19.76235	0.8227411	0.2744079	101.1305
mod-RepRec~05-09-2023_0005.exp	10-05-2023	5	1	1:08:50	1:10:49	8.712276	6.423423	5.946681	7.917825	20.34628	0.7373712	0.2174388	100.1854
mod-RepRec~05-09-2023_0005.exp	10-05-2023	5	2	1:14:53	1:16:52	8.111101	5.781864	4.536999	7.921413	20.0673	0.7128823	0.1931431	100.1813
mod-RepRec~05-09-2023_0005.exp	10-05-2023	5	3	1:28:44	1:30:43	9.245458	6.327209	11.33847	8.007116	19.90151	0.6849167	0.3082782	100.1761
mod-RepRec~05-09-2023_0005.exp	10-05-2023	5	4	1:41:01	1:43:00	9.101098	6.408646	9.520645	8.075312	19.66114	0.7041986	0.275997	100.1739
mod-RepRec~05-10-2023_0005.exp	11-05-2023	5	1	0:44:47	0:46:46	7.522452	5.535804	5.715381	7.851598	20.48973	0.7359562	0.2135689	100.1283
mod-RepRec~05-10-2023_0005.exp	11-05-2023	5	2	1:00:12	1:02:11	8.591784	6.061026	6.58714	8.00284	20.25665	0.7055752	0.2265811	100.1298
mod-RepRec~05-10-2023_0005.exp	11-05-2023	5	3	1:08:30	1:10:29	8.113204	6.013362	9.158941	7.973076	20.05404	0.7416126	0.2710255	100.1298
mod-RepRec~05-10-2023_0005.exp	11-05-2023	5	4	1:18:36	1:20:35	6.3722	4.704683	8.287722	8.007892	19.63369	0.7400421	0.2555169	100.1382
mod-RepRec~05-11-2023_0005.exp	12-05-2023	5	1	0:41:13	0:43:12	5.902509	4.497918	7.256701	7.886327	20.27502	0.7621885	0.2829408	100.7731
mod-RepRec~05-11-2023_0005.exp	12-05-2023	5	2	0:49:50	0:51:49	6.416831	4.975065	4.500982	7.927314	20.11148	0.7753192	0.235038	100.774
mod-RepRec~05-11-2023_0005.exp	12-05-2023	5	3	0:56:21	0:58:20	7.660597	5.927641	8.419008	7.896317	19.93047	0.7737919	0.3031765	100.777
mod-RepRec~05-11-2023_0005.exp	12-05-2023	5	4	1:09:58	1:11:57	7.281586	5.151903	13.31247	7.987258	19.83603	0.7075471	0.3853924	100.7749
mod-RepRec~05-12-2023_0005.exp	13-05-2023	5	1	0:17:32	0:19:31	5.867772	5.015154	7.233943	7.833201	20.19145	0.8549167	0.2397542	101.0887
mod-RepRec~05-12-2023_0005.exp	13-05-2023	5	2	0:22:46	0:24:45	4.588967	3.705317	6.566818	7.867507	20.12934	0.8075476	0.2277353	101.0868
mod-RepRec~05-12-2023_0005.exp	13-05-2023	5	3	0:31:26	0:33:25	-0.00001	1.97E-02	0.1051276	8.036164	27.15457	0.2	0.1158008	101.0877
mod-RepRec~05-12-2023_0005.exp	13-05-2023	5	4	0:45:21	0:47:20	7.732768	6.185145	11.32787	8.06305	19.8552	0.7999427	0.3059719	101.0826
mod-RepRec~05-14-2023_0005.exp	15-05-2023	5	1	0:57:19	0:59:18	9.648875	7.933874	10.31678	7.935447	20.24216	0.8223333	0.2913998	100.2293
mod-RepRec~05-14-2023_0005.exp	15-05-2023	5	2	1:02:17	1:04:16	8.381675	6.960459	5.342933	7.930676	20.16611	0.8305273	0.2059141	100.2195
mod-RepRec~05-14-2023_0005.exp	15-05-2023	5	3	1:19:13	1:21:12	7.904295	5.984346	6.684712	7.913386	20.20709	0.7571952	0.2291796	100.2038
mod-RepRec~05-14-2023_0005.exp	15-05-2023	5	4	1:21:33	1:23:32	9.280969	7.951375	7.847139	8.004364	19.83774	0.8567775	0.2476746	100.1985
mod-RepRec~05-15-2023_0005.exp	16-05-2023	5	1	0:17:38	0:19:37	7.66951	5.40565	7.987143	7.863461	20.40793	0.7048762	0.2514992	99.51355
mod-RepRec~05-15-2023_0005.exp	16-05-2023	5	2	0:24:57	0:26:56	6.937922	4.646316	9.099689	7.824763	20.18198	0.6698107	0.2715828	99.51015
mod-RepRec~05-15-2023_0005.exp	16-05-2023	5	3	0:33:54	0:35:53	8.017314	5.191733	5.531077	7.984723	20.07807	0.6478263	0.2074219	99.50367
mod-RepRec~05-15-2023_0005.exp	16-05-2023	5	4	0:41:36	0:43:35	9.19513	6.374175	8.378748	8.028389	19.75444	0.6932231	0.2553024	99.4983
mod-RepRec~05-02-2023_0006.exp	03-05-2023	6	1	2:37:17	2:39:16	11.58883	9.030503	5.700006	8.029834	15.37506	0.7790138	0.2126902	100.9908
mod-RepRec~05-02-2023_0006.exp	03-05-2023	6	2	2:45:31	2:47:30	8.618438	7.045735	8.614456	7.952371	14.92699	0.8175259	0.2635989	100.991
mod-RepRec~05-02-2023_0006.exp	03-05-2023	6	3	2:57:02	2:59:01	10.91364	8.511657	7.311275	8.050304	15.03095	0.7802486	0.2396584	100.9936
mod-RepRec~05-02-2023_0006.exp	03-05-2023	6	4	3:02:01	3:04:00	8.145465	7.045579	6.507051	8.129635	14.64863	0.864993	0.2249279	100.999
mod-RepRec~05-03-2023_0006.exp	04-05-2023	6	1	1:29:11	1:31:10	12.04004	8.944826	12.24924	7.922094	15.59388	0.7431315	0.3268198	101.2335
mod-RepRec~05-03-2023_0006.exp	04-05-2023	6	2	1:38:52	1:40:51	8.559118	6.23935	12.95839	7.946452	15.22708	0.7289461	0.3384609	101.2298
mod-RepRec~05-03-2023_0006.exp	04-05-2023	6	3	1:46:23	1:48:22	9.142118	8.118731	8.12082	7.938132	15.05391	0.8879663	0.2556315	101.2313
mod-RepRec~05-03-2023_0006.exp	04-05-2023	6	4	2:00:27	2:02:26	8.776933	6.616253	7.130087	8.036418	14.70168	0.7539413	0.2372659	101.2268
mod-RepRec~05-04-2023_0006.exp	05-05-2023	6	1	1:21:23	1:23:22	8.865288	6.62461	18.90727	7.868958	15.48028	0.7473216	0.4430995	101.3155
mod-RepRec~05-04-2023_0006.exp	05-05-2023	6	2	1:36:29	1:38:28	8.195356	6.06977	9.534773	7.911606	15.23185	0.7406777	0.2796902	101.3226
mod-RepRec~05-04-2023_0006.exp	05-05-2023	6	3	1:47:13	1:49:12	5.722353	4.472775	5.859486	7.988123	15.03894	0.7818064	0.2153351	101.3225
mod-RepRec~05-04-2023_0006.exp	05-05-2023	6	4	1:58:32	2:00:31	6.966696	5.367122	5.931105	8.04898	14.64756	0.7704118	0.2157882	101.3276
mod-RepRec~05-05-2023_0006.exp	06-05-2023	6	1	1:23:33	1:25:32	7.244123	5.514103	6.761446	7.9151	15.42743	0.7612508	0.2325234	101.1147
mod-RepRec~05-05-2023_0006.exp	06-05-2023	6	2	1:34:49	1:36:48	7.58687	5.562967	7.39775	7.99369	15.16916	0.7332623	0.2420845	101.1094
mod-RepRec~05-05-2023_0006.exp	06-05-2023	6	3	1:47:53	1:49:52	8.443222	6.690515	5.581123	7.935871	15.29976	0.792426	0.2115923	101.1166
mod-RepRec~05-05-2023_0006.exp	06-05-2023	6	4	1:53:15	1:55:14	7.896932	6.827605	8.107244	8.062662	14.76227	0.8646341	0.2527591	101.1139
mod-RepRec~05-09-2023_0006.exp	10-05-2023	6	1	2:06:09	2:08:08	8.8871	6.107924	12.38734	7.909356	15.51849	0.6874407	0.3280962	100.1571
mod-RepRec~05-09-2023_0006.exp	10-05-2023	6	2	2:16:48	2:18:47	8.13176	5.78598	4.094471	7.920154	15.16704	0.7115559	0.1850695	100.1538
mod-RepRec~05-09-2023_0006.exp	10-05-2023	6	3	2:26:58	2:28:57	10.2476	7.172829	6.331322	8.010657	14.95686	0.7014808	0.2224941	100.1465
mod-RepRec~05-09-2023_0006.exp	10-05-2023	6	4	2:36:59	2:38:58	8.518992	5.937889	10.28891	8.071026	14.73448	0.6970514	0.2887117	100.1379
mod-RepRec~05-10-2023_0006.exp	11-05-2023	6	1	1:50:07	1:52:06	9.635042	7.022964	5.856286	7.854667	15.65796	0.7288641	0.2153226	100.1418
mod-RepRec~05-10-2023_0006.exp	11-05-2023	6	2	1:53:32	1:55:31	7.756568	5.667339	5.778624	7.994318	15.3482	0.7308186	0.2122434	100.1427
mod-RepRec~05-10-2023_0006.exp	11-05-2023	6	3	2:10:13	2:12:12	8.980778	6.490493	8.276406	7.966851	15.17684	0.723132	0.2554748	100.1435
mod-RepRec~05-10-2023_0006.exp	11-05-2023	6	4	2:21:10	2:23:09	6.281567	4.565866	8.529388	8.007704	14.68409	0.7269744	0.2591368	100.1415
mod-RepRec~05-11-2023_0006.exp	12-05-2023	6	1	1:34:43	1:36:42	6.91096	5.60707	6.357358	7.900497	15.57525	0.8116725	0.2667796	100.7786
mod-RepRec~05-11-2023_0006.exp	12-05-2023	6	2	1:44:16	1:46:15	7.276385	6.269135	4.193411	7.929064	15.36805	0.8616394	0.2291244	100.7791
mod-RepRec~05-11-2023_0006.exp	12-05-2023	6	3	1:59:06	2:01:05	8.784387	7.102118	8.357001	7.895177	15.12845	0.8087704	0.3013531	100.784
mod-RepRec~05-11-2023_0006.exp	12-05-2023	6	4	2:08:27	2:10:26	7.490545	5.583208	9.674337	7.99515	14.86674	0.7453593	0.322006	100.7976
mod-RepRec~05-12-2023_0006.exp	13-05-2023	6	1	1:19:01	1:21:00	6.28175	4.989469	6.525199	7.831174	15.35524	0.7942706	0.2277504	101.0846
mod-RepRec~05-12-2023_0006.exp	13-05-2023	6	2	1:25:58	1:27:57	6.544323	4.952767	7.702867	7.863051	15.18935	0.7569252	0.2477387	101.0854
mod-RepRec~05-12-2023_0006.exp	13-05-2023	6	3	1:37:09	1:39:08	5.11E-03	-1.02E-03	-2.06E-02	8.032366	27.1439	0.5926389	0.1137492	101.0921
mod-RepRec~05-12-2023_0006.exp	13-05-2023	6	4	1:44:52	1:46:51	12.62763	10.40926	11.50671	8.066247	14.9021	0.824555	0.3087527	101.0811
mod-RepRec~05-14-2023_0006.exp	15-05-2023	6	1	1:55:16	1:57:15	13.17337	9.935384	9.996158	7.92382	15.49157	0.7543659	0.2852669	100.1576
mod-RepRec~05-14-2023_0006.exp	15-05-2023	6	2	2:02:00	2:03:59	7.332438	5.574502	5.911986	7.92067	15.24523	0.7604221	0.2151002	100.1502
mod-RepRec~05-14-2023_0006.exp	15-05-2023	6	3	2:11:57	2:13:56	8.190327	6.117798	6.51874	7.912623	15.19169	0.7474	0.2258431	100.144
mod-RepRec~05-14-2023_0006.exp	15-05-2023	6	4	2:25:56	2:27:55	11.22884	8.830148	8.940778	8.003245	15.00394	0.7864825	0.2661103	100.119
mod-RepRec~05-15-2023_0006.exp	16-05-2023	6	1	1:15:46	1:17:45	7.992315	6.240182	6.781011	7.872478	15.51209	0.7813889	0.2301749	99.49242
mod-RepRec~05-15-2023_0006.exp	16-05-2023	6	2	1:21:54	1:23:53	9.236458	6.965384	7.330551	7.83315	15.32941	0.7541476	0.2403417	99.48096
mod-RepRec~05-15-2023_0006.exp	16-05-2023	6	3	1:32:35	1:34:34	7.884825	5.503632	4.732367	7.97322	15.09199	0.6983427	0.1936452	99.46963
mod-RepRec~05-15-2023_0006.exp	16-05-2023	6	4	1:47:58	1:49:57	8.64502	5.989006	8.232255	8.026628	14.80138	0.6928087	0.2526117	99.44649
mod-RepRec~05-02-2023_0007.exp	03-05-2023	7	1	3:36:14	3:38:13	10.76819	7.843003	6.600197	8.033986	10.42862	0.7283394	0.2281353	101.0213
mod-RepRec~05-02-2023_0007.exp	03-05-2023	7	2	3:44:59	3:46:58	9.446787	7.617226	10.41813	7.94704	10.18004	0.8063631	0.2949201	101.0293
mod-RepRec~05-02-2023_0007.exp	03-05-2023	7	3	3:58:26	4:00:25	11.74269	8.784815	9.10929	8.0537	10.09961	0.7485804	0.2703906	101.031
mod-RepRec~05-02-2023_0007.exp	03-05-2023	7	4	4:03:03	4:05:02	7.817283	6.047514	5.509131	8.136	9.735611	0.7736105	0.2084584	101.0354
mod-RepRec~05-03-2023_0007.exp	04-05-2023	7	1	2:26:36	2:28:35	12.77248	9.46004	8.0502	7.930473	10.73356	0.7406892	0.2543456	101.2246
mod-RepRec~05-03-2023_0007.exp	04-05-2023	7	2	2:42:30	2:44:29	9.310834	6.769238	10.58518	7.93467	10.36455	0.7271222	0.2977014	101.2219
mod-RepRec~05-03-2023_0007.exp	04-05-2023	7	3	2:44:36	2:46:35	10.41319	7.999584	7.304401	7.942973	10.1102	0.7682488	0.2411344	101.2227
mod-RepRec~05-03-2023_0007.exp	04-05-2023	7	4	3:02:34	3:04:33	8.914567	6.394672	6.041725	8.038254	9.762499	0.7173894	0.2180304	101.2116
mod-RepRec~05-04-2023_0007.exp	05-05-2023	7	1	2:25:33	2:27:32	10.6556	7.620615	13.29928	7.880641	10.6371	0.7152807	0.345298	101.3335
mod-RepRec~05-04-2023_0007.exp	05-05-2023	7	2	2:35:35	2:37:34	11.39685	8.317763	11.76652	7.910935	10.51807	0.7301291	0.3180861	101.3384
mod-RepRec~05-04-2023_0007.exp	05-05-2023	7	3	2:45:10	2:47:09	6.990248	5.075747	6.259773	7.986062	10.10334	0.7261935	0.2221946	101.343
mod-RepRec~05-04-2023_0007.exp	05-05-2023	7	4	2:56:17	2:58:16	7.271024	5.318843	6.219995	8.049655	9.700864	0.7315656	0.2207925	101.3345
mod-RepRec~05-05-2023_0007.exp	06-05-2023	7	1	2:25:56	2:27:55	9.843703	7.602897	6.013847	7.919327	10.48743	0.7722389	0.2186534	101.1068
mod-RepRec~05-05-2023_0007.exp	06-05-2023	7	2	2:39:37	2:41:36	11.44322	8.941741	7.654685	7.978177	10.32882	0.7837209	0.2459845	101.0911
mod-RepRec~05-05-2023_0007.exp	06-05-2023	7	3	2:49:19	2:51:18	9.733031	7.685483	6.292554	7.937177	10.37063	0.7897429	0.2232691	101.0884
mod-RepRec~05-05-2023_0007.exp	06-05-2023	7	4	2:54:41	2:56:40	10.01891	7.898608	6.515695	8.063506	9.809381	0.7884293	0.2253634	101.0867
mod-RepRec~05-09-2023_0007.exp	10-05-2023	7	1	3:10:06	3:12:05	8.704807	6.230453	9.917136	7.905992	10.64585	0.7159988	0.2852263	100.1147
mod-RepRec~05-09-2023_0007.exp	10-05-2023	7	2	3:19:15	3:21:14	9.361314	6.736232	5.36447	7.913599	10.31552	0.7196442	0.2066907	100.1126
mod-RepRec~05-09-2023_0007.exp	10-05-2023	7	3	3:29:14	3:31:13	9.450412	6.57562	8.608737	8.002788	10.13824	0.6962005	0.2611082	100.1066
mod-RepRec~05-09-2023_0007.exp	10-05-2023	7	4	3:41:19	3:43:18	10.01541	6.99723	10.63838	8.064876	9.790397	0.6989017	0.2944801	100.0984
mod-RepRec~05-10-2023_0007.exp	11-05-2023	7	1	2:44:50	2:46:49	10.12424	7.455783	4.880411	7.856477	10.79554	0.7363341	0.1979291	100.1451
mod-RepRec~05-10-2023_0007.exp	11-05-2023	7	2	2:53:51	2:55:50	8.068816	5.881953	4.960032	7.97759	10.5741	0.7291109	0.1981478	100.147
mod-RepRec~05-10-2023_0007.exp	11-05-2023	7	3	3:09:04	3:11:03	8.327923	5.813365	6.147439	7.966241	10.3477	0.6980977	0.2188482	100.1513
mod-RepRec~05-10-2023_0007.exp	11-05-2023	7	4	3:13:45	3:15:44	7.158979	5.160345	10.30658	8.013659	9.724895	0.7210163	0.2891144	100.1548
mod-RepRec~05-11-2023_0007.exp	12-05-2023	7	1	2:40:38	2:42:37	9.749239	7.235461	5.933406	7.890328	10.59373	0.7422335	0.2591805	100.7966
mod-RepRec~05-11-2023_0007.exp	12-05-2023	7	2	2:43:12	2:45:11	10.29132	7.981094	6.696831	7.920397	10.43496	0.7754022	0.2719964	100.7969
mod-RepRec~05-11-2023_0007.exp	12-05-2023	7	3	2:56:10	2:58:09	9.101447	6.794462	6.22852	7.899916	10.09316	0.7467622	0.2644796	100.7962
mod-RepRec~05-11-2023_0007.exp	12-05-2023	7	4	3:05:52	3:07:51	13.57156	9.938344	11.86429	7.997108	10.04298	0.7324827	0.3595305	100.7914
mod-RepRec~05-12-2023_0007.exp	13-05-2023	7	1	2:18:17	2:20:16	8.259805	6.120661	6.231658	7.828729	10.52599	0.7410473	0.2218972	101.0713
mod-RepRec~05-12-2023_0007.exp	13-05-2023	7	2	2:24:13	2:26:12	8.475333	6.223306	6.90277	7.861813	10.24984	0.7345089	0.233176	101.0687
mod-RepRec~05-12-2023_0007.exp	13-05-2023	7	3	2:36:28	2:38:27	0.0624018	-1.45E-03	-5.14E-04	8.029849	27.26875	0.1049516	0.1135523	101.0655
mod-RepRec~05-12-2023_0007.exp	13-05-2023	7	4	2:42:44	2:44:43	15.13656	12.40842	9.233624	8.062791	9.958452	0.8197652	0.2699109	101.0672
mod-RepRec~05-14-2023_0007.exp	15-05-2023	7	1	2:57:53	2:59:52	13.53031	9.837605	8.428884	7.909933	10.63905	0.7272702	0.2586347	100.0782
mod-RepRec~05-14-2023_0007.exp	15-05-2023	7	2	3:06:56	3:08:55	11.69071	9.186836	7.014738	7.911165	10.4634	0.7859268	0.2343359	100.0647
mod-RepRec~05-14-2023_0007.exp	15-05-2023	7	3	3:13:46	3:15:45	12.82259	9.620184	6.586541	7.91334	10.14892	0.7503514	0.227005	100.0601
mod-RepRec~05-14-2023_0007.exp	15-05-2023	7	4	3:25:38	3:27:37	10.76518	7.953615	7.302422	8.002954	9.936017	0.7387895	0.238087	100.0469
mod-RepRec~05-15-2023_0007.exp	16-05-2023	7	1	2:16:25	2:18:24	8.355509	6.53583	5.54473	7.876196	10.76904	0.7822524	0.2077683	99.43341
mod-RepRec~05-15-2023_0007.exp	16-05-2023	7	2	2:28:29	2:30:28	8.713274	7.112627	5.974386	7.837331	10.53531	0.8165705	0.2159226	99.43029
mod-RepRec~05-15-2023_0007.exp	16-05-2023	7	3	2:37:26	2:39:25	7.724773	5.746301	5.511734	7.965636	10.23438	0.7441822	0.2064693	99.41918
mod-RepRec~05-15-2023_0007.exp	16-05-2023	7	4	2:48:29	2:50:28	10.19455	7.285883	8.480185	8.027651	10.00444	0.7147856	0.2563748	99.4103
mod-RepRec~05-02-2023_0008.exp	03-05-2023	8	1	4:37:21	4:39:20	11.84316	8.922742	6.388759	8.035363	5.592963	0.7533731	0.2236425	101.0417
mod-RepRec~05-02-2023_0008.exp	03-05-2023	8	2	4:46:42	4:48:41	9.94034	7.743586	9.619817	7.946161	5.193673	0.7789927	0.2802746	101.0487
mod-RepRec~05-02-2023_0008.exp	03-05-2023	8	3	4:51:35	4:53:34	11.13651	8.12646	6.420056	8.056122	5.188132	0.7298859	0.223793	101.0486
mod-RepRec~05-02-2023_0008.exp	03-05-2023	8	4	5:06:38	5:08:37	8.596942	6.373555	4.972116	8.137017	4.746303	0.7414098	0.198327	101.0513
mod-RepRec~05-03-2023_0008.exp	04-05-2023	8	1	3:32:33	3:34:32	13.05557	9.101358	8.013217	7.931711	5.920259	0.6972285	0.2534302	101.2137
mod-RepRec~05-03-2023_0008.exp	04-05-2023	8	2	3:41:37	3:43:36	11.47976	8.182355	10.33261	7.918603	5.566022	0.7130176	0.2936014	101.2153
mod-RepRec~05-03-2023_0008.exp	04-05-2023	8	3	3:52:33	3:54:32	10.00349	7.0268	5.820383	7.950369	5.190268	0.7025008	0.2154262	101.2148
mod-RepRec~05-03-2023_0008.exp	04-05-2023	8	4	4:00:37	4:02:36	9.36622	6.655952	5.296499	8.043776	4.795718	0.7106723	0.2053607	101.2104
mod-RepRec~05-04-2023_0008.exp	05-05-2023	8	1	3:22:17	3:24:16	12.06447	8.762486	10.60965	7.885322	5.760908	0.7263097	0.2986197	101.3317
mod-RepRec~05-04-2023_0008.exp	05-05-2023	8	2	3:32:59	3:34:58	10.65947	7.767365	7.795588	7.916209	5.629656	0.7287743	0.2494366	101.3347
mod-RepRec~05-04-2023_0008.exp	05-05-2023	8	3	3:45:33	3:47:32	7.180649	5.398827	4.588657	7.985161	5.215373	0.7519588	0.1935217	101.3377
mod-RepRec~05-04-2023_0008.exp	05-05-2023	8	4	3:56:55	3:58:54	9.095297	6.757628	4.740811	8.054496	4.695872	0.7430132	0.1954624	101.3362
mod-RepRec~05-05-2023_0008.exp	06-05-2023	8	1	3:28:49	3:30:48	9.146334	7.058209	6.797131	7.920444	5.613888	0.7718182	0.2319958	101.0779
mod-RepRec~05-05-2023_0008.exp	06-05-2023	8	2	3:40:49	3:42:48	9.099599	6.29329	9.570572	7.956614	5.453234	0.6917965	0.279047	101.0626
mod-RepRec~05-05-2023_0008.exp	06-05-2023	8	3	3:49:05	3:51:04	11.17326	8.157275	4.885382	7.943306	5.402791	0.7301651	0.1988598	101.0617
mod-RepRec~05-05-2023_0008.exp	06-05-2023	8	4	3:58:34	4:00:33	10.44928	7.807004	6.191392	8.062662	4.934743	0.7471836	0.2197372	101.0597
mod-RepRec~05-09-2023_0008.exp	10-05-2023	8	1	4:05:00	4:06:59	9.572911	6.705265	7.921935	7.904841	5.867322	0.7005388	0.2506377	100.0927
mod-RepRec~05-09-2023_0008.exp	10-05-2023	8	2	4:20:02	4:22:01	12.53907	9.224125	4.36259	7.912289	5.568607	0.7356634	0.1892675	100.0799
mod-RepRec~05-09-2023_0008.exp	10-05-2023	8	3	4:28:49	4:30:48	12.85752	8.928617	8.346854	7.999617	5.201818	0.6952838	0.2564821	100.0684
mod-RepRec~05-09-2023_0008.exp	10-05-2023	8	4	4:34:47	4:36:46	11.11968	7.639348	9.65628	8.064245	4.915661	0.6870269	0.2775506	100.0652
mod-RepRec~05-10-2023_0008.exp	11-05-2023	8	1	3:44:21	3:46:20	10.93279	8.301872	5.208489	7.857811	6.021713	0.7594252	0.2035266	100.1656
mod-RepRec~05-10-2023_0008.exp	11-05-2023	8	2	3:54:48	3:56:47	8.671653	6.451208	5.293364	7.960754	5.593015	0.7441067	0.2042136	100.1718
mod-RepRec~05-10-2023_0008.exp	11-05-2023	8	3	4:09:54	4:11:53	10.97197	8.225374	8.128549	7.964354	5.316683	0.749882	0.2533247	100.1792
mod-RepRec~05-10-2023_0008.exp	11-05-2023	8	4	4:17:27	4:19:26	10.57345	8.175647	13.52225	8.015217	4.867223	0.7740703	0.344548	100.1809
mod-RepRec~05-11-2023_0008.exp	12-05-2023	8	1	3:37:21	3:39:20	9.125353	6.872492	4.749285	7.888838	5.881353	0.753356	0.2387125	100.8062
mod-RepRec~05-11-2023_0008.exp	12-05-2023	8	2	3:45:53	3:47:52	10.98729	8.137978	5.733595	7.924806	5.676122	0.740748	0.2552086	100.8053
mod-RepRec~05-11-2023_0008.exp	12-05-2023	8	3	3:56:09	3:58:08	10.85026	8.214772	5.764432	7.913422	5.441112	0.7572632	0.2557883	100.8157
mod-RepRec~05-11-2023_0008.exp	12-05-2023	8	4	4:05:23	4:07:22	9.073638	6.752449	9.231546	8.020486	4.897952	0.7442387	0.313359	100.8215
mod-RepRec~05-12-2023_0008.exp	13-05-2023	8	1	3:11:28	3:13:27	9.277838	6.949615	5.073731	7.827102	5.829763	0.7490796	0.2013427	101.0597
mod-RepRec~05-12-2023_0008.exp	13-05-2023	8	2	3:24:17	3:26:16	10.91727	8.006525	5.754159	7.861408	5.379197	0.7334107	0.2128153	101.0591
mod-RepRec~05-12-2023_0008.exp	13-05-2023	8	3	3:35:26	3:37:25	8.10E-02	6.66E-03	2.20E-02	8.027218	27.47541	0.1495251	0.1133627	101.0603
mod-RepRec~05-12-2023_0008.exp	13-05-2023	8	4	3:44:08	3:46:07	12.58026	9.479606	6.937078	8.059168	5.044947	0.7535435	0.2304676	101.0655
mod-RepRec~05-14-2023_0008.exp	15-05-2023	8	1	3:57:05	3:59:04	13.82125	10.23687	9.2377	7.896223	6.069799	0.7407362	0.2721162	100.0317
mod-RepRec~05-14-2023_0008.exp	15-05-2023	8	2	4:04:27	4:06:26	11.08525	8.443457	4.315233	7.908463	5.473579	0.7617536	0.187018	100.0268
mod-RepRec~05-14-2023_0008.exp	15-05-2023	8	3	4:14:38	4:16:37	12.43155	9.213831	6.000931	7.918338	5.302034	0.7411349	0.2160747	100.0198
mod-RepRec~05-14-2023_0008.exp	15-05-2023	8	4	4:24:09	4:26:08	11.1505	8.090632	6.654287	8.004967	4.837203	0.7256535	0.2261884	100.0142
mod-RepRec~05-15-2023_0008.exp	16-05-2023	8	1	3:18:21	3:20:20	10.9316	7.922263	5.805622	7.868443	5.896183	0.7249229	0.2125455	99.39354
mod-RepRec~05-15-2023_0008.exp	16-05-2023	8	2	3:24:20	3:26:19	10.5385	7.520463	4.617652	7.831805	5.573444	0.7136676	0.1924295	99.39758
mod-RepRec~05-15-2023_0008.exp	16-05-2023	8	3	3:35:55	3:37:54	10.73688	7.456549	4.343941	7.955557	5.33695	0.6945584	0.1866956	99.39266
mod-RepRec~05-15-2023_0008.exp	16-05-2023	8	4	3:42:34	3:44:33	12.0785	8.626751	8.365215	8.028028	4.927133	0.7142511	0.2544893	99.39153
mod-RepRec~05-02-2023_0009.exp	03-05-2023	9	1	5:34:54	5:36:53	11.74511	8.425161	5.273591	8.03726	0.5735114	0.717668	0.2040724	101.0626
mod-RepRec~05-02-2023_0009.exp	03-05-2023	9	2	5:47:32	5:49:31	12.89307	9.922671	7.71873	7.946506	0.3088654	0.7697075	0.2471793	101.073
mod-RepRec~05-02-2023_0009.exp	03-05-2023	9	3	5:56:07	5:58:06	10.73165	7.823508	4.923578	8.056761	8.72E-02	0.7291002	0.1980947	101.0758
mod-RepRec~05-02-2023_0009.exp	03-05-2023	9	4	6:04:11	6:06:10	9.657869	7.196077	3.925029	8.138809	0	0.7451475	0.1805773	101.0769
mod-RepRec~05-03-2023_0009.exp	04-05-2023	9	1	4:31:17	4:33:16	15.01756	10.43272	7.761574	7.935655	0.8885943	0.6948404	0.2485658	101.2122
mod-RepRec~05-03-2023_0009.exp	04-05-2023	9	2	4:35:33	4:37:32	12.64137	8.953197	6.741943	7.904635	0.5757575	0.7084369	0.2315304	101.2137
mod-RepRec~05-03-2023_0009.exp	04-05-2023	9	3	4:51:52	4:53:51	13.04674	9.399363	6.345806	7.955922	0.250759	0.7204855	0.2241422	101.2188
mod-RepRec~05-03-2023_0009.exp	04-05-2023	9	4	4:57:29	4:59:28	11.97247	8.488968	4.957999	8.051265	0	0.7091068	0.1993885	101.2165
mod-RepRec~05-04-2023_0009.exp	05-05-2023	9	1	4:25:38	4:27:37	13.45499	9.675641	10.51133	7.88683	1.030426	0.719314	0.2968275	101.3331
mod-RepRec~05-04-2023_0009.exp	05-05-2023	9	2	4:32:20	4:34:19	11.84498	8.641593	7.753872	7.915668	0.6624385	0.7295664	0.2486674	101.331
mod-RepRec~05-04-2023_0009.exp	05-05-2023	9	3	4:48:29	4:50:28	8.167088	6.076181	4.124486	7.983791	0.1574764	0.7440473	0.1855799	101.3271
mod-RepRec~05-04-2023_0009.exp	05-05-2023	9	4	4:56:40	4:58:39	9.892365	7.298645	3.892628	8.054742	0	0.7378287	0.1810715	101.3265
mod-RepRec~05-05-2023_0009.exp	06-05-2023	9	1	4:27:34	4:29:33	9.783933	6.78166	5.791728	7.924013	0.6003477	0.6930581	0.2143762	101.0482
mod-RepRec~05-05-2023_0009.exp	06-05-2023	9	2	4:39:50	4:41:49	10.75716	7.743669	6.629617	7.937787	0.4020699	0.7199244	0.228529	101.0387
mod-RepRec~05-05-2023_0009.exp	06-05-2023	9	3	4:50:08	4:52:07	11.99753	8.74227	4.942492	7.948976	0.1581469	0.7287532	0.1993453	101.0401
mod-RepRec~05-05-2023_0009.exp	06-05-2023	9	4	4:53:49	4:55:48	12.00823	8.897063	4.325844	8.066079	0	0.7409679	0.1876597	101.0365
mod-RepRec~05-09-2023_0009.exp	10-05-2023	9	1	5:06:48	5:08:47	10.8289	7.458081	6.264244	7.906003	1.08919	0.6889814	0.2212352	100.0605
mod-RepRec~05-09-2023_0009.exp	10-05-2023	9	2	5:21:17	5:23:16	13.56892	9.628583	7.764223	7.906596	3.152489	0.7097179	0.2472153	100.0596
mod-RepRec~05-09-2023_0009.exp	10-05-2023	9	3	5:27:20	5:29:19	16.01054	10.72534	10.2398	7.996456	4.146358	0.6709523	0.287993	100.0618
mod-RepRec~05-09-2023_0009.exp	10-05-2023	9	4	5:34:48	5:36:47	11.99601	8.342144	7.502739	8.067723	0	0.6954557	0.2402131	100.0626
mod-RepRec~05-10-2023_0009.exp	11-05-2023	9	1	4:44:07	4:46:06	13.32756	9.817074	5.039195	7.865269	1.09182	0.7366402	0.2008005	100.1922
mod-RepRec~05-10-2023_0009.exp	11-05-2023	9	2	4:56:50	4:58:49	12.32698	9.543166	4.770141	7.940054	0.498354	0.774183	0.1953999	100.2007
mod-RepRec~05-10-2023_0009.exp	11-05-2023	9	3	5:11:16	5:13:15	10.77665	7.871192	7.031164	7.968703	0.3575315	0.7307162	0.2338718	100.2073
mod-RepRec~05-10-2023_0009.exp	11-05-2023	9	4	5:21:16	5:23:15	9.871648	6.959785	9.548263	8.029143	0	0.7053734	0.2757761	100.2119
mod-RepRec~05-11-2023_0009.exp	12-05-2023	9	1	4:37:17	4:39:16	10.0313	7.234753	4.184639	7.883377	0.9456199	0.7212575	0.2283171	100.8275
mod-RepRec~05-11-2023_0009.exp	12-05-2023	9	2	4:49:47	4:51:46	13.45983	9.638945	4.675877	7.913186	0.7215019	0.7161993	0.2366068	100.8274
mod-RepRec~05-11-2023_0009.exp	12-05-2023	9	3	4:57:22	4:59:21	9.615156	6.869079	5.346674	7.915008	0.2978756	0.7144564	0.248209	100.8293
mod-RepRec~05-11-2023_0009.exp	12-05-2023	9	4	5:05:15	5:07:14	12.75038	9.076518	10.2464	8.019682	0	0.7119772	0.3304243	100.8263
mod-RepRec~05-12-2023_0009.exp	13-05-2023	9	1	4:18:58	4:20:57	10.21538	7.63351	4.739903	7.827561	1.765541	0.7473071	0.1954338	101.0644
mod-RepRec~05-12-2023_0009.exp	13-05-2023	9	2	4:28:16	4:30:15	10.62228	7.838037	4.617788	7.860539	0.3524142	0.7379106	0.1929571	101.0638
mod-RepRec~05-12-2023_0009.exp	13-05-2023	9	3	4:36:25	4:38:24	0.0686584	-9.11E-03	-7.88E-03	8.027442	27.23523	4.13E-02	0.112659	101.0644
mod-RepRec~05-12-2023_0009.exp	13-05-2023	9	4	4:48:54	4:50:53	14.37851	10.60889	6.751378	8.054842	0	0.7378366	0.227142	101.0689
mod-RepRec~05-14-2023_0009.exp	15-05-2023	9	1	4:57:23	4:59:22	14.6337	10.60484	6.848278	7.885238	0.9742206	0.7247044	0.2303791	99.98396
mod-RepRec~05-14-2023_0009.exp	15-05-2023	9	2	5:01:55	5:03:54	12.93119	9.723449	4.744181	7.896012	0.6987151	0.7521904	0.1938947	99.97714
mod-RepRec~05-14-2023_0009.exp	15-05-2023	9	3	5:17:18	5:19:17	13.13325	9.359649	5.920591	7.921336	0.151363	0.7130213	0.2140168	99.96384
mod-RepRec~05-14-2023_0009.exp	15-05-2023	9	4	5:23:15	5:25:14	14.55169	10.67415	5.187924	8.007196	0	0.733614	0.2004854	99.95748
mod-RepRec~05-15-2023_0009.exp	16-05-2023	9	1	4:17:40	4:19:39	9.098244	6.508442	5.82534	7.874618	1.09932	0.7155101	0.2122856	99.40401
mod-RepRec~05-15-2023_0009.exp	16-05-2023	9	2	4:26:19	4:28:18	14.8678	11.62341	6.448998	7.831704	0.7478955	0.781887	0.2238691	99.39994
mod-RepRec~05-15-2023_0009.exp	16-05-2023	9	3	4:37:16	4:39:15	12.54828	9.145988	4.229099	7.95101	0.1959861	0.7291452	0.1842971	99.39217
mod-RepRec~05-15-2023_0009.exp	16-05-2023	9	4	4:42:57	4:44:56	13.14715	9.442892	9.418393	8.023014	0	0.7182748	0.2720052	99.38607
