# Supplementary material for: Limited evidence that body size shrinking and shape-shifting alleviate thermoregulatory pressures in a warmer world
Source: Commun Biol. 2025 May 7;8:707. doi: 10.1038/s42003-025-08131-7 (PMC12059039; doi:10.1038/s42003-025-08131-7)
Supplement: Supplementary file 4 — Supplementary Dataset 1 [file 42003_2025_8131_MOESM4_ESM.zip › supplementalData/exp2VH2O.csv]

ring	birdID	exp	week	pretreatment	posttreatment	Ta	VH2O
1AN Orange	HO30	B	3	warm	neutral	10	5.708561
1AN Orange	HO30	B	3	warm	neutral	20	8.363816
1AN Orange	HO30	B	3	warm	neutral	30	9.991986
1AN Orange	HO30	B	3	warm	neutral	40	20.62302
1AN Orange	HO30	B	8	warm	neutral	10	9.109313
1AN Orange	HO30	B	8	warm	neutral	20	9.140496
2AN Orange	HR30	B	3	warm	neutral	10	6.279521
2AN Orange	HR30	B	3	warm	neutral	20	7.402911
2AN Orange	HR30	B	3	warm	neutral	30	8.199883
2AN Orange	HR30	B	3	warm	neutral	40	18.29883
2AN Orange	HR30	B	8	warm	neutral	10	9.922312
2AN Orange	HR30	B	8	warm	neutral	20	11.9785
2AN Orange	HR30	B	8	warm	neutral	30	12.66206
2AN Orange	HR30	B	8	warm	neutral	40	34.86926
3AN Orange	HL30	B	3	warm	neutral	10	6.866041
3AN Orange	HL30	B	3	warm	neutral	20	8.314383
3AN Orange	HL30	B	3	warm	neutral	30	8.793852
3AN Orange	HL30	B	3	warm	neutral	40	23.55198
3AN Orange	HL30	B	8	warm	neutral	30	7.52336
4AN Orange	HB30	B	3	warm	neutral	10	7.649597
4AN Orange	HB30	B	3	warm	neutral	20	9.021305
4AN Orange	HB30	B	3	warm	neutral	30	10.89414
4AN Orange	HB30	B	3	warm	neutral	40	21.41231
4AN Orange	HB30	B	8	warm	neutral	20	8.643955
4AN Orange	HB30	B	8	warm	neutral	30	7.299082
4AN Orange	HB30	B	8	warm	neutral	40	32.50082
6AN Röd	HGu30	B	3	warm	neutral	10	11.58413
6AN Röd	HGu30	B	3	warm	neutral	20	11.88255
6AN Röd	HGu30	B	3	warm	neutral	30	15.7836
6AN Röd	HGu30	B	3	warm	neutral	40	32.4584
6AN Röd	HGu30	B	8	warm	neutral	10	9.286887
6AN Röd	HGu30	B	8	warm	neutral	20	11.45659
6AN Röd	HGu30	B	8	warm	neutral	30	15.48302
6AN Röd	HGu30	B	8	warm	neutral	40	46.34055
7AN Röd	HLG30	B	3	warm	neutral	10	8.075127
7AN Röd	HLG30	B	3	warm	neutral	20	8.942401
7AN Röd	HLG30	B	3	warm	neutral	30	11.7992
7AN Röd	HLG30	B	3	warm	neutral	40	32.35179
7AN Röd	HLG30	B	8	warm	neutral	10	8.108132
7AN Röd	HLG30	B	8	warm	neutral	20	7.560282
7AN Röd	HLG30	B	8	warm	neutral	30	7.198711
7AN Röd	HLG30	B	8	warm	neutral	40	33.25532
B1	VGu30	B	3	warm	neutral	10	7.590645
B1	VGu30	B	3	warm	neutral	20	9.064329
B1	VGu30	B	3	warm	neutral	30	10.4028
B1	VGu30	B	3	warm	neutral	40	25.74806
B1	VGu30	B	8	warm	neutral	10	11.0209
B1	VGu30	B	8	warm	neutral	20	11.51662
B1	VGu30	B	8	warm	neutral	30	8.915777
B1	VGu30	B	8	warm	neutral	40	26.64113
B11	ViH30	B	3	warm	neutral	10	7.868878
B11	ViH30	B	3	warm	neutral	20	8.592513
B11	ViH30	B	3	warm	neutral	30	11.99205
B11	ViH30	B	3	warm	neutral	40	27.92748
B11	ViH30	B	8	warm	neutral	10	7.921412
B11	ViH30	B	8	warm	neutral	20	9.213394
B11	ViH30	B	8	warm	neutral	30	8.89116
B11	ViH30	B	8	warm	neutral	40	25.58573
B12	LH30	B	3	warm	neutral	10	10.27234
B12	LH30	B	3	warm	neutral	20	10.5361
B12	LH30	B	3	warm	neutral	30	16.61499
B12	LH30	B	3	warm	neutral	40	30.79099
B14	BH30	B	3	warm	neutral	10	7.825233
B14	BH30	B	3	warm	neutral	20	8.74593
B14	BH30	B	3	warm	neutral	30	11.54293
B14	BH30	B	3	warm	neutral	40	28.19928
B14	BH30	B	8	warm	neutral	10	9.333893
B14	BH30	B	8	warm	neutral	20	8.306856
B14	BH30	B	8	warm	neutral	30	8.724533
B14	BH30	B	8	warm	neutral	40	31.47489
B15	VMB30	B	3	warm	neutral	10	11.2499
B15	VMB30	B	3	warm	neutral	20	12.88974
B15	VMB30	B	3	warm	neutral	30	16.35972
B15	VMB30	B	3	warm	neutral	40	35.15214
B15	VMB30	B	8	warm	neutral	10	9.011148
B15	VMB30	B	8	warm	neutral	20	7.1905
B15	VMB30	B	8	warm	neutral	30	8.201489
B15	VMB30	B	8	warm	neutral	40	32.14105
B2	RH30	B	3	warm	neutral	10	8.130137
B2	RH30	B	3	warm	neutral	20	8.751206
B2	RH30	B	3	warm	neutral	30	10.40902
B2	RH30	B	3	warm	neutral	40	28.93652
B2	RH30	B	8	warm	neutral	10	7.187171
B2	RH30	B	8	warm	neutral	20	7.353326
B2	RH30	B	8	warm	neutral	30	7.710007
B2	RH30	B	8	warm	neutral	40	30.28954
B9	VS30	B	3	warm	neutral	10	9.014167
B9	VS30	B	3	warm	neutral	20	9.551688
B9	VS30	B	3	warm	neutral	30	9.443192
B9	VS30	B	3	warm	neutral	40	25.44982
B9	VS30	B	8	warm	neutral	10	8.160195
B9	VS30	B	8	warm	neutral	20	7.477535
B9	VS30	B	8	warm	neutral	30	8.340296
B9	VS30	B	8	warm	neutral	40	29.58484
R1	HGu20	B	3	control	neutral	10	8.944503
R1	HGu20	B	3	control	neutral	20	9.604915
R1	HGu20	B	3	control	neutral	30	10.32436
R1	HGu20	B	3	control	neutral	40	23.48558
R1	HGu20	B	8	control	neutral	10	10.16978
R1	HGu20	B	8	control	neutral	20	9.624104
R1	HGu20	B	8	control	neutral	30	10.03424
R1	HGu20	B	8	control	neutral	40	36.68996
R10	HS30	B	3	warm	neutral	10	8.808907
R10	HS30	B	3	warm	neutral	20	11.55422
R10	HS30	B	3	warm	neutral	30	15.44353
R10	HS30	B	3	warm	neutral	40	29.43962
R10	HS30	B	8	warm	neutral	10	13.00151
R10	HS30	B	8	warm	neutral	20	12.77728
R10	HS30	B	8	warm	neutral	30	17
R10	HS30	B	8	warm	neutral	40	41.79256
R11	HMG30	B	3	warm	neutral	10	7.778381
R11	HMG30	B	3	warm	neutral	20	10.53184
R11	HMG30	B	3	warm	neutral	30	12.24017
R11	HMG30	B	3	warm	neutral	40	26.72075
R11	HMG30	B	8	warm	neutral	10	8.106174
R11	HMG30	B	8	warm	neutral	20	8.536868
R11	HMG30	B	8	warm	neutral	30	10.50299
R11	HMG30	B	8	warm	neutral	40	31.34287
R12	VR30	B	3	warm	neutral	10	9.38993
R12	VR30	B	3	warm	neutral	20	12.58829
R12	VR30	B	3	warm	neutral	30	15.89616
R13	HMB20	B	3	control	neutral	10	7.506355
R13	HMB20	B	3	control	neutral	20	9.306236
R13	HMB20	B	3	control	neutral	30	11.38407
R13	HMB20	B	3	control	neutral	40	26.14314
R14	HS20	B	3	control	neutral	10	7.196545
R14	HS20	B	3	control	neutral	20	8.654639
R14	HS20	B	3	control	neutral	30	11.59063
R14	HS20	B	3	control	neutral	40	26.49294
R14	HS20	B	8	control	neutral	10	9.622163
R14	HS20	B	8	control	neutral	20	9.92654
R14	HS20	B	8	control	neutral	30	9.557436
R14	HS20	B	8	control	neutral	40	30.29739
R15	HB20	B	3	control	neutral	10	8.1154
R15	HB20	B	3	control	neutral	20	10.11063
R15	HB20	B	3	control	neutral	30	11.53767
R15	HB20	B	3	control	neutral	40	24.46936
R15	HB20	B	8	control	neutral	10	11.75231
R15	HB20	B	8	control	neutral	20	8.610713
R15	HB20	B	8	control	neutral	30	10.67959
R15	HB20	B	8	control	neutral	40	40.76614
R17	GuH20	B	3	control	neutral	10	8.575642
R17	GuH20	B	3	control	neutral	20	9.5184
R17	GuH20	B	3	control	neutral	30	10.61367
R17	GuH20	B	3	control	neutral	40	30.36435
R17	GuH20	B	8	control	neutral	10	10.37271
R17	GuH20	B	8	control	neutral	20	11.66178
R17	GuH20	B	8	control	neutral	30	11.03881
R17	GuH20	B	8	control	neutral	40	24.23251
R18	VLG30	B	3	warm	neutral	10	7.514453
R18	VLG30	B	3	warm	neutral	20	8.031085
R18	VLG30	B	3	warm	neutral	30	9.802444
R18	VLG30	B	3	warm	neutral	40	27.79857
R18	VLG30	B	8	warm	neutral	10	8.395514
R18	VLG30	B	8	warm	neutral	20	8.622194
R18	VLG30	B	8	warm	neutral	30	11.81885
R18	VLG30	B	8	warm	neutral	40	38.34227
R19	VO30	B	3	warm	neutral	10	8.588555
R19	VO30	B	3	warm	neutral	20	11.03021
R19	VO30	B	3	warm	neutral	30	13.54478
R19	VO30	B	8	warm	neutral	10	8.375543
R19	VO30	B	8	warm	neutral	20	10.19341
R19	VO30	B	8	warm	neutral	30	9.177293
R19	VO30	B	8	warm	neutral	40	36.17616
R2	HO20	B	3	control	neutral	10	13.59097
R2	HO20	B	3	control	neutral	20	14.3522
R2	HO20	B	3	control	neutral	30	16.54807
R2	HO20	B	8	control	neutral	10	13.15609
R2	HO20	B	8	control	neutral	20	12.02567
R2	HO20	B	8	control	neutral	30	11.60417
R2	HO20	B	8	control	neutral	40	38.51469
R20	VGu20	B	3	control	neutral	10	7.114699
R20	VGu20	B	3	control	neutral	20	10.04476
R20	VGu20	B	3	control	neutral	30	12.67314
R20	VGu20	B	3	control	neutral	40	29.83528
R20	VGu20	B	8	control	neutral	10	19.55276
R20	VGu20	B	8	control	neutral	30	22.90003
R20	VGu20	B	8	control	neutral	40	30.2386
R21	VL30	B	3	warm	neutral	10	9.486222
R21	VL30	B	3	warm	neutral	20	11.2629
R21	VL30	B	3	warm	neutral	30	15.16566
R21	VL30	B	3	warm	neutral	40	28.47499
R21	VL30	B	8	warm	neutral	10	7.743569
R21	VL30	B	8	warm	neutral	20	7.633184
R21	VL30	B	8	warm	neutral	30	9.912589
R21	VL30	B	8	warm	neutral	40	36.87573
R22	VMG20	B	3	control	neutral	10	6.825598
R22	VMG20	B	3	control	neutral	20	9.678166
R22	VMG20	B	3	control	neutral	30	12.14266
R22	VMG20	B	3	control	neutral	40	27.78981
R22	VMG20	B	8	control	neutral	10	6.993853
R22	VMG20	B	8	control	neutral	20	6.818711
R22	VMG20	B	8	control	neutral	30	8.067795
R22	VMG20	B	8	control	neutral	40	28.89111
R23	VMG30	B	3	warm	neutral	10	7.770855
R23	VMG30	B	3	warm	neutral	20	10.19802
R23	VMG30	B	3	warm	neutral	30	12.33445
R23	VMG30	B	3	warm	neutral	40	29.62389
R23	VMG30	B	8	warm	neutral	10	8.218861
R23	VMG30	B	8	warm	neutral	20	11.82607
R23	VMG30	B	8	warm	neutral	30	13.24637
R23	VMG30	B	8	warm	neutral	40	40.03775
R24	VS20	B	3	control	neutral	10	8.922595
R24	VS20	B	3	control	neutral	20	9.140118
R24	VS20	B	3	control	neutral	30	10.92952
R24	VS20	B	3	control	neutral	40	26.61613
R24	VS20	B	8	control	neutral	10	6.983792
R24	VS20	B	8	control	neutral	20	9.018491
R24	VS20	B	8	control	neutral	30	9.360282
R24	VS20	B	8	control	neutral	40	39.30832
R25	ViH20	B	3	control	neutral	10	8.558307
R25	ViH20	B	3	control	neutral	20	10.88699
R25	ViH20	B	3	control	neutral	30	14.02013
R25	ViH20	B	3	control	neutral	40	30.69121
R25	ViH20	B	8	control	neutral	10	7.451664
R25	ViH20	B	8	control	neutral	20	9.48892
R25	ViH20	B	8	control	neutral	30	10.65645
R25	ViH20	B	8	control	neutral	40	40.8474
R26	VV20	B	3	control	neutral	10	6.783092
R26	VV20	B	3	control	neutral	20	8.26615
R26	VV20	B	3	control	neutral	30	9.08665
R26	VV20	B	3	control	neutral	40	22.83682
R26	VV20	B	8	control	neutral	10	8.7412
R26	VV20	B	8	control	neutral	20	10.82458
R26	VV20	B	8	control	neutral	30	10.34635
R26	VV20	B	8	control	neutral	40	27.2435
R27	VB20	B	3	control	neutral	10	8.986616
R27	VB20	B	3	control	neutral	20	8.37656
R27	VB20	B	3	control	neutral	30	8.460562
R27	VB20	B	3	control	neutral	40	24.58366
R27	VB20	B	8	control	neutral	10	7.605371
R27	VB20	B	8	control	neutral	20	7.705157
R27	VB20	B	8	control	neutral	30	8.833454
R27	VB20	B	8	control	neutral	40	32.9839
R29	VLG20	B	3	control	neutral	10	9.456193
R29	VLG20	B	3	control	neutral	20	11.38333
R29	VLG20	B	3	control	neutral	30	13.35118
R29	VLG20	B	3	control	neutral	40	21.27346
R29	VLG20	B	8	control	neutral	10	9.012521
R29	VLG20	B	8	control	neutral	20	9.477479
R29	VLG20	B	8	control	neutral	30	11.58334
R29	VLG20	B	8	control	neutral	40	30.53645
R30	VB30	B	3	warm	neutral	10	8.071438
R30	VB30	B	3	warm	neutral	20	9.243191
R30	VB30	B	3	warm	neutral	30	12.20452
R30	VB30	B	8	warm	neutral	10	12.44231
R30	VB30	B	8	warm	neutral	20	11.71023
R30	VB30	B	8	warm	neutral	30	11.89389
R30	VB30	B	8	warm	neutral	40	37.42371
R4	HV20	B	3	control	neutral	10	9.869724
R4	HV20	B	3	control	neutral	20	10.20004
R4	HV20	B	3	control	neutral	30	13.798
R4	HV20	B	3	control	neutral	40	24.17209
R4	HV20	B	8	control	neutral	10	9.165287
R4	HV20	B	8	control	neutral	20	9.452617
R4	HV20	B	8	control	neutral	30	10.38904
R4	HV20	B	8	control	neutral	40	38.58352
R5	HLG20	B	3	control	neutral	10	8.244928
R5	HLG20	B	3	control	neutral	20	7.352229
R5	HLG20	B	3	control	neutral	30	9.705449
R5	HLG20	B	3	control	neutral	40	21.7383
R5	HLG20	B	8	control	neutral	10	10.15322
R5	HLG20	B	8	control	neutral	20	9.575595
R5	HLG20	B	8	control	neutral	30	9.073055
R5	HLG20	B	8	control	neutral	40	37.09081
R6	HR20	B	3	control	neutral	10	7.775737
R6	HR20	B	3	control	neutral	20	8.412818
R6	HR20	B	3	control	neutral	30	10.38963
R6	HR20	B	3	control	neutral	40	28.64847
R6	HR20	B	8	control	neutral	10	8.016993
R6	HR20	B	8	control	neutral	20	11.07008
R6	HR20	B	8	control	neutral	30	14.91488
R6	HR20	B	8	control	neutral	40	40.34524
R7	HMG20	B	3	control	neutral	10	9.979524
R7	HMG20	B	3	control	neutral	20	12.12846
R7	HMG20	B	3	control	neutral	30	14.54294
R7	HMG20	B	8	control	neutral	10	11.45915
R7	HMG20	B	8	control	neutral	20	11.75162
R7	HMG20	B	8	control	neutral	30	13.7246
R9	HMB30	B	3	warm	neutral	10	7.620518
R9	HMB30	B	3	warm	neutral	20	9.532617
R9	HMB30	B	3	warm	neutral	30	10.38512
R9	HMB30	B	3	warm	neutral	40	30.46114
R9	HMB30	B	8	warm	neutral	10	9.284818
R9	HMB30	B	8	warm	neutral	20	9.405034
R9	HMB30	B	8	warm	neutral	30	9.833148
R9	HMB30	B	8	warm	neutral	40	28.26604
