# Supplementary material for: Limited evidence that body size shrinking and shape-shifting alleviate thermoregulatory pressures in a warmer world
Source: Commun Biol. 2025 May 7;8:707. doi: 10.1038/s42003-025-08131-7 (PMC12059039; doi:10.1038/s42003-025-08131-7)
Supplement: Supplementary file 4 — Supplementary Dataset 1 [file 42003_2025_8131_MOESM4_ESM.zip › supplementalData/structuralSizeData.csv]

ring	measurer	date	mass	bodyWidth	bodyHeight	keelDepth	synsacrumWidth	headBillLength	skullHeight	headPhoto	legPhoto	notes	wingLength
LLB27	EP	2022/11/30	239.2	43.35	55.83	19.44	31.78	40.12	18.35	Y	Y	NA	126
LLB27	JT	2022/11/30	239.2	41.2	57.5	19.5	31.9	42.2	18.6	Y	Y	NA	126
LLB28	EP	2022/11/30	218.1	46.03	52.86	17.6	31.1	40.18	17.84	Y	Y	NA	123
LLB28	JT	2022/11/30	218.1	42.3	55	16.7	30.5	39.7	18	Y	Y	NA	123
LLG12	EP	2022/11/30	248.5	44.88	55.45	19.4	31.4	40.95	17.86	Y	Y	NA	120
LLG12	JT	2022/11/30	248.5	41.3	58.5	20	33.5	42.2	18.3	Y	Y	NA	120
LLG13	JT	2022/11/30	239.1	44.2	55.4	19.7	30.3	41.3	18.9	Y	Y	NA	128
LLG13	EP	2022/11/30	239.1	43.73	54.85	19	30.2	41.06	17.62	Y	Y	NA	128
LLG14	EP	2022/11/30	206.5	42.74	56.04	21.6	30	41.74	18.06	Y	Y	NA	122
LLG14	JT	2022/11/30	206.5	42.5	57.9	19.2	32.2	42.3	19.5	Y	Y	NA	122
LLG5	JT	2022/11/30	270.7	42.5	56.5	19.9	32.1	40.2	21	Y	Y	NA	126
LLG5	EP	2022/11/30	270.7	43.66	54.28	18.58	32.92	39.56	18.42	Y	Y	NA	126
LLG8	EP	2022/11/30	236.2	46.93	56.17	19	31.5	41.42	18.68	Y	Y	NA	120
LLG8	JT	2022/11/30	236.2	43.5	56.7	20.6	32.1	42.4	18.9	Y	Y	NA	120
LLG9	JT	2022/11/30	260.1	46.6	59	23.4	32.2	42.5	19.2	Y	Y	NA	129
LLG9	EP	2022/11/30	260.1	47.9	57.79	21.3	31.8	41.69	18.54	Y	Y	NA	129
LLW11	JT	2022/11/30	216.9	40.8	54.5	19	29.1	40.1	19.6	Y	Y	NA	123
LLW11	EP	2022/11/30	216.9	43.24	51.65	17.3	30.4	40.29	18.13	Y	Y	NA	123
LLW12	EP	2022/11/30	219.2	43.8	55.8	20	31	40.74	17.77	Y	Y	NA	123
LLW12	JT	2022/11/30	219.2	41.8	56.9	21.7	31.5	41.1	18.4	Y	Y	NA	123
LLW14	EP	2022/11/30	180.1	38.18	51.87	19.6	28.77	40.08	18.22	Y	Y	NA	124
LLW14	JT	2022/11/30	180.1	39.9	52.8	20	29.3	40.4	18.7	Y	Y	NA	124
LLW3	JT	2022/11/30	255	43	56.5	19.7	32.2	41.6	19.5	Y	Y	NA	NA
LLW3	EP	2022/11/30	255	47	56.45	20.9	30.7	41.34	18.63	Y	Y	NA	NA
RLB18	EP	2022/11/30	199.8	40.58	55.88	21.65	30.05	40.63	17.42	Y	Y	NA	NA
RLB18	JT	2022/11/30	199.8	37.7	53.9	21.8	30	41.1	19.5	Y	Y	NA	NA
RLB20	EP	2022/11/30	260.4	44.13	58.8	18.5	34.9	41.31	18.01	Y	Y	NA	130
RLB20	JT	2022/11/30	260.4	45	58.8	19.9	35.1	41.3	20	Y	Y	NA	130
RLB21	EP	2022/11/30	258.3	47.45	53.77	20.2	32.4	40.24	18.44	Y	Y	NA	124
RLB21	JT	2022/11/30	258.3	48.9	55.9	19.8	32.2	41.8	19.8	Y	Y	NA	124
RLB22	EP	2022/11/30	221.2	44.67	54.64	20.4	32.3	40.99	18.94	Y	Y	NA	124
RLB22	JT	2022/11/30	221.2	40.5	54.7	20.5	34.2	40.6	19.7	Y	Y	NA	124
RLB25	JT	2022/11/30	266.8	47.8	55.4	20.7	34	43.3	19.7	Y	Y	NA	126
RLB25	EP	2022/11/30	266.8	47.2	55.37	19.6	32.8	41.32	18.8	Y	Y	NA	126
RLB26	EP	2022/11/30	271.4	44.93	57.89	20.9	33.7	40.57	18.23	Y	Y	NA	128
RLB26	JT	2022/11/30	271.4	42.2	58.6	18	31.7	40.5	19.5	Y	Y	NA	128
RLG1	EP	2022/11/30	246.9	40.51	52.78	18.9	32.4	40.55	18.07	Y	Y	NA	124
RLG1	JT	2022/11/30	246.9	45	55.7	19.9	31.1	40.1	20	Y	Y	NA	124
RLG2	EP	2022/11/30	285.7	44.32	56.13	18.5	32.5	39.8	18.81	Y	Y	NA	128
RLG2	JT	2022/11/30	285.7	44.7	58	21.8	30	39.5	18.8	Y	Y	NA	128
