# Supplementary material for: Limited evidence that body size shrinking and shape-shifting alleviate thermoregulatory pressures in a warmer world
Source: Commun Biol. 2025 May 7;8:707. doi: 10.1038/s42003-025-08131-7 (PMC12059039; doi:10.1038/s42003-025-08131-7)
Supplement: Supplementary file 4 — Supplementary Dataset 1 [file 42003_2025_8131_MOESM4_ESM.zip › supplementalData/quailDigitalMeasurements20Weeks.csv]

ring	tarsusLengthhMean	tarsusLengthSD	tarsusLengthN	billLengthMean	billLengthSD	billLengthN
LLG22	38.7205	1.35693791309698	2	NA	NA	NA
LLG23	37.188	0.247487373415293	2	8.683	NA	1
LLG24	41.3255	0.624375287787723	2	8.214	0.224859956417322	2
LLG25	37.121	0.244658946290543	2	NA	NA	NA
LLGRY10	40.0615	0.229809703885625	2	NA	NA	NA
LLGRY11	40.3935	0.895904291763358	2	10.822	NA	1
LLGRY12	38.92825	1.73869095873879	4	10.571	NA	1
LLGRY13	36.7515	0.679529616720271	1	10.7625	1.95373603641843	2
LLGRY17	37.2565	0.229809703885625	2	11.292	NA	1
LLGRY19	37.55925	1.97858912275052	4	11.425	NA	1
LLGRY7	38.7245	0.0982878425849271	2	9.1415	0.352846283812088	2
LLR11AN	40.2275	0.168998520703588	2	7.833	NA	1
LLR12AN	37.6305	0.359917351623953	2	NA	NA	NA
LLR13AN	38.27	1.19642467376764	2	9.7555	0.943987552884042	2
LLW16	36.5073333333333	0.835526380991848	3	9.096	NA	1
LLW17	39.1795	0.449012806053456	2	9.705	0.400222438151585	2
LLW26	42.033	2.89348094861535	2	8.679	NA	1
LLW28	38.426	0.0777817459305198	2	9.774	NA	1
LLW30	36.812	0.429920922961419	2	9.661	NA	1
RLGRY3	38.2085	0.473054436613798	2	NA	NA	NA
RLB10	39.4465	0.658316413284674	1	NA	NA	NA
RLB30	35.9675	0.00813172798364393	2	6.871	NA	1
RLB4	39.853	NA	1	9.4035	0.57346359954229	2
RLB7	38.6156666666667	2.36177270992222	3	9.726	1.73948268171891	2
RLG17	36.263	1.02671904628287	2	10.218	NA	1
RLG18	40.039	1.21339523651612	2	8.307	1.01257691065914	2
RLG19	35.849	0.258801081914276	2	9.756	0.233345237791561	2
RLG20	36.064	0.332340187157677	2	7.4195	0.453255446740577	2
RLG28	NA	NA	NA	10.357	NA	1
RLGRY1	36.8545	0.697914393031124	2	9.729	0.267286363288515	2
RLGRY18	39.595	NA	1	7.707	0.912997626868037	4
RLGRY2	38.65	NA	1	8.859	NA	1
RLGRY5	37.275	1.9263153947368	3	8.253	NA	1
RLGRY8	39.2485	1.1928891398617	2	8.568	NA	1
RLR10AN	41.657	1.05783174465508	2	NA	NA	NA
RLR14AN	44.873	2.34193765928985	2	8.436	0.222031529292576	2
RLR16AN	44.217	2.33769501860272	2	8.55	NA	1
RLR5AN	39.212	0.42426406871193	2	9.67966666666667	0.92187978247347	3
RLR9AN	43.157	NA	1	9.158	NA	1
RLW18	36.186	NA	1	8.701	0.834386001800126	2
RLW19	42.0895	0.863377379828777	2	10.1555	0.0190918830920375	2
RLW21	34.848	NA	1	NA	NA	NA
RLW22	35.742	NA	1	9.838	NA	1
RLW23	37.7625	1.32865364184952	2	9.068	NA	1
RLW24	36.924	NA	1	NA	NA	NA
RLW29	35.315	NA	1	9.681	NA	1
