# Supplementary material for: Limited evidence that body size shrinking and shape-shifting alleviate thermoregulatory pressures in a warmer world
Source: Commun Biol. 2025 May 7;8:707. doi: 10.1038/s42003-025-08131-7 (PMC12059039; doi:10.1038/s42003-025-08131-7)
Supplement: Supplementary file 4 — Supplementary Dataset 1 [file 42003_2025_8131_MOESM4_ESM.zip › supplementalData/quailAnalogueMeasures20Weeks.csv]

ring	culmen	billDepth	billWidth	tarsusLength	tarsusWidth	tarsusDepth	toe1	toe2	toe3	hallux	dateEuthanised
RLG26	11.4	7.8	6.2	36.4	4.0	5.8	22.2	29.8	19.4	9.8	NA
RLG16	11.4	7.1	6.1	34.6	3.7	5.3	19.3	26.4	18.3	8.0	20220505
RLG27	11.9	7.0	6.0	36.9	3.9	5.1	19.9	27.8	17.8	8.0	NA
RLG21	NA	NA	NA	37.6	3.9	5.1	17.4	25.1	17.5	9.0	NA
RLG15	12.1	7.4	6.4	40.9	4.6	5.0	21.5	29.9	20.3	9.3	NA
LLG24	12.8	8.5	7.4	43.1	4.2	6.0	22.0	29.5	20.5	9.8	NA
RLG17	12.6	9.0	7.6	36.0	3.5	5.0	21.9	25.3	17.4	7.2	NA
LLG23	12.1	8.0	7.5	38.6	4.0	6.0	19.8	28.0	19.0	8.6	NA
LLW17	11.4	9.3	7.4	41.3	4.3	5.9	20.9	26.9	16.8	6.9	NA
LLG25	11.1	8.7	8.1	38.1	4.3	5.7	20.0	27.0	20.5	9.0	NA
LLR13AN	12.2	8.2	7.6	39.9	4.9	5.6	22.0	28.0	18.9	9.0	NA
RLW18	11.7	7.6	7.8	38.7	4.1	6.0	20.7	29.0	20.0	8.8	NA
RLGRY2	12.5	8.0	7.9	40.0	4.3	5.3	23.5	28.0	20.9	7.2	NA
LLW28	11.5	8.0	7.4	39.5	4.4	5.9	20.8	28.5	20.0	9.4	NA
RLGRY1	12.6	9.0	7.4	38.6	4.3	5.4	21.2	29.3	19.5	9.1	NA
RLW29	11.8	8.1	6.8	36.2	3.7	5.2	19.5	26.8	17.8	7.5	NA
LLGRY11	12.8	7.8	6.8	37.8	3.8	5.5	24.0	28.0	19.7	7.5	NA
LLW26	12.0	7.6	6.9	44.0	4.0	5.6	23.2	28.8	18.6	7.9	NA
RLW24	12.8	8.0	7.4	40.0	4.3	5.9	21.0	29.0	20.0	9.2	NA
LLGRY10	11.1	7.6	6.6	39.0	4.0	5.4	20.8	27.5	20.8	7.0	NA
LLGRY13	12.1	7.8	6.8	38.0	3.9	5.6	18.0	27.0	18.8	7.7	NA
RLG28	12.4	7.5	6.6	39.0	4.2	5.5	20.6	28.0	18.5	7.4	NA
RLW22	12.7	7.4	6.5	38.6	4.1	5.7	20.6	28.2	19.7	8.4	NA
LLGRY12	10.4	7.4	7.1	39.6	4.0	5.5	20.5	28.0	19.6	7.5	NA
RLGRY5	10.4	7.2	7.4	38.5	4.8	5.6	20.5	27.1	19.0	8.4	NA
LLR12AN	11.8	7.7	7.4	39.5	3.7	5.3	21.9	30.0	19.3	8.0	NA
RLG20	11.6	7.5	7.0	40.0	4.4	5.3	22.5	28.0	17.6	7.8	NA
RLW21	11.0	7.9	6.8	38.3	4.0	6.0	21.0	26.8	19.0	8.0	NA
RLGRY3	12.7	8.3	7.5	40.4	4.2	5.6	23.2	29.4	21.0	8.3	NA
LLGRY19	11.9	8.0	7.6	38.2	4.0	5.7	22.6	28.5	19.3	9.0	NA
RLG18	12.0	8.0	7.0	40.7	4.4	6.5	22.6	27.9	19.9	7.5	NA
LLR11AN	11.1	7.9	6.8	40.0	3.9	5.5	23.1	30.9	21.0	9.4	NA
RLW23	11.7	8.0	7.0	40.1	4.3	6.0	23.9	28.8	19.3	8.9	NA
	11.4	7.0	7.0	42.0	4.0	5.2	22.6	29.9	19.4	8.4	NA
	9.6	7.1	7.0	38.5	3.8	5.2	22.0	29.1	18.5	7.9	NA
LLW30	13.9	8.3	7.2	39.6	4.2	5.4	23.4	28.5	22.0	8.0	NA
LLG22	11.9	7.7	7.8	41.9	4.0	5.3	24.4	30.2	21.9	7.6	NA
RLR5AN	10.7	8.2	7.7	41.7	4.1	5.6	22.3	30.0	21.0	9.7	NA
RLB4				40.5	4.5	5.6	21.7	28.4	19.6	8.6	NA
RLR14AN	11.8	8.0	6.9	42.5	4.3	5.5	22.1	29.0	19.5	8.2	NA
	11.6	8.1	6.6	39.9	4.3	5.7	22.2	28.5	19.4	6.9	NA
RLR10AN	11.3	7.0	7.7	42.9	4.0	5.5	22.1	30.9	19.2	8.5	NA
RLB10	13.4	8.2	8.0	40.1	3.7	5.3	22.8	29.0	20.4	9.0	NA
LLW16	14.0	9.5	7.8	39.4	4.3	5.8	21.5	29.6	20.8	8.1	NA
RLR16AN	11.3	7.6	7.4	43.5	4.2	6.0	24.5	30.0	19.5	8.9	NA
RLB30	11.7	7.5	7.4	39.8	4.1	5.5	21.1	27.2	16.9	7.4	NA
LLGRY7	11.4	7.2	7.0	43.0	4.3	6.0	22.4	29.5	20.0	8.4	NA
RLG19	11.3	7.0	6.6	38.2	4.1	5.6	23.2	29.4	18.2	8.2	NA
RLGRY18	10.9	6.9	6.5	39.9	4.0	5.6	20.3	27.6	18.4	8.4	NA
RLB7	12.4	8.0	7.7	42.8	4.0	5.5	21.0	30.0	19.8	8.2	NA
RLW19	11.0	7.6	7.5	40.9	4.0	5.5	21.7	29.9	18.8	8.8	NA
LLGRY17	11.2	7.9	6.8	37.8	4.2	5.0	22.1	27.8	19.7	8.0	NA
