# Supplementary material for: Limited evidence that body size shrinking and shape-shifting alleviate thermoregulatory pressures in a warmer world
Source: Commun Biol. 2025 May 7;8:707. doi: 10.1038/s42003-025-08131-7 (PMC12059039; doi:10.1038/s42003-025-08131-7)
Supplement: Supplementary file 4 — Supplementary Dataset 1 [file 42003_2025_8131_MOESM4_ESM.zip › supplementalData/lctRMRBirdIDs.csv]

Birds	Original_cage	Breeder	Sex	Ring	Cage	RMR_plan	RMR_done	Post-challenge_treatment	Chamber	PIT_tag	Start_time	End_time	SS4_start	SS4_end	mass_in	mass_out	respirometry_file	Remarks
B4	4	3	F	LLR32	D124_left	2023-05-02	2023-05-02	COLD	1		20:20	07:36	424	420	350.00	334.9	RepRec~05-02-2023	(must multiply by 2 water vapour data)
B1	2	3	F	LLR18	D124_left	2023-05-02	2023-05-02	COLD	2		20:20	07:36	424	420	321.00	307.2	RepRec~05-02-2023	(must multiply by 2 water vapour data)
B2	2	3	F	LLR26	D124_left	2023-05-02	2023-05-02	COLD	3		20:20	07:36	424	420	369.00	352.5	RepRec~05-02-2023	(must multiply by 2 water vapour data)
B3	4	3	F	LLR17	D124_left	2023-05-02	2023-05-02	COLD	4		20:20	07:36	424	420	313.00	297.1	RepRec~05-02-2023	(must multiply by 2 water vapour data)
B7	3	3	F	LLR31	D124_left	2023-05-03	2023-05-03	COLD	1		19:15	08:01	428	430	332.30	311.1	RepRec~05-03-2023	WVP hit the limit of 1 at 35oC for this bird
B6	1	3	F	LLR29	D124_left	2023-05-03	2023-05-03	COLD	2		19:15	08:01	428	430	345.50	319.3	RepRec~05-03-2023
B9	1	1	M	RLR64	D124_left	2023-05-03	2023-05-03	COLD	3		19:15	08:01	428	430	292.40	278.8	RepRec~05-03-2023
B5	1	3	F	LLR22	D124_left	2023-05-03	2023-05-03	COLD	4		19:15	08:01	428	430	339.60	321.9	RepRec~05-03-2023
B10	7	3	F	LLR33	D124_left	2023-05-04	2023-05-04	COLD	1		19:11	07:32	438	441	385.40	360.6	RepRec~05-04-2023	WVP is 0-2 kPa on both the instrument and in the software from this recording onwards
B15	8	3	F	LLR28	D124_Right	2023-05-04	2023-05-04	COLD	2		19:11	07:32	438	441	349.30	331.3	RepRec~05-04-2023
B14	2	1	M	RLR62	D124_Right	2023-05-04	2023-05-04	COLD	3		19:11	07:32	438	441	250.20	238.7	RepRec~05-04-2023	air divider not attached to the lid
B16	8	3	F	LLR21	D124_Right	2023-05-04	2023-05-04	COLD	4		19:11	07:32	438	441	289.50	274.4	RepRec~05-04-2023
B19	6	1	F	RLR55	D124_Right	2023-05-05	2023-05-05	COLD	1		19:13	07:53	424	424	320.70	300	RepRec~05-05-2023
B17	6	1	F	RLR40	D124_Right	2023-05-05	2023-05-05	COLD	2		19:13	07:53	424	424	358.70	338.2	RepRec~05-05-2023
B18	3	1	F	RLR51	D124_Right	2023-05-05	2023-05-05	COLD	3		19:13	07:53	424	424	391.80	375.6	RepRec~05-05-2023
B20	4	1	F	RLR52	D124_Right	2023-05-05	2023-05-05	COLD	4		19:13	07:53	424	424	378.80	358.8	RepRec~05-05-2023	Lid somewhat loose
B23	4	1	F	RLR37	D125_left	2023-05-09	2023-05-09	WARM	1		19:53	07:24	433	431	348.60	329.2	RepRec~05-09-2023
B22	5	1	F	RLR65	D125_left	2023-05-09	2023-05-09	WARM	2		19:53	07:24	433	431	430.00	405	RepRec~05-09-2023
B24	1	2	F	LLB13	D125_left	2023-05-09	2023-05-09	WARM	3		19:53	07:24	433	431	400.00	374.8	RepRec~05-09-2023
B21	5	1	F	RLR58	D125_left	2023-05-09	2023-05-09	WARM	4		19:53	07:24	433	431	367.50	350	RepRec~05-09-2023
B27	7	1	F	RLR39	D125_left	2023-05-10	2023-05-10	WARM	1		19:33	07:23	431	434	393.70	378.5	RepRec~05-10-2023
B28	8	1	F	RLR59	D125_left	2023-05-10	2023-05-10	WARM	2		19:33	07:23	431	434	410.00	379	RepRec~05-10-2023	egg in the climate chamber in the morning
B26	6	2	F	LLB2	D125_left	2023-05-10	2023-05-10	WARM	3		19:33	07:23	431	434	315.40	299.8	RepRec~05-10-2023
B25	4	2	M	LLB9	D125_left	2023-05-10	2023-05-10	WARM	4		19:33	07:23	431	434	335.10	321.5	RepRec~05-10-2023
B30	3	2	M	LLB14	D125_left	2023-05-11	2023-05-11	WARM	1		19:23	08:06	431	429	302.50	287.9	RepRec~05-11-2023
B32	8	2	F	LLB11	D125_left	2023-05-11	2023-05-11	WARM	2		19:23	08:06	431	429	347.60	324.6	RepRec~05-11-2023	Tube out split longitudinally - connector came off - fixed, but what happened?!
B31	7	2	F	LLB1	D125_right	2023-05-11	2023-05-11	WARM	3		19:23	08:06	431	429	359.50	325.7	RepRec~05-11-2023	Laid egg 13.8 g
B29	2	2	F	LLB5	D125_right	2023-05-11	2023-05-11	WARM	4		19:23	08:06	431	429	305.80	289	RepRec~05-11-2023
B33	5	2	F	LLR98	D125_right	2023-05-12	2023-05-12	WARM	1		19:01	07:47	435	434	300.40	272,5	RepRec~05-12-2023	Laid egg 13.6 g
B35	7	4	M	RLR69	D125_right	2023-05-12	2023-05-12	WARM	2		19:01	07:47	435	434	330.20	320.3	RepRec~05-12-2023
B34	2	2	F	LLB7	D125_right	2023-05-12	2023-05-12	WARM	4		19:01	07:47	435	434	363.10	329.4	RepRec~05-12-2023	Laid egg 13.5 g; lid somewhat loose
B36	6	4	F	RLR43	D124_right	2023-05-14	2023-05-14	COLD	1		19:41	07:41	428	427	342.50	319.3	RepRec~05-14-2023
B39	5	4	F	RLR74	D125_right	2023-05-14	2023-05-14	WARM	2		19:41	07:41	428	427	382.10	367.8	RepRec~05-14-2023
B39	5	4	F	LLB26	D125_right	2023-05-14	2023-05-14	WARM	3		19:41	07:41	428	427	362.20	344.2	RepRec~05-14-2023	Old ring RLR66
B37	3	4	F	RLR68	D125_right	2023-05-14	2023-05-14	WARM	4		19:41	07:41	428	427	358.80	328.6	RepRec~05-14-2023	Has been picked by LLB26 just before start measure; laid an egg 14.2 g
B42	6	4	F	RLR49	D125_right	2023-05-15	2023-05-15	WARM	1		19:00	07:51	430	424	371.80	336.6	RepRec~05-15-2023	14:1g egg in the metabolic chamber
B40	8	4	M	RLR72	D125_right	2023-05-15	2023-05-15	WARM	2		19:00	07:51	430	424	322.10	307.6	RepRec~05-15-2023	Has been picked by RLR50 just before start measure
B41	6	4	F	RLR46	D125_right	2023-05-15	2023-05-15	WARM	3		19:00	07:51	430	424	356.80	330.9	RepRec~05-15-2023	Has been picked by RLR50 just before start measure ; laid an egg 13.3 g
B43	7	4	F	RLR50	D124_left	2023-05-15	2023-05-15	COLD	4		19:00	07:51	430	424	314.60	294.9	RepRec~05-15-2023
2023.05.02: Water vapour measurement must be multiplied by 2 (output range from 0 to 1 to 0 to 2 kPa on the device but not in the software)
2023.05.03: Output range changed back from from 0-2 to 0-1 on the device and in the software = no need to change the data
2023.05.04: Programm changed on the software --> Water vapour: Range from 0 to 1 to 2 kPa (no need to change the data)
2023.05.04: Change the time spent at 20°c : 1h40 instead of 1h50 to be sure that they have spent 20 min at 35°c before the measure starts
2023.05.04 - Evening: some temperature from the morning recorded in the data
2023.05.10: No light in D125 (hot room) at 8am
