# Supplementary material for: Limited evidence that body size shrinking and shape-shifting alleviate thermoregulatory pressures in a warmer world
Source: Commun Biol. 2025 May 7;8:707. doi: 10.1038/s42003-025-08131-7 (PMC12059039; doi:10.1038/s42003-025-08131-7)
Supplement: Supplementary file 4 — Supplementary Dataset 1 [file 42003_2025_8131_MOESM4_ESM.zip › supplementalData/exp3VH2O.csv]

ring	birdID	exp	week	pretreatment	posttreatment	Ta	VH2O
LLG22	LLG22	C	4	warm	warm	30.677065	19.46738
LLG22	LLG22	C	4	warm	warm	39.95209	44.74513
LLG22	LLG22	C	4	warm	warm	41.91869	45.90041
LLG22	LLG22	C	4	warm	warm	43.78257	54.97849
LLG22	LLG22	C	4	warm	warm	45.98821	53.32705
LLG23	LLG23	C	4	warm	warm	31.06232	20.57788
LLG23	LLG23	C	4	warm	warm	39.910925	51.64588
LLG23	LLG23	C	4	warm	warm	41.80499	60.76318
LLG23	LLG23	C	4	warm	warm	43.793845	58.93662
LLG24	LLG24	C	4	warm	warm	30.52117	34.81675
LLG24	LLG24	C	4	warm	warm	39.756015	55.11409
LLG24	LLG24	C	4	warm	warm	42.07964	53.66238
LLG24	LLG24	C	4	warm	warm	43.850255	65.55678
LLG24	LLG24	C	4	warm	warm	45.759535	63.78658
LLG24	LLG24	C	4	warm	warm	47.89606	73.93333
LLG24	LLG24	C	4	warm	warm	50.293625	82.16595
LLG25	LLG25	C	4	warm	warm	30.408875	24.79536
LLG25	LLG25	C	4	warm	warm	39.506075	30.9697
LLG25	LLG25	C	4	warm	warm	41.940015	40.55572
LLGRY10	LLGRY10	C	4	cold	cold	30.793615	26.62453
LLGRY10	LLGRY10	C	4	cold	cold	40.494245	27.91606
LLGRY11	LLGRY11	C	4	warm	warm	40.00253	37.78203
LLGRY11	LLGRY11	C	4	warm	warm	42.053545	46.61131
LLGRY11	LLGRY11	C	4	warm	warm	44.11308	47.57288
LLGRY11	LLGRY11	C	4	warm	warm	46.130715	50.90145
LLGRY12	LLGRY12	C	4	warm	warm	40.187545	43.13303
LLGRY12	LLGRY12	C	4	warm	warm	42.25373	47.45734
LLGRY12	LLGRY12	C	4	warm	warm	44.04069	46.60427
LLGRY12	LLGRY12	C	4	warm	warm	45.873825	47.24564
LLGRY13	LLGRY13	C	4	cold	cold	31.266875	23.586
LLGRY13	LLGRY13	C	4	cold	cold	40.16042	37.002
LLGRY13	LLGRY13	C	4	cold	cold	42.30138	47.50676
LLGRY13	LLGRY13	C	4	cold	cold	44.04152	52.2087
LLGRY17	LLGRY17	C	4	cold	cold	31.09226	23.82643
LLGRY17	LLGRY17	C	4	cold	cold	39.99211	45.22168
LLGRY17	LLGRY17	C	4	cold	cold	42.46578	55.01121
LLGRY17	LLGRY17	C	4	cold	cold	44.10144	57.64227
LLGRY19	LLGRY19	C	4	cold	cold	39.99655	41.77474
LLGRY19	LLGRY19	C	4	cold	cold	42.14716	44.60544
LLGRY19	LLGRY19	C	4	cold	cold	44.02876	50.55704
LLGRY7	LLGRY7	C	4	warm	warm	30.39351	27.96843
LLGRY7	LLGRY7	C	4	warm	warm	39.9669	49.9922
LLGRY7	LLGRY7	C	4	warm	warm	42.002605	52.73495
LLGRY7	LLGRY7	C	4	warm	warm	44.114265	51.93139
LLR11AN	LLR11AN	C	4	cold	cold	30.966895	30.30235
LLR11AN	LLR11AN	C	4	cold	cold	40.0559	44.14806
LLR11AN	LLR11AN	C	4	cold	cold	41.886495	51.01039
LLR11AN	LLR11AN	C	4	cold	cold	43.86899	51.59421
LLR12AN	LLR12AN	C	4	cold	cold	30.525365	20.94728
LLR12AN	LLR12AN	C	4	cold	cold	39.73287	27.26337
LLR12AN	LLR12AN	C	4	cold	cold	41.97662	41.47818
LLR12AN	LLR12AN	C	4	cold	cold	43.827645	50.67089
LLR13AN	LLR13AN	C	4	cold	cold	31.615165	17.89671
LLR13AN	LLR13AN	C	4	cold	cold	40.164245	50.73328
LLW16	LLW16	C	4	warm	warm	31.071675	24.90849
LLW16	LLW16	C	4	warm	warm	39.825325	33.90348
LLW16	LLW16	C	4	warm	warm	42.03065	53.66693
LLW16	LLW16	C	4	warm	warm	44.058595	44.29526
LLW16	LLW16	C	4	warm	warm	45.61427	60.40764
LLW26	LLW26	C	4	warm	warm	30.551035	27.58518
LLW26	LLW26	C	4	warm	warm	39.81594	52.55882
LLW28	LLW28	C	4	cold	cold	30.636795	23.0687
LLW28	LLW28	C	4	cold	cold	40.19845	34.34395
LLW28	LLW28	C	4	cold	cold	42.0648	55.06264
LLW28	LLW28	C	4	cold	cold	43.60014	55.4098
LLW30	LLW30	C	4	warm	warm	39.692585	41.1482
LLW30	LLW30	C	4	warm	warm	42.121845	44.11656
LLW30	LLW30	C	4	warm	warm	44.0118	54.32811
LLW30	LLW30	C	4	warm	warm	46.072785	56.89421
RLB10	RLB10	C	4	warm	warm	30.870895	15.08263
RLB10	RLB10	C	4	warm	warm	40.036935	35.69773
RLB10	RLB10	C	4	warm	warm	41.993355	50.61125
RLB10	RLB10	C	4	warm	warm	43.88413	52.11242
RLB10	RLB10	C	4	warm	warm	45.840425	53.77162
RLB30	RLB30	C	4	warm	warm	31.038485	24.54952
RLB30	RLB30	C	4	warm	warm	39.695465	37.27464
RLB30	RLB30	C	4	warm	warm	41.915995	43.94551
RLB30	RLB30	C	4	warm	warm	43.785845	52.73465
RLB30	RLB30	C	4	warm	warm	45.625505	52.73969
RLB7	RLB7	C	4	warm	warm	30.60641	26.92061
RLB7	RLB7	C	4	warm	warm	39.784455	42.48993
RLB7	RLB7	C	4	warm	warm	42.154065	52.66973
RLB7	RLB7	C	4	warm	warm	43.772095	61.86183
RLG16	RLG16	C	4	warm	warm	31.024525	17.76288
RLG16	RLG16	C	4	warm	warm	39.815635	38.11169
RLG16	RLG16	C	4	warm	warm	41.97543	53.69126
RLG18	RLG18	C	4	cold	cold	30.557255	29.07637
RLG18	RLG18	C	4	cold	cold	39.91196	33.23975
RLG18	RLG18	C	4	cold	cold	41.856835	48.66444
RLG19	RLG19	C	4	cold	cold	30.315125	15.02141
RLG19	RLG19	C	4	cold	cold	39.91276	33.82868
RLG19	RLG19	C	4	cold	cold	41.934675	46.82213
RLG19	RLG19	C	4	cold	cold	43.83149	53.18411
RLG20	RLG20	C	4	cold	cold	30.7147	12.28334
RLG20	RLG20	C	4	cold	cold	40.070435	24.4797
RLG20	RLG20	C	4	cold	cold	41.99065	45.02317
RLG26	RLG26	C	4	cold	cold	30.4992	25.44382
RLG26	RLG26	C	4	cold	cold	39.875555	48.33882
RLG26	RLG26	C	4	cold	cold	41.931325	59.44091
RLG26	RLG26	C	4	cold	cold	43.86057	58.61377
RLG27	RLG27	C	4	cold	cold	30.855985	22.67369
RLG27	RLG27	C	4	cold	cold	40.4959	47.02296
RLG27	RLG27	C	4	cold	cold	42.600015	48.95641
RLG28	RLG28	C	4	warm	warm	30.63421	22.45534
RLG28	RLG28	C	4	warm	warm	39.90407	51.81485
RLG28	RLG28	C	4	warm	warm	41.88325	58.09084
RLGRY1	RLGRY1	C	4	warm	warm	30.35953	26.22573
RLGRY1	RLGRY1	C	4	warm	warm	39.949075	35.98939
RLGRY1	RLGRY1	C	4	warm	warm	41.88554	47.83723
RLGRY1	RLGRY1	C	4	warm	warm	43.928445	56.60182
RLGRY18	RLGRY18	C	4	warm	warm	40.21077	46.04638
RLGRY18	RLGRY18	C	4	warm	warm	42.03454	44.72663
RLGRY18	RLGRY18	C	4	warm	warm	43.962465	46.20643
RLGRY18	RLGRY18	C	4	warm	warm	45.84486	55.2369
RLGRY18	RLGRY18	C	4	warm	warm	47.79781	57.90002
RLGRY2	RLGRY2	C	4	warm	warm	30.731535	14.88789
RLGRY2	RLGRY2	C	4	warm	warm	39.86396	20.81871
RLGRY2	RLGRY2	C	4	warm	warm	41.939635	36.27071
RLGRY2	RLGRY2	C	4	warm	warm	43.917985	42.99671
RLGRY2	RLGRY2	C	4	warm	warm	46.196235	45.07119
RLGRY2	RLGRY2	C	4	warm	warm	47.90491	59.18127
RLGRY2	RLGRY2	C	4	warm	warm	49.350195	53.78138
RLGRY3	RLGRY3	C	4	cold	cold	30.500365	35.04232
RLGRY3	RLGRY3	C	4	cold	cold	39.96851	47.30233
RLGRY3	RLGRY3	C	4	cold	cold	42.022405	49.69558
RLGRY3	RLGRY3	C	4	cold	cold	44.129645	51.44662
RLGRY5	RLGRY5	C	4	cold	cold	30.842515	23.8284
RLGRY5	RLGRY5	C	4	cold	cold	40.03636	40.60951
RLGRY5	RLGRY5	C	4	cold	cold	41.978005	50.13135
RLGRY5	RLGRY5	C	4	cold	cold	43.90589	51.81728
RLR10AN	RLR10AN	C	4	cold	cold	31.26019	23.3321
RLR10AN	RLR10AN	C	4	cold	cold	39.69348	42.82363
RLR10AN	RLR10AN	C	4	cold	cold	42.02111	55.46751
RLR10AN	RLR10AN	C	4	cold	cold	42.18572	56.68819
RLR5AN	RLR5AN	C	4	cold	cold	30.675635	28.13988
RLR5AN	RLR5AN	C	4	cold	cold	39.77705	42.72574
RLR5AN	RLR5AN	C	4	cold	cold	41.813325	50.89199
RLR5AN	RLR5AN	C	4	cold	cold	43.65124	55.24983
RLW18	RLW18	C	4	cold	cold	30.289935	22.13842
RLW18	RLW18	C	4	cold	cold	39.75581	34.29957
RLW18	RLW18	C	4	cold	cold	41.9882	54.64011
RLW18	RLW18	C	4	cold	cold	43.963315	61.37745
RLW21	RLW21	C	4	cold	cold	30.62264	24.93742
RLW21	RLW21	C	4	cold	cold	39.99327	48.34034
RLW22	RLW22	C	4	warm	warm	31.202355	28.16518
RLW22	RLW22	C	4	warm	warm	39.90678	35.75207
RLW22	RLW22	C	4	warm	warm	41.921585	46.9097
RLW22	RLW22	C	4	warm	warm	43.827705	51.94336
RLW22	RLW22	C	4	warm	warm	45.892725	51.0665
RLW23	RLW23	C	4	warm	warm	30.962465	26.84458
RLW23	RLW23	C	4	warm	warm	39.787185	38.88436
RLW23	RLW23	C	4	warm	warm	41.877685	42.1929
RLW23	RLW23	C	4	warm	warm	44.097185	40.66662
RLW23	RLW23	C	4	warm	warm	46.038785	58.95308
RLW24	RLW24	C	4	warm	warm	40.26086	27.71229
RLW24	RLW24	C	4	warm	warm	41.953535	36.0744
RLW24	RLW24	C	4	warm	warm	43.97925	46.3026
RLW24	RLW24	C	4	warm	warm	45.95599	61.33012
RLW24	RLW24	C	4	warm	warm	47.830945	62.67105
RLW29	RLW29	C	4	cold	cold	31.146155	19.19354
RLW29	RLW29	C	4	cold	cold	39.916355	32.17254
RLW29	RLW29	C	4	cold	cold	42.001435	37.08619
RLW29	RLW29	C	4	cold	cold	44.05892	39.95381
LLG22	LLG22	C	9	warm	warm	31.092325	26.49573
LLG22	LLG22	C	9	warm	warm	40.14945	64.61916
LLG22	LLG22	C	9	warm	warm	42.188895	68.34846
LLG22	LLG22	C	9	warm	warm	44.334625	65.9789
LLG23	LLG23	C	9	warm	warm	30.35531	26.93991
LLG23	LLG23	C	9	warm	warm	40.02111	57.4702
LLG23	LLG23	C	9	warm	warm	42.13203	77.59239
LLG23	LLG23	C	9	warm	warm	44.066235	89.83191
LLG24	LLG24	C	9	warm	warm	30.9204	38.82959
LLG24	LLG24	C	9	warm	warm	40.050205	58.59016
LLG24	LLG24	C	9	warm	warm	42.118065	65.8411
LLG24	LLG24	C	9	warm	warm	44.012455	77.62141
LLG24	LLG24	C	9	warm	warm	46.070075	87.13251
LLG24	LLG24	C	9	warm	warm	48.43497	90.90797
LLG25	LLG25	C	9	warm	warm	30.5439	31.342
LLG25	LLG25	C	9	warm	warm	39.983815	51.93317
LLG25	LLG25	C	9	warm	warm	41.986565	71.10706
LLGRY10	LLGRY10	C	9	cold	cold	30.970505	55.09457
LLGRY10	LLGRY10	C	9	cold	cold	39.953215	23.64231892
LLGRY11	LLGRY11	C	9	warm	warm	31.158665	36.66822
LLGRY11	LLGRY11	C	9	warm	warm	39.9924	66.97356
LLGRY11	LLGRY11	C	9	warm	warm	42.12863	70.72106
LLGRY11	LLGRY11	C	9	warm	warm	44.19108	68.4074
LLGRY11	LLGRY11	C	9	warm	warm	45.89585	79.3628
LLGRY12	LLGRY12	C	9	warm	warm	30.828565	17.68559
LLGRY12	LLGRY12	C	9	warm	warm	40.200095	55.9318
LLGRY12	LLGRY12	C	9	warm	warm	42.36889	57.2156
LLGRY12	LLGRY12	C	9	warm	warm	44.29911	65.69016
LLGRY13	LLGRY13	C	9	cold	cold	30.916995	17.0409
LLGRY13	LLGRY13	C	9	cold	cold	40.0644	44.14873
LLGRY13	LLGRY13	C	9	cold	cold	42.11293	64.62832
LLGRY13	LLGRY13	C	9	cold	cold	44.05072	68.01201
LLGRY13	LLGRY13	C	9	cold	cold	46.185015	72.06727
LLGRY17	LLGRY17	C	9	cold	cold	30.671615	38.6762
LLGRY17	LLGRY17	C	9	cold	cold	40.09088	62.77588
LLGRY17	LLGRY17	C	9	cold	cold	42.42771	64.64497
LLGRY19	LLGRY19	C	9	cold	cold	31.621305	23.02659
LLGRY19	LLGRY19	C	9	cold	cold	40.08764	45.62331
LLGRY19	LLGRY19	C	9	cold	cold	42.19956	57.65277
LLGRY19	LLGRY19	C	9	cold	cold	44.08203	55.68884
LLGRY19	LLGRY19	C	9	cold	cold	45.867275	64.42181
LLGRY7	LLGRY7	C	9	warm	warm	30.17118	36.44882
LLGRY7	LLGRY7	C	9	warm	warm	39.885685	21.56771225
LLGRY7	LLGRY7	C	9	warm	warm	41.36003	65.06323
LLGRY7	LLGRY7	C	9	warm	warm	44.26897	79.68893
LLGRY7	LLGRY7	C	9	warm	warm	46.0722	84.16618
LLR11AN	LLR11AN	C	9	cold	cold	31.169325	23.57633
LLR11AN	LLR11AN	C	9	cold	cold	39.97823	56.44553
LLR11AN	LLR11AN	C	9	cold	cold	42.052285	62.07147
LLR12AN	LLR12AN	C	9	cold	cold	30.620465	9.91182
LLR12AN	LLR12AN	C	9	cold	cold	39.87172	29.06967
LLR12AN	LLR12AN	C	9	cold	cold	41.97667	54.09657
LLR12AN	LLR12AN	C	9	cold	cold	44.022055	56.56296
LLR12AN	LLR12AN	C	9	cold	cold	45.807635	60.15794
LLR13AN	LLR13AN	C	9	cold	cold	31.838065	33.01458
LLR13AN	LLR13AN	C	9	cold	cold	40.103	60.81741
LLW16	LLW16	C	9	warm	warm	30.82219	28.33194
LLW16	LLW16	C	9	warm	warm	40.20631	74.66628
LLW16	LLW16	C	9	warm	warm	42.193635	67.34803
LLW16	LLW16	C	9	warm	warm	44.276085	83.17981
LLW17	LLW17	C	9	cold	cold	30.83041	35.31286
LLW17	LLW17	C	9	cold	cold	40.63363	65.06582
LLW17	LLW17	C	9	cold	cold	42.367705	76.09414
LLW26	LLW26	C	9	warm	warm	30.73634	36.12751
LLW26	LLW26	C	9	warm	warm	39.876275	52.44152
LLW28	LLW28	C	9	cold	cold	30.6079	20.00291
LLW28	LLW28	C	9	cold	cold	41.308425	62.41114
LLW28	LLW28	C	9	cold	cold	41.825415	62.60448
LLW28	LLW28	C	9	cold	cold	43.824485	66.66857
LLW30	LLW30	C	9	warm	warm	30.7017	33.09468
LLW30	LLW30	C	9	warm	warm	40.071965	52.34095
LLW30	LLW30	C	9	warm	warm	42.09004	58.30065
LLW30	LLW30	C	9	warm	warm	44.01409	72.45558
LLW30	LLW30	C	9	warm	warm	45.90638	75.41899
RLB30	RLB30	C	9	warm	warm	30.333595	24.53802
RLB30	RLB30	C	9	warm	warm	39.803675	44.85134
RLB30	RLB30	C	9	warm	warm	42.187465	67.31478
RLB30	RLB30	C	9	warm	warm	44.08233	67.57205
RLB30	RLB30	C	9	warm	warm	46.12043	69.04185
RLB7	RLB7	C	9	warm	warm	30.49265	21.57897
RLB7	RLB7	C	9	warm	warm	39.975995	47.99022
RLB7	RLB7	C	9	warm	warm	42.34663	57.21571
RLB7	RLB7	C	9	warm	warm	43.886235	68.68775
RLG17	RLG17	C	9	cold	cold	30.75285	16.08614
RLG17	RLG17	C	9	cold	cold	39.82114	37.14296
RLG17	RLG17	C	9	cold	cold	42.34782	53.19077
RLG17	RLG17	C	9	cold	cold	44.1196	54.49815
RLG17	RLG17	C	9	cold	cold	45.969395	59.51608
RLG17	RLG17	C	9	cold	cold	48.487245	64.22737
RLG18	RLG18	C	9	cold	cold	30.922425	37.14283
RLG18	RLG18	C	9	cold	cold	40.146405	59.33752
RLG18	RLG18	C	9	cold	cold	42.21323	58.51205
RLG18	RLG18	C	9	cold	cold	45.02308	61.46452
RLG19	RLG19	C	9	cold	cold	30.43893	26.28772
RLG19	RLG19	C	9	cold	cold	39.74051	55.17016
RLG19	RLG19	C	9	cold	cold	42.34793	62.92411
RLG19	RLG19	C	9	cold	cold	44.29144	64.44832
RLG20	RLG20	C	9	cold	cold	30.94092	24.747
RLG20	RLG20	C	9	cold	cold	40.06234	53.09639
RLG20	RLG20	C	9	cold	cold	42.19848	54.35622
RLG20	RLG20	C	9	cold	cold	43.986925	59.94901
RLG21	RLG21	C	9	cold	cold	30.98992	15.94064
RLG21	RLG21	C	9	cold	cold	40.018225	31.30177
RLG21	RLG21	C	9	cold	cold	42.342115	36.43011
RLG21	RLG21	C	9	cold	cold	44.192745	50.68741
RLG28	RLG28	C	9	warm	warm	30.38499	28.64258
RLG28	RLG28	C	9	warm	warm	39.70766	64.55545
RLG28	RLG28	C	9	warm	warm	41.96978	82.00808
RLGRY1	RLGRY1	C	9	warm	warm	30.769845	30.45593
RLGRY1	RLGRY1	C	9	warm	warm	40.11489	45.68069
RLGRY1	RLGRY1	C	9	warm	warm	42.124905	60.65983
RLGRY1	RLGRY1	C	9	warm	warm	44.125885	60.56315
RLGRY18	RLGRY18	C	9	warm	warm	30.49029	19.32992
RLGRY18	RLGRY18	C	9	warm	warm	39.6715	32.94075
RLGRY18	RLGRY18	C	9	warm	warm	42.14921	56.86062
RLGRY18	RLGRY18	C	9	warm	warm	44.323115	61.98512
RLGRY18	RLGRY18	C	9	warm	warm	45.962955	70.21974
RLGRY2	RLGRY2	C	9	warm	warm	31.359235	19.96148
RLGRY2	RLGRY2	C	9	warm	warm	40.35971	35.2932
RLGRY2	RLGRY2	C	9	warm	warm	42.24429	63.76784
RLGRY2	RLGRY2	C	9	warm	warm	44.20918	64.36201
RLGRY2	RLGRY2	C	9	warm	warm	46.00423	76.19289
RLGRY2	RLGRY2	C	9	warm	warm	47.675395	74.64058
RLGRY3	RLGRY3	C	9	cold	cold	31.01419	26.78785
RLGRY3	RLGRY3	C	9	cold	cold	40.345315	44.57386
RLGRY3	RLGRY3	C	9	cold	cold	42.12743	64.45062
RLGRY3	RLGRY3	C	9	cold	cold	44.218745	73.00168
RLGRY3	RLGRY3	C	9	cold	cold	46.214455	74.77806
RLGRY5	RLGRY5	C	9	cold	cold	31.48694	26.02862
RLGRY5	RLGRY5	C	9	cold	cold	39.867855	55.35026
RLGRY5	RLGRY5	C	9	cold	cold	42.102615	60.03734
RLGRY5	RLGRY5	C	9	cold	cold	44.52651	63.16373
RLGRY8	RLGRY8	C	9	cold	cold	31.39222	34.44265
RLGRY8	RLGRY8	C	9	cold	cold	40.542465	59.21342
RLGRY8	RLGRY8	C	9	cold	cold	42.180825	63.3672
RLR16	RLR16	C	9	warm	warm	30.468145	20.95362
RLR16	RLR16	C	9	warm	warm	40.083445	46.2486
RLR16	RLR16	C	9	warm	warm	41.866585	51.81548
RLW18	RLW18	C	9	cold	cold	30.90089	24.08562
RLW18	RLW18	C	9	cold	cold	40.0593	57.28222
RLW18	RLW18	C	9	cold	cold	41.93404	72.02484
RLW18	RLW18	C	9	cold	cold	43.898265	70.06081
RLW18	RLW18	C	9	cold	cold	46.05988	70.91805
RLW18	RLW18	C	9	cold	cold	48.362315	68.87373
RLW19	RLW19	C	9	cold	cold	30.82397	26.46641
RLW19	RLW19	C	9	cold	cold	39.9269	49.09196
RLW19	RLW19	C	9	cold	cold	42.211245	65.44389
RLW21	RLW21	C	9	cold	cold	30.61771	26.39305
RLW21	RLW21	C	9	cold	cold	39.84656	52.03065
RLW21	RLW21	C	9	cold	cold	42.344595	58.87687
RLW22	RLW22	C	9	warm	warm	30.84805	28.59668
RLW22	RLW22	C	9	warm	warm	39.71703	37.8838
RLW22	RLW22	C	9	warm	warm	42.056785	70.15883
RLW22	RLW22	C	9	warm	warm	44.178015	67.78529
RLW22	RLW22	C	9	warm	warm	45.99795	75.32426
RLW23	RLW23	C	9	warm	warm	25.8536	25.72142
RLW23	RLW23	C	9	warm	warm	40.18268	66.49335
RLW23	RLW23	C	9	warm	warm	42.046995	67.64223
RLW23	RLW23	C	9	warm	warm	44.076505	67.57432
RLW24	RLW24	C	9	warm	warm	30.7803	34.3872
RLW24	RLW24	C	9	warm	warm	40.025705	72.22098
RLW24	RLW24	C	9	warm	warm	42.52334	73.95911
RLW24	RLW24	C	9	warm	warm	44.32586	85.83171
RLW24	RLW24	C	9	warm	warm	45.99553	86.32547
RLW24	RLW24	C	9	warm	warm	47.99761	90.05569
RLW29	RLW29	C	9	cold	cold	30.49986	21.63431
RLW29	RLW29	C	9	cold	cold	39.314575	53.63657
RLW29	RLW29	C	9	cold	cold	42.595115	57.95604
RLW29	RLW29	C	9	cold	cold	44.377135	61.46369
