# Supplementary material for: Limited evidence that body size shrinking and shape-shifting alleviate thermoregulatory pressures in a warmer world
Source: Commun Biol. 2025 May 7;8:707. doi: 10.1038/s42003-025-08131-7 (PMC12059039; doi:10.1038/s42003-025-08131-7)
Supplement: Supplementary file 4 — Supplementary Dataset 1 [file 42003_2025_8131_MOESM4_ESM.zip › supplementalData/exp3Tb.csv]

	ring	week	Ta	nTb	meanTb	sdTb
1	LLG22	4	30.677065	10	42.6	0
2	LLG22	4	39.95209	11	43.7	0
3	LLG22	4	41.91869	1	43.6	NA
4	LLG22	4	43.78257	11	44.7	0
5	LLG22	4	45.98821	10	44.72	0.113529242439507
6	LLG22	9	31.092325	7	42.6	0
7	LLG22	9	40.14945	8	43.8	0
8	LLG22	9	42.188895	11	43.7	0
9	LLG22	9	44.334625	10	43.79	0.056764621219753
10	LLG22	13	31.229265	11	42.5	0
11	LLG22	13	40.39087	6	43.6	0
12	LLG22	13	42.284395	10	43.9	0
13	LLG22	13	44.15224	11	44.6	0
14	LLG23	4	31.06232	11	42.1818181818182	0.0404519917477951
15	LLG23	4	39.910925	10	43.73	0.048304589153962
16	LLG23	4	41.80499	11	44.0727272727273	0.046709936649692
17	LLG23	4	43.793845	11	43.8727272727273	0.046709936649692
18	LLG23	9	30.35531	11	42.1181818181818	0.0404519917477951
19	LLG23	9	40.02111	11	42.7363636363636	0.0504524979109484
20	LLG23	9	42.13203	10	43.78	0.0632455532033655
21	LLG23	9	44.066235	11	44.4	0.0774596669241476
22	LLG23	13	31.22354	11	42.5818181818182	0.0404519917477951
23	LLG23	13	40.046135	11	43.0909090909091	0.0301511344577768
24	LLG23	13	42.227835	11	43.5181818181818	0.0404519917477951
25	LLG23	13	44.37008	11	43.9363636363636	0.050452497910952
26	LLG23	13	45.94326	10	44.85	0.0849836585598796
27	LLG24	4	30.52117	10	42.22	0.042163702135576
28	LLG24	4	39.756015	9	42.8111111111111	0.0333333333333338
29	LLG24	4	42.07964	11	43.0636363636364	0.050452497910952
30	LLG24	4	43.850255	5	43.3	0
31	LLG24	4	45.759535	10	43.25	0.05270462766947
32	LLG24	4	47.89606	8	43.8375	0.0517549169506773
33	LLG24	4	50.293625	11	44.6090909090909	0.0301511344577768
34	LLG24	9	30.9204	11	42.1727272727273	0.046709936649692
35	LLG24	9	40.050205	11	42.6	0
36	LLG24	9	42.118065	11	43	0
37	LLG24	9	44.012455	11	43.2	0
38	LLG24	9	46.070075	11	44.1727272727273	0.046709936649692
39	LLG24	9	48.43497	11	44.5363636363636	0.050452497910952
40	LLG24	13	30.67435	11	42.3727272727273	0.100904995821904
41	LLG24	13	40.083015	11	43	0
42	LLG24	13	42.118075	11	43.1	0
43	LLG24	13	44.159615	6	43.4333333333333	0.103279555898866
44	LLG24	13	46.434505	9	43.6444444444444	0.0527046276694737
45	LLG24	13	47.97342	10	44.41	0.0316227766016842
46	LLG25	4	30.408875	11	42.7818181818182	0.0404519917477922
47	LLG25	4	39.506075	11	42.8818181818182	0.0404519917477951
48	LLG25	4	41.940015	11	43.7636363636364	0.0504524979109484
49	LLG25	9	30.5439	10	42.01	0.0316227766016842
50	LLG25	9	39.983815	11	43.0818181818182	0.0603022689155536
51	LLG25	9	41.986565	11	44.6909090909091	0.122102788293677
52	LLG25	13	30.987865	11	42.1181818181818	0.0404519917477951
53	LLG25	13	40.07093	10	43.2	0.0666666666666653
54	LLG25	13	42.055945	11	43.9454545454545	0.0522232967867101
55	LLG25	13	44.196675	11	44.4363636363636	0.050452497910952
56	LLGRY10	4	30.793615	11	43.3363636363636	0.0809039834955902
57	LLGRY10	4	40.494245	10	43.46	0.189736659610103
58	LLGRY10	9	30.970505	11	43.2363636363636	0.0674199862463218
59	LLGRY10	9	39.953215	11	43.9181818181818	0.0750757193529559
60	LLGRY10	13	30.802905	11	43.1272727272727	0.046709936649692
61	LLGRY10	13	40.95502	11	43.1181818181818	0.116774841624228
62	LLGRY11	4	31.018075	11	42.9	0
63	LLGRY11	4	40.00253	11	43.2	0.0632455532033662
64	LLGRY11	4	42.053545	11	43.9545454545455	0.0522232967867101
65	LLGRY11	4	44.11308	11	43.8090909090909	0.0301511344577768
66	LLGRY11	4	46.130715	11	44.5363636363636	0.0809039834955902
67	LLGRY11	9	31.158665	11	42.5727272727273	0.046709936649692
68	LLGRY11	9	39.9924	11	42.8272727272727	0.046709936649692
69	LLGRY11	9	42.12863	11	43.6545454545455	0.0522232967867101
70	LLGRY11	9	44.19108	4	43.45	0.100000000000001
71	LLGRY11	9	45.89585	11	44.6	0.0632455532033685
72	LLGRY11	13	30.51762	11	42.7181818181818	0.0404519917477922
73	LLGRY11	13	40.72727	11	43.0181818181818	0.0750757193529559
74	LLGRY11	13	42.37583	11	43.9181818181818	0.0404519917477951
75	LLGRY11	13	44.0836	11	44	0
76	LLGRY11	13	46.40083	11	44.2363636363636	0.112006493318263
77	LLGRY11	13	48.0048	11	44.8636363636364	0.0924416277737176
78	LLGRY12	4	30.93324	10	42.61	0.0316227766016842
79	LLGRY12	4	40.187545	11	43.6636363636364	0.050452497910952
80	LLGRY12	4	42.25373	10	43.8	0
81	LLGRY12	4	44.04069	11	43.9272727272727	0.046709936649692
82	LLGRY12	4	45.873825	11	44.3909090909091	0.130034960334099
83	LLGRY12	9	30.828565	8	42.3	0
84	LLGRY12	9	40.200095	8	43.625	0.0462910049886282
85	LLGRY12	9	42.36889	11	44.0636363636364	0.0674199862463252
86	LLGRY12	9	44.29911	11	44.5363636363636	0.050452497910952
87	LLGRY12	13	30.84395	10	42.8	0.0471404520791022
88	LLGRY12	13	40.15349	10	43.21	0.031622776601682
89	LLGRY12	13	42.326215	11	44.2545454545455	0.0934198732993808
90	LLGRY13	4	31.266875	11	43.1545454545455	0.0522232967867101
91	LLGRY13	4	40.16042	11	43.5727272727273	0.0646669790682872
92	LLGRY13	4	42.30138	10	44.4	0
93	LLGRY13	4	44.04152	11	44.8818181818182	0.0603022689155536
94	LLGRY13	9	30.916995	11	42.1727272727273	0.046709936649692
95	LLGRY13	9	40.0644	10	42.8	0
96	LLGRY13	9	42.11293	11	43.6	0
97	LLGRY13	9	44.05072	10	43.94	0.051639777949433
98	LLGRY13	9	46.185015	11	44.5636363636364	0.0809039834955902
99	LLGRY13	13	30.75585	11	42.3	0
100	LLGRY13	13	40.03109	1	42.9	NA
101	LLGRY13	13	42.190955	6	43.0166666666667	0.0408248290463869
102	LLGRY13	13	44.154015	11	43.2	0
103	LLGRY13	13	46.04685	11	43.6090909090909	0.0301511344577768
104	LLGRY13	13	47.90851	11	44.1272727272727	0.046709936649692
105	LLGRY13	13	49.87099	11	44.8272727272727	0.11037127426019
106	LLGRY17	4	31.09226	11	43.1090909090909	0.0301511344577768
107	LLGRY17	4	39.99211	10	43.67	0.0483045891539655
108	LLGRY17	4	42.46578	11	44.1727272727273	0.046709936649692
109	LLGRY17	4	44.10144	5	44.76	0.0547722557505135
110	LLGRY17	9	30.671615	10	42.21	0.031622776601682
111	LLGRY17	9	40.09088	8	43.6	0
112	LLGRY17	9	42.42771	11	44.4545454545455	0.0522232967867101
113	LLGRY17	13	30.763045	11	42.6	0
114	LLGRY17	13	40.00307	11	43.1727272727273	0.046709936649692
115	LLGRY17	13	42.15699	10	43.73	0.048304589153962
116	LLGRY17	13	44.555185	11	44.1818181818182	0.132801971507819
117	LLGRY19	4	30.810665	11	43.0727272727273	0.046709936649692
118	LLGRY19	4	39.99655	11	43.5454545454545	0.0820199532264736
119	LLGRY19	4	42.14716	11	43.9363636363636	0.050452497910952
120	LLGRY19	4	44.02876	11	44.8363636363636	0.0924416277737168
121	LLGRY19	9	31.621305	11	42.6545454545455	0.0522232967867101
122	LLGRY19	9	40.08764	11	43.2363636363636	0.0504524979109484
123	LLGRY19	9	42.19956	11	43.6	0
124	LLGRY19	9	44.08203	11	43.5454545454545	0.0522232967867101
125	LLGRY19	9	45.867275	11	44.9	0
126	LLGRY19	13	30.80814	11	42.2	0
127	LLGRY19	13	40.01856	10	42.64	0.051639777949433
128	LLGRY19	13	42.235775	11	43.9818181818182	0.0404519917477951
129	LLGRY19	13	44.181045	11	44.6363636363636	0.0674199862463252
130	LLGRY7	4	30.39351	10	42.99	0.0737864787372632
131	LLGRY7	4	39.9669	11	43.4	0.118321595661993
132	LLGRY7	4	42.002605	11	43.8818181818182	0.0404519917477951
133	LLGRY7	4	44.114265	11	43.7727272727273	0.0467099366496887
134	LLGRY7	9	30.17118	10	42.14	0.051639777949433
135	LLGRY7	9	39.885685	11	43.0636363636364	0.050452497910952
136	LLGRY7	9	41.36003	10	43.93	0.0483045891539655
137	LLGRY7	9	44.26897	5	44.68	0.0447213595499964
138	LLGRY7	9	46.0722	8	44.8375	0.0517549169506773
139	LLGRY7	13	30.74015	10	42.91	0.0316227766016842
140	LLGRY7	13	40.023165	11	43.3363636363636	0.0809039834955902
141	LLGRY7	13	42.06705	8	43.6875	0.0353553390593279
142	LLGRY7	13	44.005855	10	43.69	0.0316227766016842
143	LLGRY7	13	45.942085	11	44.7090909090909	0.0301511344577746
144	LLGRY7	13	48.50836	11	44.7727272727273	0.064666979068284
145	LLR11AN	4	30.966895	8	43.05	0.0534522483824856
146	LLR11AN	4	40.0559	11	43.5090909090909	0.0301511344577768
147	LLR11AN	4	41.886495	11	43.9272727272727	0.046709936649692
148	LLR11AN	4	43.86899	11	44.5636363636364	0.0674199862463252
149	LLR11AN	9	31.169325	11	42.5181818181818	0.0404519917477951
150	LLR11AN	9	39.97823	11	43.6090909090909	0.0301511344577768
151	LLR11AN	9	42.052285	11	44.3090909090909	0.104446593573416
152	LLR11AN	13	30.299695	7	42.6	0
153	LLR11AN	13	40.186195	6	43.4	0.109544511501035
154	LLR11AN	13	42.19333	11	44.1	0
155	LLR11AN	13	44.03675	11	44.7818181818182	0.0404519917477922
156	LLR12AN	4	30.525365	10	42.92	0.042163702135579
157	LLR12AN	4	39.73287	11	43.1909090909091	0.0700649049745359
158	LLR12AN	4	41.97662	11	44.3090909090909	0.104446593573416
159	LLR12AN	4	43.827645	10	44.75	0.0707106781186524
160	LLR12AN	9	30.620465	10	41.89	0.0316227766016842
161	LLR12AN	9	39.87172	11	43.1818181818182	0.0750757193529537
162	LLR12AN	9	41.97667	10	43.84	0.051639777949433
163	LLR12AN	9	44.022055	10	43.9	0
164	LLR12AN	9	45.807635	11	44.5	0
165	LLR12AN	13	30.389845	11	42.8090909090909	0.0301511344577768
166	LLR12AN	13	40.20348	11	42.8090909090909	0.0301511344577768
167	LLR12AN	13	41.70826	11	43.3	0
168	LLR12AN	13	44.08843	11	44.9	0
169	LLR13AN	4	31.615165	11	43.3	0
170	LLR13AN	4	40.164245	11	44.8363636363636	0.0809039834955878
171	LLR13AN	9	31.838065	10	42.77	0.048304589153962
172	LLR13AN	9	40.103	11	44.3545454545455	0.129333958136571
173	LLR13AN	9	41.08815	11	44.8545454545455	0.0687551650952338
174	LLR13AN	13	30.99882	8	42.6	0
175	LLR13AN	13	40.212325	9	44.9	0
176	LLW16	4	31.071675	10	42.93	0.0483045891539655
177	LLW16	4	39.825325	10	43.68	0.042163702135579
178	LLW16	4	42.03065	6	43.3	0
179	LLW16	4	44.058595	11	43.7090909090909	0.0943879807448518
180	LLW16	4	45.61427	11	44.8636363636364	0.0674199862463252
181	LLW16	9	30.82219	10	42.27	0.048304589153962
182	LLW16	9	40.20631	3	43.9333333333333	0.0577350269189634
183	LLW16	9	42.193635	8	43.675	0.070710678118654
184	LLW16	9	44.276085	8	44.85	0.0534522483824856
185	LLW16	13	30.43938	11	42.8181818181818	0.0404519917477951
186	LLW16	13	39.57886	11	42.9636363636364	0.050452497910952
187	LLW16	13	42.123955	10	44.66	0.117378779077726
188	LLW17	9	30.83041	10	43.17	0.0483045891539655
189	LLW17	9	40.63363	11	43.7545454545455	0.0522232967867064
190	LLW17	9	42.367705	6	44.85	0.0547722557505174
191	LLW17	13	30.38056	1	42.2	NA
192	LLW17	13	40.18697	11	43.8	0.0894427190999897
193	LLW17	13	41.98206	11	44.3454545454545	0.121355975243382
194	LLW26	4	30.551035	11	43.0181818181818	0.0404519917477951
195	LLW26	4	39.81594	11	44.7909090909091	0.0700649049745353
196	LLW26	9	30.73634	9	43.8333333333333	0.0500000000000007
197	LLW26	9	39.876275	11	44.7727272727273	0.0904534033733273
198	LLW26	13	31.007175	10	43.5	0.115470053837927
199	LLW26	13	40.110775	11	43.8818181818182	0.116774841624228
200	LLW28	4	30.636795	10	43.89	0.0316227766016842
201	LLW28	4	40.19845	11	43.9454545454545	0.0522232967867101
202	LLW28	4	42.0648	11	44.6636363636364	0.050452497910952
203	LLW28	4	43.60014	11	44.8636363636364	0.0674199862463252
204	LLW28	9	30.6079	11	42.7272727272727	0.0467099366496887
205	LLW28	9	41.308425	9	44.0777777777778	0.0440958551844105
206	LLW28	9	41.825415	10	44.1	0
207	LLW28	9	43.824485	11	44.5	0
208	LLW28	13	30.5951	10	42.95	0.0527046276694737
209	LLW28	13	39.701435	8	43.2125	0.0353553390593254
210	LLW28	13	41.983725	10	43.97	0.0483045891539655
211	LLW28	13	43.97899	11	44.8545454545455	0.0522232967867101
212	LLW30	4	30.29218	11	42.6090909090909	0.0301511344577768
213	LLW30	4	39.692585	10	43.3	0
214	LLW30	4	42.121845	11	43.2727272727273	0.0467099366496887
215	LLW30	4	44.0118	10	44	0
216	LLW30	4	46.072785	10	44.5	0.0816496580927738
217	LLW30	9	30.7017	10	42.19	0.0316227766016842
218	LLW30	9	40.071965	11	42.6363636363636	0.050452497910952
219	LLW30	9	42.09004	11	43.0636363636364	0.050452497910952
220	LLW30	9	44.01409	8	43.55	0.0534522483824856
221	LLW30	9	45.90638	9	43.7777777777778	0.0440958551844073
222	LLW30	9	48.447175	10	44.53	0.125166555703459
223	LLW30	13	30.77804	10	42.19	0.056764621219754
224	LLW30	13	40.43121	11	42.3363636363636	0.0809039834955902
225	LLW30	13	42.164535	11	42.8	0
226	LLW30	13	44.308425	10	42.92	0.042163702135579
227	LLW30	13	45.944005	11	43.9181818181818	0.0404519917477951
228	LLW30	13	48.157525	11	44.7454545454545	0.103572548135461
229	RLB10	4	30.870895	11	42.3363636363636	0.0809039834955902
230	RLB10	4	40.036935	11	42.7636363636364	0.0504524979109484
231	RLB10	4	41.993355	5	43.3	0
232	RLB10	4	43.88413	10	43.62	0.042163702135579
233	RLB10	4	45.840425	10	43.72	0.0632455532033655
234	RLB10	13	30.56644	10	42.77	0.048304589153962
235	RLB10	13	40.228865	10	42.7	0
236	RLB10	13	41.720365	11	42.9	0
237	RLB10	13	44.148215	11	43.6727272727273	0.046709936649692
238	RLB10	13	46.006935	1	44	NA
239	RLB10	13	48.099355	10	44.56	0.051639777949433
240	RLB30	4	31.038485	11	43.2363636363636	0.0504524979109484
241	RLB30	4	39.695465	11	43.3	0
242	RLB30	4	41.915995	11	43.5909090909091	0.0301511344577768
243	RLB30	4	43.785845	11	43.9818181818182	0.0404519917477951
244	RLB30	4	45.625505	5	44.58	0.0447213595499964
245	RLB30	9	30.333595	10	42.9	0
246	RLB30	9	39.803675	11	43	0
247	RLB30	9	42.187465	5	44.36	0.0894427190999897
248	RLB30	9	46.12043	11	44.7909090909091	0.0700649049745353
249	RLB30	13	30.431525	8	43.325	0.0707106781186558
250	RLB30	13	40.075765	11	43.9909090909091	0.0301511344577768
251	RLB30	13	42.179235	11	44.4090909090909	0.0301511344577768
252	RLB30	13	44.302165	9	44.6444444444444	0.0527046276694737
253	RLB4	4	31.18249	11	42.7090909090909	0.0301511344577746
254	RLB4	4	39.558915	11	43.1363636363636	0.0924416277737176
255	RLB4	4	45.67964	11	43.4727272727273	0.148935617572892
256	RLB4	13	30.962735	10	42.3	0
257	RLB4	13	39.97643	9	42.7222222222222	0.0666666666666645
258	RLB4	13	44.02903	11	43.4272727272727	0.100904995821904
259	RLB4	13	46.31341	10	43.07	0.0483045891539655
260	RLB4	13	47.92682	7	44.8571428571429	0.0534522483824856
261	RLB7	4	30.60641	2	43.05	0.0707106781186558
262	RLB7	4	39.784455	11	43.8727272727273	0.046709936649692
263	RLB7	4	42.154065	11	44.0636363636364	0.050452497910952
264	RLB7	4	43.772095	10	44.59	0.0567646212197555
265	RLB7	9	30.49265	11	42.7181818181818	0.0404519917477922
266	RLB7	9	39.975995	9	43.6666666666667	0.0500000000000007
267	RLB7	9	42.34663	11	44.1363636363636	0.050452497910952
268	RLB7	9	43.886235	11	44.8090909090909	0.0831209414593617
269	RLB7	13	30.41465	11	42.8818181818182	0.0404519917477951
270	RLB7	13	40.12949	11	44.8363636363636	0.050452497910952
271	RLG16	4	31.024525	11	42.6363636363636	0.050452497910952
272	RLG16	4	39.815635	11	43.2	0
273	RLG16	4	41.97543	11	43.8090909090909	0.0301511344577768
274	RLG17	9	30.75285	10	42.09	0.0316227766016842
275	RLG17	9	39.82114	11	42.7818181818182	0.0603022689155507
276	RLG17	9	42.34782	10	43.44	0.096609178307931
277	RLG17	9	44.1196	11	43.4272727272727	0.100904995821904
278	RLG17	9	45.969395	11	43.7454545454545	0.0522232967867064
279	RLG17	9	48.487245	11	44.6	0.0447213595499964
280	RLG17	13	30.793735	10	42.18	0.042163702135579
281	RLG17	13	39.578285	11	42.4909090909091	0.0700649049745381
282	RLG17	13	41.859715	11	42.8363636363636	0.0674199862463252
283	RLG17	13	43.785975	10	42.73	0.048304589153962
284	RLG17	13	46.536445	11	43.0727272727273	0.0646669790682872
285	RLG17	13	47.531645	11	43.7909090909091	0.0539359889970577
286	RLG17	13	47.94957	10	44.56	0.051639777949433
287	RLG18	4	30.557255	11	43.2909090909091	0.0301511344577747
288	RLG18	4	39.91196	11	43.1545454545455	0.0522232967867101
289	RLG18	4	41.856835	10	44.72	0.042163702135576
290	RLG18	9	30.922425	11	43.3727272727273	0.100904995821904
291	RLG18	9	40.146405	11	43.8363636363636	0.050452497910952
292	RLG18	9	42.21323	9	44.3333333333333	0.0999999999999979
293	RLG18	9	45.02308	11	44.8636363636364	0.050452497910952
294	RLG18	13	31.33206	11	43.0454545454545	0.0522232967867101
295	RLG18	13	40.030405	10	43.08	0.042163702135579
296	RLG18	13	42.0377	2	43.65	0.0707106781186558
297	RLG18	13	44.340075	9	43.6111111111111	0.0333333333333338
298	RLG18	13	45.963515	11	44.2	0
299	RLG19	4	30.315125	11	42.9272727272727	0.046709936649692
300	RLG19	4	39.91276	11	43.8363636363636	0.0674199862463237
301	RLG19	4	41.934675	11	44.3636363636364	0.0809039834955873
302	RLG19	4	43.83149	9	44.8222222222222	0.130170827931777
303	RLG19	9	30.43893	11	43.2272727272727	0.0467099366496887
304	RLG19	9	39.74051	11	43.5	0.109544511501035
305	RLG19	9	42.34793	11	43.8181818181818	0.0603022689155522
306	RLG19	9	44.29144	11	44.7090909090909	0.0301511344577747
307	RLG19	13	30.67801	9	42.5888888888889	0.0333333333333338
308	RLG19	13	40.551135	11	43.6181818181818	0.0404519917477951
309	RLG19	13	42.2606	11	43.8545454545455	0.0522232967867101
310	RLG19	13	44.24444	11	44.8727272727273	0.046709936649692
311	RLG20	4	30.7147	10	42.55	0.0527046276694737
312	RLG20	4	40.070435	11	43.1363636363636	0.0809039834955888
313	RLG20	4	41.99065	1	44.5	NA
314	RLG20	9	30.94092	11	42.7909090909091	0.0301511344577746
315	RLG20	9	40.06234	7	43.1142857142857	0.0377964473009233
316	RLG20	9	42.19848	7	43.3	0
317	RLG20	9	43.986925	11	44.5272727272727	0.046709936649692
318	RLG20	13	31.09943	11	42.5272727272727	0.046709936649692
319	RLG20	13	40.215695	11	42.8818181818182	0.0981649817214044
320	RLG20	13	42.17095	6	44.9	0
321	RLG21	9	30.98992	11	42.9181818181818	0.0750757193529559
322	RLG21	9	40.018225	8	43.1625	0.106066017177981
323	RLG21	9	42.342115	10	43.84	0.0843274042711567
324	RLG21	9	44.192745	11	44.8545454545455	0.0687551650952338
325	RLG26	4	30.4992	10	43.21	0.031622776601682
326	RLG26	4	39.875555	11	43.8727272727273	0.046709936649692
327	RLG26	4	41.931325	10	44.1	0.0471404520791038
328	RLG26	4	43.86057	11	44.6	0
329	RLG27	4	30.855985	10	43.28	0.042163702135576
330	RLG27	4	40.4959	9	44.4666666666667	0.0500000000000007
331	RLG27	4	42.600015	11	44.8636363636364	0.0674199862463252
332	RLG28	4	30.63421	11	42.7	0
333	RLG28	4	39.90407	10	43.81	0.0316227766016842
334	RLG28	4	41.88325	9	44.7	0
335	RLG28	9	30.38499	11	42.8090909090909	0.0539359889970587
336	RLG28	9	39.70766	11	43.1909090909091	0.0539359889970587
337	RLG28	9	41.96978	11	44.3272727272727	0.1009049958219
338	RLG28	13	30.66523	11	43.1272727272727	0.046709936649692
339	RLG28	13	40.25674	11	43.6	0.0774596669241494
340	RLG28	13	42.528505	10	44.48	0.122927259430572
341	RLG28	13	44.376405	11	44.7818181818182	0.0750757193529528
342	RLGRY1	4	30.35953	10	42.77	0.048304589153962
343	RLGRY1	4	39.949075	10	42.96	0.051639777949433
344	RLGRY1	4	41.88554	11	43.7	0
345	RLGRY1	4	43.928445	11	44.8454545454545	0.0522232967867101
346	RLGRY1	9	30.769845	11	42.6090909090909	0.0301511344577768
347	RLGRY1	9	40.11489	11	43.5454545454545	0.0522232967867101
348	RLGRY1	9	42.124905	11	44.4	0
349	RLGRY1	9	44.125885	11	44.9	0
350	RLGRY1	13	31.224275	11	43.1636363636364	0.0924416277737168
351	RLGRY1	13	40.18237	10	44.01	0.0316227766016842
352	RLGRY1	13	42.23138	11	44.2545454545455	0.0934198732993808
353	RLGRY18	4	31.094325	10	43.49	0.0737864787372632
354	RLGRY18	4	40.21077	11	43.6909090909091	0.0301511344577768
355	RLGRY18	4	42.03454	11	43.5090909090909	0.0301511344577768
356	RLGRY18	4	43.962465	3	43.6	0
357	RLGRY18	4	45.84486	10	44.1	0
358	RLGRY18	4	47.79781	11	44.5909090909091	0.0301511344577768
359	RLGRY18	9	30.49029	11	42.6181818181818	0.0404519917477951
360	RLGRY18	9	39.6715	11	42.8363636363636	0.050452497910952
361	RLGRY18	9	42.14921	1	44.1	NA
362	RLGRY18	9	44.323115	10	44.1	0
363	RLGRY18	9	45.962955	11	44.8181818181818	0.0404519917477951
364	RLGRY18	13	30.62486	11	42.8636363636364	0.050452497910952
365	RLGRY18	13	40.06338	8	43.325	0.0707106781186558
366	RLGRY18	13	42.109615	6	43.7833333333333	0.040824829046384
367	RLGRY18	13	44.11892	4	44.35	0.0999999999999979
368	RLGRY18	13	46.30726	5	44.8	0
369	RLGRY2	4	30.731535	11	42.8636363636364	0.050452497910952
370	RLGRY2	4	39.86396	11	42.8	0
371	RLGRY2	4	41.939635	10	44.1	0
372	RLGRY2	4	43.917985	11	44.1090909090909	0.0301511344577768
373	RLGRY2	4	46.196235	10	44.55	0.0527046276694737
374	RLGRY2	4	47.90491	11	44.7181818181818	0.0404519917477922
375	RLGRY2	4	49.350195	7	44.9142857142857	0.0377964473009233
376	RLGRY2	9	31.359235	10	42.53	0.0483045891539655
377	RLGRY2	9	40.35971	11	42.9545454545455	0.0522232967867101
378	RLGRY2	9	42.24429	9	44.2	0
379	RLGRY2	9	44.20918	11	44.2	0
380	RLGRY2	9	46.00423	11	44.6636363636364	0.050452497910952
381	RLGRY2	9	47.675395	11	44.9	0.0447213595499964
382	RLGRY2	13	30.94663	11	42.7	0
383	RLGRY2	13	39.9168	11	43.6	0
384	RLGRY2	13	41.97575	10	43.9	0
385	RLGRY2	13	44.1196	11	44.6	0
386	RLGRY2	13	46.74999	10	44.8	0.0471404520791022
387	RLGRY3	4	30.500365	9	43.4666666666667	0.099999999999999
388	RLGRY3	4	39.96851	11	43.8	0.0774596669241467
389	RLGRY3	4	42.022405	9	44.0888888888889	0.060092521257734
390	RLGRY3	4	44.129645	11	44.4909090909091	0.0301511344577768
391	RLGRY3	9	31.01419	11	42.5727272727273	0.046709936649692
392	RLGRY3	9	40.345315	10	42.93	0.0483045891539655
393	RLGRY3	9	42.12743	10	43.53	0.0483045891539655
394	RLGRY3	9	44.218745	11	43.9	0
395	RLGRY3	9	46.214455	11	44.7636363636364	0.0674199862463221
396	RLGRY3	13	30.923345	11	42.7	0
397	RLGRY3	13	42.074205	8	43.125	0.0462910049886282
398	RLGRY3	13	44.11992	9	43.5777777777778	0.0833333333333345
399	RLGRY3	13	46.06531	9	44.3555555555556	0.123603308118259
400	RLGRY3	13	48.573645	11	44.9	0.0447213595499964
401	RLGRY5	4	30.842515	10	42.7	0
402	RLGRY5	4	40.03636	8	43.1375	0.0517549169506773
403	RLGRY5	4	41.978005	11	43.8363636363636	0.050452497910952
404	RLGRY5	4	43.90589	10	44.72	0.042163702135576
405	RLGRY5	9	31.48694	10	42.21	0.031622776601682
406	RLGRY5	9	39.867855	11	42.7363636363636	0.0504524979109484
407	RLGRY5	9	42.102615	11	43.1181818181818	0.0873862897505301
408	RLGRY5	9	44.52651	11	44.3545454545455	0.103572548135461
409	RLGRY5	13	30.729475	11	42.3363636363636	0.0809039834955902
410	RLGRY5	13	39.56581	11	42.6090909090909	0.0539359889970601
411	RLGRY5	13	41.640275	11	43.5181818181818	0.0981649817214057
412	RLGRY5	13	43.64195	11	44.4545454545455	0.112815214963553
413	RLGRY8	9	31.39222	11	42.7454545454545	0.0522232967867064
414	RLGRY8	9	40.542465	8	43.175	0.0462910049886282
415	RLGRY8	9	42.180825	11	44.2	0.0774596669241476
416	RLGRY8	13	30.999	10	42.75	0.05270462766947
417	RLGRY8	13	40.026625	11	43.1	0
418	RLGRY8	13	42.086735	7	43.9714285714286	0.0487950036474274
419	RLGRY8	13	44.509475	9	43.5777777777778	2.39258112599018
420	RLGRY8	13	46.160355	11	44.8454545454545	0.0522232967867101
421	RLR10AN	4	31.26019	11	43.3181818181818	0.0603022689155536
422	RLR10AN	4	39.69348	11	44.1272727272727	0.046709936649692
423	RLR10AN	4	42.02111	11	44.6090909090909	0.0301511344577768
424	RLR10AN	4	42.18572	11	44.9	0
425	RLR10AN	13	30.574685	11	42.1	0
426	RLR10AN	13	40.152645	11	42.3636363636364	0.112006493318266
427	RLR10AN	13	42.063635	3	43.6	0
428	RLR10AN	13	44.052095	7	43.7	0
429	RLR10AN	13	45.836275	11	44.5818181818182	0.0404519917477951
430	RLR16	4	30.552395	1	42.3	NA
431	RLR16	4	40.03075	11	43.1	0
432	RLR16	4	42.263545	11	43.8727272727273	0.046709936649692
433	RLR16	4	43.74718	11	44.3818181818182	0.125045446283994
434	RLR16	9	30.468145	11	42.1727272727273	0.046709936649692
435	RLR16	9	40.083445	10	43.79	0.031622776601682
436	RLR16	9	41.866585	11	44.7363636363636	0.0674199862463221
437	RLR16	13	30.502775	11	42.6090909090909	0.0700649049745381
438	RLR16	13	40.21682	11	44	0.0447213595499964
439	RLR16	13	42.189495	11	44.6636363636364	0.050452497910952
440	RLR5AN	4	30.675635	10	43.16	0.051639777949433
441	RLR5AN	4	39.77705	10	43.28	0.0918936583472667
442	RLR5AN	4	41.813325	9	44.0777777777778	0.0666666666666676
443	RLR5AN	4	43.65124	7	44.7857142857143	0.0377964473009206
444	RLR5AN	13	30.867985	5	42.62	0.0447213595499964
445	RLR5AN	13	40.828985	10	42.92	0.042163702135579
446	RLR5AN	13	42.12942	11	44.4727272727273	0.0786245393106908
447	RLW18	4	30.289935	11	43.5	0
448	RLW18	9	30.90089	10	42.87	0.0483045891539655
449	RLW18	9	40.0593	11	43.4272727272727	0.100904995821904
450	RLW18	9	41.93404	11	43.8	0
451	RLW18	9	43.898265	11	43.9	0
452	RLW18	9	46.05988	11	44.1	0
453	RLW18	9	48.362315	10	44.68	0.113529242439509
454	RLW18	13	30.951265	11	42.8636363636364	0.050452497910952
455	RLW18	13	40.93514	11	42.7636363636364	0.0674199862463218
456	RLW18	13	42.21476	10	42.92	0.042163702135579
457	RLW18	13	44.128915	11	43.1090909090909	0.0301511344577768
458	RLW18	13	46.323555	11	43.5090909090909	0.0831209414593645
459	RLW18	13	48.159815	11	43.9818181818182	0.0404519917477951
460	RLW18	13	50.044325	11	44.7727272727273	0.110371274260189
461	RLW19	4	31.08067	1	43.7	NA
462	RLW19	4	39.972195	10	44.2	0
463	RLW19	9	30.82397	11	42.9181818181818	0.0404519917477951
464	RLW19	9	39.9269	10	43.68	0.042163702135579
465	RLW19	9	42.211245	10	44.7	0
466	RLW19	13	30.287955	6	42.3	0
467	RLW19	13	40.154905	11	43.2272727272727	0.064666979068284
468	RLW19	13	42.029385	11	44.6909090909091	0.0301511344577768
469	RLW21	4	30.62264	10	43.41	0.119721899973788
470	RLW21	4	39.99327	11	44.6090909090909	0.0301511344577768
471	RLW21	9	30.61771	7	42.8285714285714	0.0487950036474274
472	RLW21	9	39.84656	10	43.73	0.048304589153962
473	RLW21	9	42.344595	10	44.64	0.0699205898780111
474	RLW21	13	30.743355	11	42.7272727272727	0.0467099366496887
475	RLW21	13	39.885885	11	43.1818181818182	0.0603022689155522
476	RLW21	13	42.081775	11	43.9818181818182	0.0404519917477951
477	RLW21	13	44.243125	11	44.7454545454545	0.0522232967867064
478	RLW22	4	31.202355	11	42.7	0
479	RLW22	4	39.90678	11	43.0727272727273	0.046709936649692
480	RLW22	4	41.921585	11	43.6363636363636	0.050452497910952
481	RLW22	4	43.827705	11	43.8909090909091	0.0301511344577768
482	RLW22	4	45.892725	9	44.0666666666667	0.0500000000000007
483	RLW22	9	30.84805	11	42.5636363636364	0.050452497910952
484	RLW22	9	39.71703	11	42.9454545454545	0.0522232967867101
485	RLW22	9	42.056785	11	44.4	0
486	RLW22	9	44.178015	11	43.8181818181818	0.0404519917477951
487	RLW22	9	45.99795	4	44.7	0
488	RLW22	13	30.394805	10	42.84	0.051639777949433
489	RLW22	13	40.04268	11	43.6272727272727	0.046709936649692
490	RLW22	13	42.148635	11	43.6	0
491	RLW22	13	44.27909	10	44.07	0.0483045891539655
492	RLW22	13	46.06439	11	44.4272727272727	0.046709936649692
493	RLW22	13	47.86269	6	44.8666666666667	0.051639777949433
494	RLW23	4	30.962465	11	43.0636363636364	0.050452497910952
495	RLW23	4	39.787185	11	43.2090909090909	0.0301511344577746
496	RLW23	4	41.877685	11	43.4272727272727	0.100904995821904
497	RLW23	4	44.097185	10	43.8	0.0471404520791022
498	RLW23	4	46.038785	10	44.82	0.042163702135579
499	RLW23	9	25.8536	11	42.2090909090909	0.0301511344577746
500	RLW23	9	40.18268	11	44.1727272727273	0.046709936649692
501	RLW23	9	42.046995	10	44.15	0.0527046276694737
502	RLW23	9	44.076505	8	44.625	0.0707106781186558
503	RLW23	9	46.513915	11	44.8272727272727	0.0646669790682858
504	RLW23	13	30.986265	10	42.29	0.031622776601682
505	RLW23	13	40.806265	10	42.59	0.0567646212197555
506	RLW23	13	42.049105	11	43.6636363636364	0.0674199862463237
507	RLW23	13	44.01104	5	44.8	0
508	RLW23	13	46.122945	11	44.8454545454545	0.0522232967867101
509	RLW24	4	30.86126	10	42.29	0.031622776601682
510	RLW24	4	40.26086	11	42.3818181818182	0.11677484162423
511	RLW24	4	41.953535	11	43.1363636363636	0.050452497910952
512	RLW24	4	43.97925	10	44.03	0.0483045891539655
513	RLW24	4	45.95599	10	44.49	0.0567646212197555
514	RLW24	4	47.830945	10	44.84	0.051639777949433
515	RLW24	9	30.7803	10	42.44	0.096609178307931
516	RLW24	9	40.025705	11	43.1636363636364	0.050452497910952
517	RLW24	9	42.52334	11	43.5181818181818	0.0404519917477951
518	RLW24	9	44.32586	7	43.8428571428571	0.0534522483824856
519	RLW24	9	45.99553	11	44.7090909090909	0.0301511344577746
520	RLW24	9	47.99761	10	44.82	0.042163702135579
521	RLW24	13	31.62868	11	42.6	0
522	RLW24	13	39.748695	10	43.01	0.0567646212197555
523	RLW24	13	42.24737	11	43.9454545454545	0.0522232967867101
524	RLW24	13	44.0183	9	44.7888888888889	0.0333333333333314
525	RLW29	4	31.146155	9	43.2	0
526	RLW29	4	39.916355	10	43.73	0.0823272602348546
527	RLW29	4	42.001435	10	44.04	0.051639777949433
528	RLW29	4	44.05892	10	44.84	0.0699205898780095
529	RLW29	9	30.49986	9	41.9	0
530	RLW29	9	39.314575	11	43.3454545454545	0.103572548135463
531	RLW29	9	42.595115	11	44.0181818181818	0.0603022689155536
532	RLW29	9	44.377135	11	44.8272727272727	0.046709936649692
533	RLW29	13	30.557495	11	42.1454545454545	0.0522232967867101
534	RLW29	13	40.280375	11	42.9818181818182	0.0981649817214057
535	RLW29	13	42.07923	11	43.9454545454545	0.0687551650952338
536	RLW29	13	43.9845	10	44.68	0.0788810637746603
