# Supplementary material for: Limited evidence that body size shrinking and shape-shifting alleviate thermoregulatory pressures in a warmer world
Source: Commun Biol. 2025 May 7;8:707. doi: 10.1038/s42003-025-08131-7 (PMC12059039; doi:10.1038/s42003-025-08131-7)
Supplement: Supplementary file 4 — Supplementary Dataset 1 [file 42003_2025_8131_MOESM4_ESM.zip › supplementalData/exp2VO2.csv]

ring	birdID	exp	week	pretreatment	posttreatment	Ta	meanTb	VO2	RMR
B14	BH30	B	3	warm	neutral	40	43.1158529411766	4.277006	1.42566866666667
B14	BH30	B	3	warm	neutral	30	41.5844200000001	4.545016	1.51500533333333
B14	BH30	B	3	warm	neutral	20	42.1433235294118	5.528916	1.842972
B14	BH30	B	3	warm	neutral	10	42.4058775510203	7.834142	2.61138066666667
B14	BH30	B	8	warm	neutral	30	42.1705	6.335255	2.11175166666667
B14	BH30	B	8	warm	neutral	20	42.319	8.062111	2.68737033333333
B14	BH30	B	8	warm	neutral	10	42.799	11.47528	3.82509333333333
B14	BH30	B	8	warm	neutral	40	43.309	6.440478	2.146826
R17	GuH20	B	3	control	neutral	20	42.81	6.316308	2.105436
R17	GuH20	B	3	control	neutral	40	44.71	6.529159	2.17638633333333
R17	GuH20	B	3	control	neutral	30	42.11	4.47368	1.49122666666667
R17	GuH20	B	8	control	neutral	20	42.81	6.984309	2.328103
R17	GuH20	B	8	control	neutral	10	43.61	11.21232	3.73744
R17	GuH20	B	3	control	neutral	10	43.11	7.11577	2.37192333333333
R17	GuH20	B	8	control	neutral	30	43.26	10.22944	3.40981333333333
R17	GuH20	B	8	control	neutral	40	43.31	6.750172	2.25005733333333
R15	HB20	B	8	control	neutral	10	43.3433333333333	11.01447	3.67149
R15	HB20	B	8	control	neutral	30	43.61	9.715816	3.23860533333333
R15	HB20	B	8	control	neutral	20	43.4120833333333	7.50902	2.50300666666667
R15	HB20	B	8	control	neutral	40	44.0433333333333	7.205505	2.401835
R15	HB20	B	3	control	neutral	10	42.61	7.386668	2.46222266666667
R15	HB20	B	3	control	neutral	40	43.5814285714286	7.334211	2.444737
R15	HB20	B	3	control	neutral	20	42.49125	7.139785	2.37992833333333
R15	HB20	B	3	control	neutral	30	42.6691311197341	5.416724	1.80557466666667
4AN Orange	HB30	B	8	warm	neutral	40	43.408	4.654141	1.55138033333333
4AN Orange	HB30	B	3	warm	neutral	20	42.4369999999999	5.065793	1.68859766666667
4AN Orange	HB30	B	8	warm	neutral	20	43.0615	7.024571	2.34152366666667
4AN Orange	HB30	B	3	warm	neutral	40	43.17278	3.760558	1.25351933333333
4AN Orange	HB30	B	3	warm	neutral	30	41.9442025316455	3.12449	1.04149666666667
4AN Orange	HB30	B	8	warm	neutral	30	42.4675	6.173686	2.05789533333333
4AN Orange	HB30	B	3	warm	neutral	10	42.8202235294118	6.578915	2.19297166666667
R1	HGu20	B	3	control	neutral	10	43.01	8.017252	2.67241733333333
R1	HGu20	B	8	control	neutral	10	43.31	9.060017	3.02000566666667
R1	HGu20	B	8	control	neutral	20	42.8385714285714	7.74371	2.58123666666667
R1	HGu20	B	3	control	neutral	20	42.5627777777778	7.578048	2.526016
R1	HGu20	B	8	control	neutral	30	42.86	5.741298	1.913766
R1	HGu20	B	8	control	neutral	40	43.9015662650602	6.842483	2.28082766666667
R1	HGu20	B	3	control	neutral	30	41.51	4.172811	1.390937
R1	HGu20	B	3	control	neutral	40	43.8974999999999	6.258348	2.086116
6AN Röd	HGu30	B	8	warm	neutral	10	43.21	9.377944	3.12598133333333
6AN Röd	HGu30	B	3	warm	neutral	10	42.7736363636363	8.830024	2.94334133333333
6AN Röd	HGu30	B	8	warm	neutral	30	42.61	5.499373	1.83312433333333
6AN Röd	HGu30	B	3	warm	neutral	20	42.5447826086957	7.742342	2.58078066666667
6AN Röd	HGu30	B	8	warm	neutral	40	44.21	9.419539	3.13984633333333
6AN Röd	HGu30	B	8	warm	neutral	20	42.96	8.004757	2.66825233333333
6AN Röd	HGu30	B	3	warm	neutral	40	43.0641666666667	6.656919	2.218973
6AN Röd	HGu30	B	3	warm	neutral	30	42.21	5.454728	1.81824266666667
3AN Orange	HL30	B	3	warm	neutral	40	43.3489999999999	6.044775	2.014925
3AN Orange	HL30	B	3	warm	neutral	20	42.0874851485149	5.386913	1.79563766666667
3AN Orange	HL30	B	3	warm	neutral	30	41.4679999999999	3.490446	1.163482
3AN Orange	HL30	B	3	warm	neutral	10	42.0669009900991	5.921021	1.97367366666667
3AN Orange	HL30	B	8	warm	neutral	30	43.01	5.471566	1.82385533333333
R5	HLG20	B	8	control	neutral	30	41.923	5.271427	1.75714233333333
R5	HLG20	B	3	control	neutral	10	42.91	6.893376	2.297792
R5	HLG20	B	3	control	neutral	20	42.4023076923076	5.405952	1.801984
R5	HLG20	B	8	control	neutral	10	43.3074769230769	10.41804	3.47268
R5	HLG20	B	8	control	neutral	20	42.5199117647059	8.884295	2.96143166666667
R5	HLG20	B	3	control	neutral	40	43.1702739726028	5.060105	1.68670166666667
R5	HLG20	B	3	control	neutral	30	41.9197222222222	4.802292	1.600764
R5	HLG20	B	8	control	neutral	40	42.9625	6.282181	2.09406033333333
7AN Röd	HLG30	B	8	warm	neutral	10	43.06	7.759398	2.586466
7AN Röd	HLG30	B	3	warm	neutral	40	44.1892079207921	7.457298	2.485766
7AN Röd	HLG30	B	3	warm	neutral	20	42.0059595959595	6.052767	2.017589
7AN Röd	HLG30	B	8	warm	neutral	20	42.8566666666667	5.722886	1.90762866666667
7AN Röd	HLG30	B	8	warm	neutral	40	43.43	7.759126	2.58637533333333
7AN Röd	HLG30	B	8	warm	neutral	30	42.51	5.245315	1.74843833333333
7AN Röd	HLG30	B	3	warm	neutral	10	42.522	8.369025	2.789675
7AN Röd	HLG30	B	3	warm	neutral	30	42.0099999999999	5.145336	1.715112
R13	HMB20	B	3	control	neutral	20	41.9912	5.8694	1.95646666666667
R13	HMB20	B	3	control	neutral	10	42.2159315068493	7.098609	2.366203
R13	HMB20	B	3	control	neutral	30	41.824	3.658509	1.219503
R13	HMB20	B	3	control	neutral	40	44.360875	6.082097	2.02736566666667
R9	HMB30	B	8	warm	neutral	10	42.69125	10.21827	3.40609
R9	HMB30	B	8	warm	neutral	20	42.71	8.56187	2.85395666666667
R9	HMB30	B	3	warm	neutral	10	42.2292307692308	8.684502	2.894834
R9	HMB30	B	8	warm	neutral	30	42.21	6.315419	2.10513966666667
R9	HMB30	B	8	warm	neutral	40	43.61	6.181197	2.060399
R9	HMB30	B	3	warm	neutral	20	42.1028571428571	6.20775	2.06925
R9	HMB30	B	3	warm	neutral	40	43.2534782608696	5.832893	1.94429766666667
R9	HMB30	B	3	warm	neutral	30	41.91	3.966526	1.32217533333333
R7	HMG20	B	3	control	neutral	10	43.4149180327869	8.320435	2.77347833333333
R7	HMG20	B	8	control	neutral	30	43.0891666666667	7.223845	2.40794833333333
R7	HMG20	B	3	control	neutral	30	42.7787919185181	6.21166	2.07055333333333
R7	HMG20	B	3	control	neutral	20	43.1115625	6.41184	2.13728
R7	HMG20	B	8	control	neutral	20	43.21	9.926654	3.30888466666667
R7	HMG20	B	8	control	neutral	10	43.61	11.23025	3.74341666666667
R11	HMG30	B	8	warm	neutral	20	42.418	6.844132	2.28137733333333
R11	HMG30	B	8	warm	neutral	40	43.1110000000001	5.755175	1.91839166666667
R11	HMG30	B	3	warm	neutral	30	41.9219897959183	3.65504	1.21834666666667
R11	HMG30	B	3	warm	neutral	10	42.9535	6.782515	2.26083833333333
R11	HMG30	B	3	warm	neutral	40	43.2524285714285	5.282698	1.76089933333333
R11	HMG30	B	8	warm	neutral	30	42.3231684210525	5.770923	1.923641
R11	HMG30	B	3	warm	neutral	20	42.5170000000001	5.694166	1.89805533333333
R11	HMG30	B	8	warm	neutral	10	43.507	9.49043	3.16347666666667
R2	HO20	B	3	control	neutral	10	42.854	9.570228	3.190076
R2	HO20	B	8	control	neutral	10	43.07	9.517785	3.172595
R2	HO20	B	3	control	neutral	20	42.5847200000001	7.130729	2.37690966666667
R2	HO20	B	8	control	neutral	40	43.7655555555555	6.990294	2.330098
R2	HO20	B	8	control	neutral	30	42.51	6.690408	2.230136
R2	HO20	B	8	control	neutral	20	42.41	7.572635	2.52421166666667
R2	HO20	B	3	control	neutral	30	42.1610000000001	5.651018	1.88367266666667
1AN Orange	HO30	B	3	warm	neutral	10	42.20453125	5.28763	1.76254333333333
1AN Orange	HO30	B	8	warm	neutral	20	42.7645	8.980858	2.99361933333333
1AN Orange	HO30	B	8	warm	neutral	10	42.9345217391305	10.65417	3.55139
1AN Orange	HO30	B	3	warm	neutral	20	42.0825000000001	4.587976	1.52932533333333
1AN Orange	HO30	B	3	warm	neutral	30	41.8308613861385	3.626692	1.20889733333333
1AN Orange	HO30	B	3	warm	neutral	40	43.0120000000001	4.814389	1.60479633333333
R6	HR20	B	8	control	neutral	20	42.4546299999999	7.353312	2.451104
R6	HR20	B	3	control	neutral	10	42.7472325581396	6.265913	2.08863766666667
R6	HR20	B	3	control	neutral	30	41.8299104477612	4.637975	1.54599166666667
R6	HR20	B	8	control	neutral	40	43.507	5.733174	1.911058
R6	HR20	B	3	control	neutral	20	41.9406	4.844146	1.61471533333333
R6	HR20	B	3	control	neutral	40	43.4028793103448	4.940124	1.646708
R6	HR20	B	8	control	neutral	10	42.814	10.35588	3.45196
R6	HR20	B	8	control	neutral	30	42.913	6.02398	2.00799333333333
2AN Orange	HR30	B	3	warm	neutral	20	41.923	4.052086	1.35069533333333
2AN Orange	HR30	B	8	warm	neutral	20	43.6631645569619	11.33315	3.77771666666667
2AN Orange	HR30	B	3	warm	neutral	30	41.8239999999999	4.253368	1.41778933333333
2AN Orange	HR30	B	8	warm	neutral	30	43.6463636363636	7.629322	2.54310733333333
2AN Orange	HR30	B	3	warm	neutral	10	42.0031428571429	6.251699	2.08389966666667
2AN Orange	HR30	B	3	warm	neutral	40	43.197625	5.349526	1.78317533333333
2AN Orange	HR30	B	8	warm	neutral	10	43.71	7.311912	2.437304
2AN Orange	HR30	B	8	warm	neutral	40	44.0475	6.099308	2.03310266666667
R14	HS20	B	3	control	neutral	10	42.755	7.289227	2.42974233333333
R14	HS20	B	8	control	neutral	20	42.26	5.936036	1.97867866666667
R14	HS20	B	3	control	neutral	20	42.5570000000001	5.710492	1.90349733333333
R14	HS20	B	8	control	neutral	40	43.4124390243903	6.652287	2.217429
R14	HS20	B	3	control	neutral	40	42.854	4.344433	1.44814433333333
R14	HS20	B	8	control	neutral	30	42.51	4.848209	1.61606966666667
R14	HS20	B	8	control	neutral	10	42.9281818181818	8.427783	2.809261
R14	HS20	B	3	control	neutral	30	41.864	3.893757	1.297919
R10	HS30	B	8	warm	neutral	20	43.3155555555556	10.33031	3.44343666666667
R10	HS30	B	8	warm	neutral	40	44.56	6.950967	2.316989
R10	HS30	B	8	warm	neutral	10	43.7554545454545	12.54628	4.18209333333333
R10	HS30	B	8	warm	neutral	30	43.76	6.685513	2.22850433333333
R10	HS30	B	3	warm	neutral	10	42.7074025974026	8.301335	2.76711166666667
R10	HS30	B	3	warm	neutral	40	43.4877777777778	5.496415	1.83213833333333
R10	HS30	B	3	warm	neutral	20	42.61	7.080193	2.36006433333333
R10	HS30	B	3	warm	neutral	30	42.51	5.655978	1.885326
R4	HV20	B	8	control	neutral	30	42.71	6.419339	2.13977966666667
R4	HV20	B	8	control	neutral	10	43.2266666666667	9.377827	3.12594233333333
R4	HV20	B	3	control	neutral	10	42.3936734693878	8.396389	2.79879633333333
R4	HV20	B	3	control	neutral	20	41.9655555555555	5.880247	1.96008233333333
R4	HV20	B	8	control	neutral	40	43.5207142857143	7.033117	2.34437233333333
R4	HV20	B	3	control	neutral	40	43.2784210526316	6.417512	2.13917066666667
R4	HV20	B	3	control	neutral	30	41.5886666666666	5.006086	1.66869533333333
R4	HV20	B	8	control	neutral	20	42.662380952381	7.310401	2.43680033333333
B12	LH30	B	3	warm	neutral	20	42.6918181818181	5.996514	1.998838
B12	LH30	B	3	warm	neutral	40	44.3022077922078	6.176234	2.05874466666667
B12	LH30	B	3	warm	neutral	10	42.7628571428572	8.697212	2.89907066666667
B12	LH30	B	3	warm	neutral	30	42.2446534653466	4.334898	1.444966
B2	RH30	B	8	warm	neutral	20	42.11	4.911497	1.63716566666667
B2	RH30	B	8	warm	neutral	10	42.71	5.670044	1.89001466666667
B2	RH30	B	3	warm	neutral	40	43.7809	5.703167	1.90105566666667
B2	RH30	B	3	warm	neutral	30	42.1210000000001	4.487339	1.49577966666667
B2	RH30	B	3	warm	neutral	20	42.47575	6.397047	2.132349
B2	RH30	B	8	warm	neutral	30	41.91	4.443595	1.48119833333333
B2	RH30	B	3	warm	neutral	10	42.9129999999999	7.472316	2.490772
B2	RH30	B	8	warm	neutral	40	43.51	5.729548	1.90984933333333
R27	VB20	B	3	control	neutral	10	42.611891089109	8.101827	2.700609
R27	VB20	B	8	control	neutral	10	42.8125	9.889866	3.296622
R27	VB20	B	3	control	neutral	40	43.349	6.743214	2.247738
R27	VB20	B	8	control	neutral	30	42.25	4.730859	1.576953
R27	VB20	B	3	control	neutral	30	41.369	5.159459	1.71981966666667
R27	VB20	B	8	control	neutral	40	43.3060784313725	5.626237	1.87541233333333
R27	VB20	B	8	control	neutral	20	41.9100000000001	5.375743	1.79191433333333
R27	VB20	B	3	control	neutral	20	41.3689999999999	7.281483	2.427161
R30	VB30	B	8	warm	neutral	30	43.31	7.0777	2.35923333333333
R30	VB30	B	3	warm	neutral	30	42.4510699999999	5.382151	1.79405033333333
R30	VB30	B	8	warm	neutral	10	43.3266666666667	9.667728	3.222576
R30	VB30	B	3	warm	neutral	10	43.04075	7.180228	2.39340933333333
R30	VB30	B	3	warm	neutral	20	42.6634516129033	6.281133	2.093711
R30	VB30	B	8	warm	neutral	40	45.01	7.979947	2.65998233333333
R30	VB30	B	8	warm	neutral	20	43.21	5.954811	1.984937
R20	VGu20	B	8	control	neutral	10	42.8604693877551	10.97782	3.65927333333333
R20	VGu20	B	8	control	neutral	40	43.4505806451612	5.293487	1.76449566666667
R20	VGu20	B	3	control	neutral	20	41.98178125	5.477901	1.825967
R20	VGu20	B	3	control	neutral	10	42.22	6.042877	2.01429233333333
R20	VGu20	B	3	control	neutral	30	42.3373333333333	4.330689	1.443563
R20	VGu20	B	8	control	neutral	30	42.319	6.471668	2.15722266666667
R20	VGu20	B	3	control	neutral	40	43.7725	6.55932	2.18644
B1	VGu30	B	3	warm	neutral	40	43.6390000000001	4.39375	1.46458333333333
B1	VGu30	B	8	warm	neutral	10	43.41	7.783848	2.594616
B1	VGu30	B	3	warm	neutral	30	41.5549782608695	3.351609	1.117203
B1	VGu30	B	3	warm	neutral	10	42.4302222222222	6.760746	2.253582
B1	VGu30	B	3	warm	neutral	20	42.221125	4.905737	1.63524566666667
B1	VGu30	B	8	warm	neutral	40	44.0671428571429	6.747531	2.249177
B1	VGu30	B	8	warm	neutral	20	43.26	6.403691	2.13456366666667
B1	VGu30	B	8	warm	neutral	30	42.9087499999999	4.794549	1.598183
R25	ViH20	B	8	control	neutral	30	41.7302020202021	6.73729	2.24576333333333
R25	ViH20	B	3	control	neutral	30	42.1115	5.514074	1.83802466666667
R25	ViH20	B	3	control	neutral	10	42.759125	8.915959	2.97198633333333
R25	ViH20	B	8	control	neutral	10	42.6385714285714	8.094766	2.69825533333333
R25	ViH20	B	8	control	neutral	40	44.01	7.131968	2.37732266666667
R25	ViH20	B	3	control	neutral	20	42.2391578947369	7.839592	2.61319733333333
R25	ViH20	B	8	control	neutral	20	41.86	5.522716	1.84090533333333
R25	ViH20	B	3	control	neutral	40	44.0386629213484	7.915089	2.638363
B11	ViH30	B	3	warm	neutral	30	42.1165217391304	3.905576	1.30185866666667
B11	ViH30	B	3	warm	neutral	20	42.3100000000001	5.986038	1.995346
B11	ViH30	B	3	warm	neutral	40	44.0728205128205	5.35658	1.78552666666667
B11	ViH30	B	8	warm	neutral	30	42.46	5.33834	1.77944666666667
B11	ViH30	B	8	warm	neutral	20	42.9625423728814	6.234625	2.07820833333333
B11	ViH30	B	8	warm	neutral	10	43.2469863013698	7.508734	2.50291133333333
B11	ViH30	B	3	warm	neutral	10	43.0364705882353	7.350154	2.45005133333333
B11	ViH30	B	8	warm	neutral	40	43.11	5.42163	1.80721
R21	VL30	B	3	warm	neutral	30	42.5088913525499	5.667795	1.889265
R21	VL30	B	8	warm	neutral	30	42.71	7.333609	2.44453633333333
R21	VL30	B	3	warm	neutral	10	42.7099999999999	8.547378	2.849126
R21	VL30	B	8	warm	neutral	10	42.91	8.348145	2.782715
R21	VL30	B	3	warm	neutral	20	42.7099999999999	5.686405	1.89546833333333
R21	VL30	B	8	warm	neutral	20	42.41	6.356394	2.118798
R21	VL30	B	8	warm	neutral	40	44.06	8.012258	2.67075266666667
R21	VL30	B	3	warm	neutral	40	44.11	6.092607	2.030869
R29	VLG20	B	8	control	neutral	40	44.11	7.240941	2.413647
R29	VLG20	B	8	control	neutral	10	43.0865432098765	7.357302	2.452434
R29	VLG20	B	3	control	neutral	10	42.7657027027027	9.667267	3.22242233333333
R29	VLG20	B	8	control	neutral	30	42.7783168316833	6.405357	2.135119
R29	VLG20	B	3	control	neutral	40	42.9111999999999	5.971292	1.99043066666667
R29	VLG20	B	3	control	neutral	30	41.3450315789473	5.396443	1.79881433333333
R29	VLG20	B	8	control	neutral	20	42.521	6.816204	2.272068
R29	VLG20	B	3	control	neutral	20	42.0810000000001	7.035855	2.345285
R18	VLG30	B	8	warm	neutral	20	43.1956115107913	5.304663	1.768221
R18	VLG30	B	8	warm	neutral	30	42.9380000000001	5.243037	1.747679
R18	VLG30	B	8	warm	neutral	40	44.4962745098039	7.123605	2.374535
R18	VLG30	B	8	warm	neutral	10	42.9528571428571	5.305229	1.76840966666667
R18	VLG30	B	3	warm	neutral	40	43.21	5.417201	1.80573366666667
R18	VLG30	B	3	warm	neutral	10	42.715	7.635824	2.54527466666667
R18	VLG30	B	3	warm	neutral	20	42.0814	7.253741	2.41791366666667
R18	VLG30	B	3	warm	neutral	30	41.8193953488372	4.355312	1.45177066666667
B15	VMB30	B	8	warm	neutral	10	42.9766666666667	8.184929	2.72830966666667
B15	VMB30	B	3	warm	neutral	10	43.1817171717171	7.646361	2.548787
B15	VMB30	B	3	warm	neutral	20	42.3941584158416	5.333742	1.777914
B15	VMB30	B	8	warm	neutral	40	43.235	6.198195	2.066065
B15	VMB30	B	8	warm	neutral	30	41.7981720430107	4.824817	1.60827233333333
B15	VMB30	B	8	warm	neutral	20	42.01	5.840882	1.94696066666667
B15	VMB30	B	3	warm	neutral	40	43.51	5.647442	1.88248066666667
B15	VMB30	B	3	warm	neutral	30	42.219900990099	4.907409	1.635803
R22	VMG20	B	3	control	neutral	10	42.896	7.762864	2.58762133333333
R22	VMG20	B	3	control	neutral	30	42.1988888888889	4.87184	1.62394666666667
R22	VMG20	B	8	control	neutral	10	42.4753112221721	6.912166	2.30405533333333
R22	VMG20	B	3	control	neutral	20	42.5253846153846	7.135125	2.378375
R22	VMG20	B	8	control	neutral	20	42.21	4.547208	1.515736
R22	VMG20	B	3	control	neutral	40	44.7626315789474	7.783528	2.59450933333333
R22	VMG20	B	8	control	neutral	40	44.1009090909091	5.803036	1.93434533333333
R22	VMG20	B	8	control	neutral	30	41.9418840579711	4.049472	1.349824
R23	VMG30	B	3	warm	neutral	20	42.1099999999999	6.733148	2.24438266666667
R23	VMG30	B	8	warm	neutral	20	42.647037037037	9.63976	3.21325333333333
R23	VMG30	B	3	warm	neutral	40	43.7099999999999	4.691813	1.56393766666667
R23	VMG30	B	3	warm	neutral	10	42.7238613861385	6.990059	2.33001966666667
R23	VMG30	B	8	warm	neutral	40	42.86	5.481787	1.82726233333333
R23	VMG30	B	8	warm	neutral	10	42.8611627906976	10.37458	3.45819333333333
R23	VMG30	B	3	warm	neutral	30	41.850579710145	4.844539	1.61484633333333
R23	VMG30	B	8	warm	neutral	30	42.31	5.93511	1.97837
R19	VO30	B	8	warm	neutral	30	41.6423232323233	5.230854	1.743618
R19	VO30	B	3	warm	neutral	10	42.394	8.071784	2.69059466666667
R19	VO30	B	3	warm	neutral	20	41.91	5.101364	1.70045466666667
R19	VO30	B	8	warm	neutral	10	42.4242857142857	8.099461	2.69982033333333
R19	VO30	B	3	warm	neutral	30	42.2145454545455	5.144519	1.71483966666667
R19	VO30	B	8	warm	neutral	40	43.31	8.160656	2.72021866666667
R19	VO30	B	8	warm	neutral	20	42.01	6.240731	2.08024366666667
R12	VR30	B	3	warm	neutral	10	42.8586046511628	9.073523	3.02450766666667
R12	VR30	B	3	warm	neutral	30	41.8815443037974	5.192029	1.73067633333333
R12	VR30	B	3	warm	neutral	20	42.4109504950494	6.656133	2.218711
R24	VS20	B	8	control	neutral	20	42.26	7.391179	2.46372633333333
R24	VS20	B	3	control	neutral	10	42.5099999999999	6.767609	2.25586966666667
R24	VS20	B	8	control	neutral	10	42.71	7.866234	2.622078
R24	VS20	B	8	control	neutral	30	42.26	6.244403	2.08146766666667
R24	VS20	B	3	control	neutral	20	42.220891089109	5.286616	1.76220533333333
R24	VS20	B	8	control	neutral	40	43.81	7.685367	2.561789
R24	VS20	B	3	control	neutral	40	43.6246341463414	4.825634	1.60854466666667
R24	VS20	B	3	control	neutral	30	41.9370270270271	3.737395	1.24579833333333
B9	VS30	B	8	warm	neutral	10	42.7820930232558	5.82793	1.94264333333333
B9	VS30	B	3	warm	neutral	20	42.21	5.170575	1.723525
B9	VS30	B	8	warm	neutral	30	42.2491304347826	5.718887	1.90629566666667
B9	VS30	B	3	warm	neutral	30	41.86	3.760083	1.253361
B9	VS30	B	3	warm	neutral	10	42.4343243243243	6.291781	2.09726033333333
B9	VS30	B	8	warm	neutral	20	42.4208108108108	5.421003	1.807001
B9	VS30	B	3	warm	neutral	40	43.01	4.692375	1.564125
B9	VS30	B	8	warm	neutral	40	43.135	4.397817	1.465939
R26	VV20	B	8	control	neutral	40	43.4119599999999	6.814251	2.271417
R26	VV20	B	3	control	neutral	30	42.06	3.700199	1.23339966666667
R26	VV20	B	3	control	neutral	10	42.71	6.841316	2.28043866666667
R26	VV20	B	8	control	neutral	10	43.0615	8.180834	2.72694466666667
R26	VV20	B	3	control	neutral	20	42.4476237623763	5.11657	1.70552333333333
R26	VV20	B	3	control	neutral	40	43.56	5.137964	1.71265466666667
R26	VV20	B	8	control	neutral	30	42.3685	5.617731	1.872577
R26	VV20	B	8	control	neutral	20	42.8555161290323	8.550154	2.85005133333333
