# Supplementary material for: Limited evidence that body size shrinking and shape-shifting alleviate thermoregulatory pressures in a warmer world
Source: Commun Biol. 2025 May 7;8:707. doi: 10.1038/s42003-025-08131-7 (PMC12059039; doi:10.1038/s42003-025-08131-7)
Supplement: Supplementary file 4 — Supplementary Dataset 1 [file 42003_2025_8131_MOESM4_ESM.zip › supplementalData/springWeek12Tarsus.csv]

ring	week	ventSex	tarsus
LLB1	12	F	38.75
LLB11	12	F	39.7
LLB13	12	F	41.1
LLB14	12	F	38.1
LLB14	12	M	40.4
LLB16	12	F	39.4
LLB2	12	F	39.35
LLB5	12	F	38.15
LLB7	12	F	NA
LLB9	12	M	42.8
LLR17	12	F	41
LLR18	12	F	NA
LLR18	12	M	40.3
LLR19	12	F	40.5
LLR21	12	F	40.9
LLR22	12	F	42.1
LLR25	12	F	40.4
LLR25	12	M	NA
LLR26	12	F	43.9
LLR28	12	F	41.6
LLR29	12	F	43.1
LLR30	12	M	37.8
LLR31	12	F	41.7
LLR32	12	F	42
LLR33	12	F	41.7
LLR98	12	F	38.9
RLR35	12	F	38.05
RLR37	12	F	41.4
RLR39	12	F	43
RLR40	12	F	42.4
RLR51	12	F	42.8
RLR52	12	F	39.85
RLR55	12	F	38.75
RLR58	12	F	41.95
RLR59	12	F	44.05
RLR61	12	F	NA
RLR62	12	M	37.8
RLR64	12	M	38.95
RLR65	12	F	41.95
RLR66	12	F	41
RLR68	12	F	40.5
RLR69	12	M	41.3
RLR70	12	M	40.3
RLR71	12	M	39.6
RLR72	12	M	40.45
RLR74	12	F	40.15
RLR99	12	F	41.3
