# Supplementary material for: Limited evidence that body size shrinking and shape-shifting alleviate thermoregulatory pressures in a warmer world
Source: Commun Biol. 2025 May 7;8:707. doi: 10.1038/s42003-025-08131-7 (PMC12059039; doi:10.1038/s42003-025-08131-7)
Supplement: Supplementary file 4 — Supplementary Dataset 1 [file 42003_2025_8131_MOESM4_ESM.zip › supplementalData/digitalDataForStructuralSizeAnalyses.csv]

ring	billLengthMean	billSD	tarsusLengthMean	tarsusLengthSD
LLB27	11.182	0.0975807358037435	37.476	NA
LLB28	10.489	0.305470129472589	40.823	NA
LLG12	10.431	0.114551298552221	38.419	NA
LLG13	10.9303333333333	1.03104526250467	34.747	NA
LLG14	10.2225	0.205768073325286	36.874	NA
LLG5	9.644	0.321026478658693	37.739	NA
LLG8	11.069	0.190918830920369	41.031	NA
LLG9	9.4595	1.34420999103563	37.791	NA
LLW11	5.1905	6.07051171648651	38.703	NA
LLW12	10.416	1.68432835278636	40.218	NA
LLW14	11.085	0.0438406204335655	35.804	NA
LLW3	11.3475	0.163341666454092	38.417	1.5188653659887
RLB18	11.746	0.161220346110533	39.402	NA
RLB20	10.781	0.0876812408671323	38.851	NA
RLB21	10.7983333333333	0.242083318990246	37.176	NA
RLB22	10.354	0.68023672350146	37.21	NA
RLB25	10.047	0.659023520065863	38.393	NA
RLB26	10.411	0.3521391770309	36.526	NA
RLG1	10.1965	0.178898015640197	39.008	NA
RLG2	10.2333333333333	0.679360238263422	40.638	0.115965512114595
