# Supplementary material for: Limited evidence that body size shrinking and shape-shifting alleviate thermoregulatory pressures in a warmer world
Source: Commun Biol. 2025 May 7;8:707. doi: 10.1038/s42003-025-08131-7 (PMC12059039; doi:10.1038/s42003-025-08131-7)
Supplement: Supplementary file 4 — Supplementary Dataset 1 [file 42003_2025_8131_MOESM4_ESM.zip › supplementalData/springWeek12Bill.csv]

ring	week	ventSex	billLength
LLB1	12	F	12.1
LLB11	12	F	11.3
LLB13	12	F	11.9
LLB14	12	F	12.4
LLB2	12	F	12.7
LLB5	12	F	9.4
LLB9	12	M	11.9
LLR17	12	F	12
LLR18	12	M	11.5
LLR19	12	F	12.4
LLR21	12	F	12
LLR22	12	F	11.8
LLR25	12	F	12.4
LLR26	12	F	11.3
LLR28	12	F	11.3
LLR29	12	F	12.6
LLR30	12	M	11.3
LLR31	12	F	11.8
LLR32	12	F	13.4
LLR33	12	F	12.8
LLR98	12	F	11.7
RLR35	12	F	11.5
RLR35	12	F	11.7
RLR37	12	F	11.7
RLR37	12	F	11
RLR39	12	F	12.8
RLR39	12	F	12.8
RLR40	12	F	12.1
RLR40	12	F	12.4
RLR51	12	F	12.2
RLR51	12	F	12.3
RLR52	12	F	11.7
RLR52	12	F	12.4
RLR55	12	F	10.4
RLR55	12	F	11.3
RLR58	12	F	11.4
RLR58	12	F	11.9
RLR59	12	F	12.6
RLR59	12	F	12.4
RLR61	12	F
RLR62	12	M	11.5
RLR62	12	M	11.2
RLR64	12	M	13
RLR64	12	M	13.6
RLR65	12	F	11.4
RLR65	12	F	11.9
RLR99	12	F	11.5
LLB11	12	F	11.9
LLB9	12	M	12.1
LLB13	12	F	11.8
LLB16	12	F	11.2
LLB14	12	M	12
LLB1	12	F	11.9
LLB5	12	F	11.1
LLB2	12	F	12.3
LLB7	12	F
RLR69	12	M	12.4
RLR66	12	F	12.2
RLR74	12	F	12.6
RLR68	12	F	12.5
RLR72	12	M	11.96
RLR66	12	F	12.5
RLR74	12	F	12.7
RLR70	12	M	12.6
RLR71	12	M	11.8
RLR69	12	M	12
RLR72	12	M	13.8
RLR68	12	F	12.1
