# Supplementary material for: Limited evidence that body size shrinking and shape-shifting alleviate thermoregulatory pressures in a warmer world
Source: Commun Biol. 2025 May 7;8:707. doi: 10.1038/s42003-025-08131-7 (PMC12059039; doi:10.1038/s42003-025-08131-7)
Supplement: Supplementary file 4 — Supplementary Dataset 1 [file 42003_2025_8131_MOESM4_ESM.zip › supplementalData/exp3Morphology.csv]

ring	birdID	sex	week	Ta	treatment	pretreatment	posttreatment	mass	wingLength	tarsusCalibration	tarsusLengthMean	tarsusLengthSD	tarsusHeightMean	tarsusHeightSD	billCalibration	billLengthMean	billLengthSD	billDepthMean	billDepthSD
LLGRY10	LLGRY10	female	0	10	cold_cold	cold	cold	8.1	NA	gridUnder	17.448	NA	3.157	NA	gridUnder	NA	NA	NA	NA
LLGRY10	LLGRY10	female	1	10	cold_cold	cold	cold	37.7	44.5	gridUnder	24.139	0	4.117	0	gridUnder	NA	NA	NA	NA
LLGRY10	LLGRY10	female	1	10	cold_cold	cold	cold	37.7	44.5	gridUnder	24.139	0	4.117	0	gridOver	5.223	1.02954747340761	4.344	0.83155757467538
LLGRY10	LLGRY10	female	2	10	cold_cold	cold	cold	85.8	79.5	gridUnder	31.8655	0.104500398723323	4.911	0.0762102355330309	gridOver	6.557	0.00461880215351701	5.02	0.0080829037686549
LLGRY10	LLGRY10	female	3	10	cold_cold	cold	cold	133	104	gridUnder	41.226	0.253144227664787	5.7085	0.0544472221513641	gridOver	8.243	0	6.028	0
LLGRY10	LLGRY10	female	4	10	cold_cold	cold	cold	175.5	NA	NA	NA	NA	NA	NA	NA	NA	NA	NA	NA
LLGRY10	LLGRY10	female	5	10	cold_cold	cold	cold	201.8	NA	NA	NA	NA	NA	NA	NA	NA	NA	NA	NA
LLGRY10	LLGRY10	female	6	10	cold_cold	cold	cold	207.8	NA	NA	NA	NA	NA	NA	NA	NA	NA	NA	NA
LLGRY10	LLGRY10	female	7	10	cold_cold	cold	cold	225.6	NA	NA	NA	NA	NA	NA	NA	NA	NA	NA	NA
LLGRY10	LLGRY10	female	8	10	cold_cold	cold	cold	242.7	124	gridUnder	40.187	2.59932452764175	6.0425	0.0926309883354373	gridOver	8.478	0	5.647	0
LLGRY10	LLGRY10	female	9	10	cold_cold	cold	cold	272	NA	NA	NA	NA	NA	NA	NA	NA	NA	NA	NA
LLGRY10	LLGRY10	female	10	10	cold_cold	cold	cold	271.7	NA	NA	NA	NA	NA	NA	NA	NA	NA	NA	NA
LLGRY10	LLGRY10	female	11	10	cold_cold	cold	cold	271	NA	NA	NA	NA	NA	NA	NA	NA	NA	NA	NA
LLGRY10	LLGRY10	female	12	10	cold_cold	cold	cold	264.8	125	gridUnder	39.7435	1.9763634534164	5.985	0.0212132034355966	gridOver	7.872	0	6.044	0
LLGRY13	LLGRY13	male	0	10	cold_neutral	cold	neutral	7.3	NA	gridUnder	16.893	NA	2.898	NA	gridUnder	5.404	NA	5.149	NA
LLGRY13	LLGRY13	male	1	10	cold_neutral	cold	neutral	29.4	32	gridUnder	24.578	0	3.689	0	gridOver	5.739	0.0650538238691627	5.0565	0.225567063198509
LLGRY13	LLGRY13	male	2	10	cold_neutral	cold	neutral	70.7	70	gridUnder	36.174	1.05770569315539	5.2925	0.297335388632657	gridOver	6.0135	0.0779422863405999	5.009	0.0150111069989302
LLGRY13	LLGRY13	male	3	10	cold_neutral	cold	neutral	116.7	95.5	gridUnder	39.9125	0.0530330085889931	5.637	0.239002092041053	gridOver	8.647	0	6.401	0
LLGRY13	LLGRY13	male	4	10	cold_cold	cold	cold	175.1	NA	NA	NA	NA	NA	NA	NA	NA	NA	NA	NA
LLGRY13	LLGRY13	male	5	10	cold_cold	cold	cold	191.8	NA	NA	NA	NA	NA	NA	NA	NA	NA	NA	NA
LLGRY13	LLGRY13	male	6	10	cold_cold	cold	cold	208.6	NA	NA	NA	NA	NA	NA	NA	NA	NA	NA	NA
LLGRY13	LLGRY13	male	7	10	cold_cold	cold	cold	222.3	NA	NA	NA	NA	NA	NA	NA	NA	NA	NA	NA
LLGRY13	LLGRY13	male	8	10	cold_neutral	cold	neutral	231.8	122	gridUnder	44.157	0.167431578064991	6.1985	0.0548482755730148	gridOver	9.7915	1.56057777761956	6.943	0.901821120474196
LLGRY13	LLGRY13	male	9	10	cold_cold	cold	cold	231.7	NA	NA	NA	NA	NA	NA	NA	NA	NA	NA	NA
LLGRY13	LLGRY13	male	10	10	cold_neutral	cold	neutral	237.4	NA	NA	NA	NA	NA	NA	NA	NA	NA	NA	NA
LLGRY13	LLGRY13	male	11	10	cold_neutral	cold	neutral	231.1	NA	NA	NA	NA	NA	NA	NA	NA	NA	NA	NA
LLGRY13	LLGRY13	male	12	10	cold_neutral	cold	neutral	239.7	122	rulerUnder	36.536	0.366040070666223	5.64	0.0334863156129982	rulerOver	8.795	0	5.949	0
LLGRY13	LLGRY13	male	12	10	cold_neutral	cold	neutral	239.7	122	rulerUnder	36.536	0.366040070666223	5.64	0.0334863156129982	rulerUnder	11.167	0	8.359	0
LLGRY17	LLGRY17	female	0	10	cold_cold	cold	cold	8.8	NA	gridUnder	17.804	NA	2.663	NA	gridUnder	4.912	NA	4.867	NA
LLGRY17	LLGRY17	female	1	10	cold_cold	cold	cold	27.1	39	gridUnder	26.023	0	4.697	0	gridOver	4.8295	0.292035100630044	4.4055	0.0487903679018717
LLGRY17	LLGRY17	female	2	10	cold_cold	cold	cold	69	84	gridUnder	33.448	1.56836284067176	5.019	0.190918830920368	gridOver	6.795	0	5.181	0
LLGRY17	LLGRY17	female	3	10	cold_cold	cold	cold	120.2	102	gridUnder	39.588	0.625082394568908	5.8775	0.0219203102167828	gridOver	8.602	0	6	0
LLGRY17	LLGRY17	female	4	10	cold_cold	cold	cold	171.3	NA	NA	NA	NA	NA	NA	NA	NA	NA	NA	NA
LLGRY17	LLGRY17	female	5	10	cold_cold	cold	cold	198.1	NA	NA	NA	NA	NA	NA	NA	NA	NA	NA	NA
LLGRY17	LLGRY17	female	6	10	cold_cold	cold	cold	216.5	NA	NA	NA	NA	NA	NA	NA	NA	NA	NA	NA
LLGRY17	LLGRY17	female	7	10	cold_cold	cold	cold	268.3	NA	NA	NA	NA	NA	NA	NA	NA	NA	NA	NA
LLGRY17	LLGRY17	female	8	10	cold_cold	cold	cold	270.2	122	gridUnder	43.2275	1.03449722087592	6.082	0.0226274169979695	gridOver	8.35	0	5.716	0
LLGRY17	LLGRY17	female	9	10	cold_cold	cold	cold	271.2	NA	NA	NA	NA	NA	NA	NA	NA	NA	NA	NA
LLGRY17	LLGRY17	female	10	10	cold_cold	cold	cold	283.1	NA	NA	NA	NA	NA	NA	NA	NA	NA	NA	NA
LLGRY17	LLGRY17	female	11	10	cold_cold	cold	cold	270.7	NA	NA	NA	NA	NA	NA	NA	NA	NA	NA	NA
LLGRY17	LLGRY17	female	12	10	cold_cold	cold	cold	283.1	120	rulerUnder	39.716	1.03345698184943	6.132	0.32447085128457	rulerUnder	12.0575	0.143760217028217	9.407	0.133945262451993
LLGRY19	LLGRY19	male	0	10	cold_cold	cold	cold	7.2	NA	gridUnder	17.493	NA	2.82	NA	gridUnder	4.755	NA	5.08	NA
LLGRY19	LLGRY19	male	1	10	cold_cold	cold	cold	25.8	35.5	gridUnder	26.692	0	3.963	0	gridOver	5.12	0.164048773235279	4.677	0.469518902707868
LLGRY19	LLGRY19	male	2	10	cold_cold	cold	cold	71.3	73.5	gridUnder	34.1925	0.251022907321222	5.0545	0.296277741317164	gridOver	5.845	0	4.838	0
LLGRY19	LLGRY19	male	3	10	cold_cold	cold	cold	116.4	102.5	gridUnder	37.8855	1.89457232641037	5.44	0.155553206331467	gridOver	7.60466666666667	0.544922991501246	5.57266666666667	0.310478770074004
LLGRY19	LLGRY19	male	4	10	cold_cold	cold	cold	166.9	NA	NA	NA	NA	NA	NA	NA	NA	NA	NA	NA
LLGRY19	LLGRY19	male	5	10	cold_cold	cold	cold	196.8	NA	NA	NA	NA	NA	NA	NA	NA	NA	NA	NA
LLGRY19	LLGRY19	male	6	10	cold_cold	cold	cold	217.2	NA	NA	NA	NA	NA	NA	NA	NA	NA	NA	NA
LLGRY19	LLGRY19	male	7	10	cold_cold	cold	cold	242.9	NA	NA	NA	NA	NA	NA	NA	NA	NA	NA	NA
LLGRY19	LLGRY19	male	8	10	cold_cold	cold	cold	236.2	125.5	gridUnder	42.32	0.222031529292576	6.0605	0.11667261889578	gridOver	8.459	0	6.105	0
LLGRY19	LLGRY19	male	9	10	cold_cold	cold	cold	236.7	NA	NA	NA	NA	NA	NA	NA	NA	NA	NA	NA
LLGRY19	LLGRY19	male	10	10	cold_cold	cold	cold	242.9	NA	NA	NA	NA	NA	NA	NA	NA	NA	NA	NA
LLGRY19	LLGRY19	male	11	10	cold_cold	cold	cold	231.8	NA	NA	NA	NA	NA	NA	NA	NA	NA	NA	NA
LLGRY19	LLGRY19	male	12	10	cold_cold	cold	cold	239.2	NA	rulerUnder	36.467	0.384515279280289	6.2005	0.128749110029286	rulerUnder	11.147	0.0669726312259964	8.171	0.491902429349561
LLR11AN	LLR11AN	female	0	10	cold_cold	cold	cold	8.9	NA	gridUnder	16.503	0.0791959594928947	2.8615	0.238294985259866	gridUnder	4.871	0	4.783	0
LLR11AN	LLR11AN	female	1	10	cold_cold	cold	cold	34.8	38.5	gridUnder	24.6975	1.35232699448025	4.2255	0.0673698745731355	gridOver	5.961	0	4.906	0
LLR11AN	LLR11AN	female	2	10	cold_cold	cold	cold	82.7	75	gridUnder	33.743	0	4.864	0	gridOver	5.955	NA	5.084	NA
LLR11AN	LLR11AN	female	2	10	cold_cold	cold	cold	82.7	75	gridUnder	33.743	0	4.864	0	gridUnder	8.111	NA	7.568	NA
LLR11AN	LLR11AN	female	3	10	cold_cold	cold	cold	139.8	100.5	gridUnder	36.692	0	5.228	0	gridOver	8.322	0.0715914333795139	6.447	0.191680289370956
LLR11AN	LLR11AN	female	4	10	cold_cold	cold	cold	181.1	NA	NA	NA	NA	NA	NA	NA	NA	NA	NA	NA
LLR11AN	LLR11AN	female	5	10	cold_cold	cold	cold	210.4	NA	NA	NA	NA	NA	NA	NA	NA	NA	NA	NA
LLR11AN	LLR11AN	female	6	10	cold_cold	cold	cold	253.5	NA	NA	NA	NA	NA	NA	NA	NA	NA	NA	NA
LLR11AN	LLR11AN	female	7	10	cold_cold	cold	cold	271.4	NA	NA	NA	NA	NA	NA	NA	NA	NA	NA	NA
LLR11AN	LLR11AN	female	8	10	cold_cold	cold	cold	274.8	125	gridUnder	37.3995	0.43128065108465	5.7635	0.0629311793416692	gridOver	8.909	0.17089567968013	6.5065	0.253456768174246
LLR11AN	LLR11AN	female	9	10	cold_cold	cold	cold	287.2	NA	NA	NA	NA	NA	NA	NA	NA	NA	NA	NA
LLR11AN	LLR11AN	female	10	10	cold_cold	cold	cold	277.3	NA	NA	NA	NA	NA	NA	NA	NA	NA	NA	NA
LLR11AN	LLR11AN	female	11	10	cold_cold	cold	cold	289.7	NA	NA	NA	NA	NA	NA	NA	NA	NA	NA	NA
LLR11AN	LLR11AN	female	12	10	cold_cold	cold	cold	284.3	124.5	gridUnder	37.926	0.777113462329234	5.66	0.018475208614068	gridOver	8.3365	0.392020832779756	5.7845	0.487860977465234
LLR12AN	LLR12AN	male	0	10	cold_cold	cold	cold	8.1	NA	gridUnder	18.309	NA	2.987	NA	gridUnder	4.863	NA	4.648	NA
LLR12AN	LLR12AN	male	1	10	cold_cold	cold	cold	30.1	34.5	gridUnder	23.883	0	4.285	0	gridOver	5.15	NA	4.316	NA
LLR12AN	LLR12AN	male	2	10	cold_cold	cold	cold	75.6	71.5	gridUnder	32.279	0	4.733	0	gridUnder	NA	NA	NA	NA
LLR12AN	LLR12AN	male	2	10	cold_cold	cold	cold	75.6	71.5	gridUnder	32.279	0	4.733	0	gridOver	6.022	NA	4.618	NA
LLR12AN	LLR12AN	male	3	10	cold_cold	cold	cold	128.3	93	gridUnder	38.744	0.482664825042526	5.677	0.0115470053837928	gridOver	7.765	0.24710591521316	5.7285	0.291561885940761
LLR12AN	LLR12AN	male	4	10	cold_cold	cold	cold	162	NA	NA	NA	NA	NA	NA	NA	NA	NA	NA	NA
LLR12AN	LLR12AN	male	5	10	cold_cold	cold	cold	185.7	NA	NA	NA	NA	NA	NA	NA	NA	NA	NA	NA
LLR12AN	LLR12AN	male	6	10	cold_cold	cold	cold	212.1	NA	NA	NA	NA	NA	NA	NA	NA	NA	NA	NA
LLR12AN	LLR12AN	male	7	10	cold_cold	cold	cold	224.6	NA	NA	NA	NA	NA	NA	NA	NA	NA	NA	NA
LLR12AN	LLR12AN	male	8	10	cold_cold	cold	cold	223.5	123	gridUnder	38.939	0.707106781186548	6.376	0.0282842712474619	gridOver	10.692	0	7.281	0
LLR12AN	LLR12AN	male	9	10	cold_cold	cold	cold	218.8	NA	NA	NA	NA	NA	NA	NA	NA	NA	NA	NA
LLR12AN	LLR12AN	male	10	10	cold_cold	cold	cold	211.4	NA	NA	NA	NA	NA	NA	NA	NA	NA	NA	NA
LLR12AN	LLR12AN	male	11	10	cold_cold	cold	cold	214.4	NA	NA	NA	NA	NA	NA	NA	NA	NA	NA	NA
LLR12AN	LLR12AN	male	12	10	cold_cold	cold	cold	212.8	NA	gridUnder	36.5475	0.271931976788316	5.5085	0.0444559707276012	gridOver	9.0335	0.266158474096417	5.975	0.0669726312259969
LLR13AN	LLR13AN	female	0	10	cold_neutral	cold	neutral	8.6	NA	gridUnder	16.517	2.01495243947179	2.5995	0.241909762790453	gridUnder	4.825	0	4.618	0
LLR13AN	LLR13AN	female	1	10	cold_neutral	cold	neutral	32.2	30.5	gridUnder	23.623	0	3.324	0	gridOver	4.73866666666667	0.123573190188379	4.15	0.101725119808236
LLR13AN	LLR13AN	female	2	10	cold_neutral	cold	neutral	78.7	72	gridUnder	35.393	NA	5.308	NA	gridUnder	NA	NA	NA	NA
LLR13AN	LLR13AN	female	3	10	cold_neutral	cold	neutral	133.2	95	gridUnder	36.3175	0.783790979789895	5.573	0.203752791391922	gridOver	7.46366666666667	0.23274764588856	5.41066666666667	0.142200796997298
LLR13AN	LLR13AN	female	4	10	cold_cold	cold	cold	171	NA	NA	NA	NA	NA	NA	NA	NA	NA	NA	NA
LLR13AN	LLR13AN	female	5	10	cold_cold	cold	cold	199.1	NA	NA	NA	NA	NA	NA	NA	NA	NA	NA	NA
LLR13AN	LLR13AN	female	6	10	cold_cold	cold	cold	227.3	NA	NA	NA	NA	NA	NA	NA	NA	NA	NA	NA
LLR13AN	LLR13AN	female	7	10	cold_cold	cold	cold	253.1	NA	NA	NA	NA	NA	NA	NA	NA	NA	NA	NA
LLR13AN	LLR13AN	female	8	10	cold_neutral	cold	neutral	319.3	128.5	gridUnder	39.2515	0.121046685208644	6.2015	0.00164316767251556	gridOver	9.36933333333333	0.679097243895649	6.43966666666667	0.385053069935388
LLR13AN	LLR13AN	female	9	10	cold_cold	cold	cold	295.3	NA	NA	NA	NA	NA	NA	NA	NA	NA	NA	NA
LLR13AN	LLR13AN	female	10	10	cold_neutral	cold	neutral	294.6	NA	NA	NA	NA	NA	NA	NA	NA	NA	NA	NA
LLR13AN	LLR13AN	female	11	10	cold_neutral	cold	neutral	308.1	NA	NA	NA	NA	NA	NA	NA	NA	NA	NA	NA
LLR13AN	LLR13AN	female	12	10	cold_neutral	cold	neutral	324.1	NA	NA	NA	NA	NA	NA	NA	NA	NA	NA	NA
LLW17	LLW17	female	0	10	cold_neutral	cold	neutral	NA	NA	gridUnder	17.1625	0.479778073696579	2.973	0.0854478398400647	gridUnder	5.461	0	4.681	0
LLW17	LLW17	female	1	10	cold_neutral	cold	neutral	33.6	32	gridUnder	24.773	0	3.996	0	gridOver	5.564	0.287085353161739	4.7245	0.0671751442127225
LLW17	LLW17	female	2	10	cold_neutral	cold	neutral	85.5	73.5	gridUnder	33.827	0	5.535	0	gridOver	6.507	1.05783174465507	5.339	0.606697618258058
LLW17	LLW17	female	3	10	cold_neutral	cold	neutral	148.7	99.5	gridUnder	35.6845	0.424971175493114	5.575	0.0141421356237306	gridOver	7.496	0	5.616	0
LLW17	LLW17	female	4	10	cold_cold	cold	cold	196.8	NA	NA	NA	NA	NA	NA	NA	NA	NA	NA	NA
LLW17	LLW17	female	5	10	cold_cold	cold	cold	237.8	NA	NA	NA	NA	NA	NA	NA	NA	NA	NA	NA
LLW17	LLW17	female	6	10	cold_cold	cold	cold	268.2	NA	NA	NA	NA	NA	NA	NA	NA	NA	NA	NA
LLW17	LLW17	female	7	10	cold_cold	cold	cold	322.3	NA	NA	NA	NA	NA	NA	NA	NA	NA	NA	NA
LLW17	LLW17	female	8	10	cold_neutral	cold	neutral	302.6	126.5	gridUnder	38.4815	0.889696764821216	6.7225	0.0536935750346352	gridOver	8.819	0.861406601630921	5.9615	0.701480577065395
LLW17	LLW17	female	9	10	cold_cold	cold	cold	342.1	NA	NA	NA	NA	NA	NA	NA	NA	NA	NA	NA
LLW17	LLW17	female	10	10	cold_neutral	cold	neutral	347.4	NA	NA	NA	NA	NA	NA	NA	NA	NA	NA	NA
LLW17	LLW17	female	11	10	cold_neutral	cold	neutral	356.4	NA	NA	NA	NA	NA	NA	NA	NA	NA	NA	NA
LLW17	LLW17	female	12	10	cold_neutral	cold	neutral	355.7	128.5	gridUnder	32.848	0.580814370804764	5.491	0.158193973757957	gridOver	9.0795	0.280014880556968	6.3495	0.0409918691124633
LLW28	LLW28	female	0	10	cold_neutral	cold	neutral	9.1	NA	gridUnder	16.183	NA	3.13	NA	gridUnder	5.093	NA	5.021	NA
LLW28	LLW28	female	1	10	cold_neutral	cold	neutral	29.5	32	gridUnder	24.731	0	3.872	0	gridUnder	8.118	NA	6.893	NA
LLW28	LLW28	female	1	10	cold_neutral	cold	neutral	29.5	32	gridUnder	24.731	0	3.872	0	gridOver	5.438	NA	4.748	NA
LLW28	LLW28	female	2	10	cold_neutral	cold	neutral	74.6	68	gridUnder	33.268	0.136254663528754	4.9505	0.13798671433632	gridOver	6.1665	0.657601956606983	5.198	0.430703300815461
LLW28	LLW28	female	3	10	cold_neutral	cold	neutral	110.9	94.5	gridUnder	40.2755	0.236880771697494	5.438	0.127279220613578	gridOver	10.105	0	7.437	0
LLW28	LLW28	female	4	10	cold_cold	cold	cold	157.7	NA	NA	NA	NA	NA	NA	NA	NA	NA	NA	NA
LLW28	LLW28	female	5	10	cold_cold	cold	cold	192.3	NA	NA	NA	NA	NA	NA	NA	NA	NA	NA	NA
LLW28	LLW28	female	6	10	cold_cold	cold	cold	225	NA	NA	NA	NA	NA	NA	NA	NA	NA	NA	NA
LLW28	LLW28	female	7	10	cold_cold	cold	cold	266.3	NA	NA	NA	NA	NA	NA	NA	NA	NA	NA	NA
LLW28	LLW28	female	8	10	cold_neutral	cold	neutral	256.1	123.5	gridUnder	42.418	0.837214428924871	6.1895	0.0685893577750954	gridOver	8.089	0	5.543	0
LLW28	LLW28	female	9	10	cold_cold	cold	cold	266.4	NA	NA	NA	NA	NA	NA	NA	NA	NA	NA	NA
LLW28	LLW28	female	10	10	cold_neutral	cold	neutral	263.1	NA	NA	NA	NA	NA	NA	NA	NA	NA	NA	NA
LLW28	LLW28	female	11	10	cold_neutral	cold	neutral	277	NA	NA	NA	NA	NA	NA	NA	NA	NA	NA	NA
LLW28	LLW28	female	12	10	cold_neutral	cold	neutral	268.1	125	gridUnder	39.4975	0.0714177848998407	6.0185	0.0261629509039022	gridOver	8.715	0	6.366	0
RLG17	RLG17	male	0	10	cold_neutral	cold	neutral	9.5	NA	gridUnder	16.155	0	2.813	0	gridUnder	5.2705	0.0190918830920369	4.9845	0.00494974746830623
RLG17	RLG17	male	1	10	cold_neutral	cold	neutral	30	36.5	gridUnder	24.986	NA	3.915	NA	gridUnder	6.47	NA	5.807	NA
RLG17	RLG17	male	2	10	cold_neutral	cold	neutral	73.2	73	gridUnder	32.384	0	4.763	0	gridOver	6.081	1.42411305730971	4.74	0.742462120245875
RLG17	RLG17	male	3	10	cold_neutral	cold	neutral	121.4	108	gridUnder	38.241	1.77362002695053	5.4365	0.213042249330972	gridOver	6.849	0.135099962990372	5.122	0.258652920596953
RLG17	RLG17	male	4	10	cold_cold	cold	cold	163.7	NA	NA	NA	NA	NA	NA	NA	NA	NA	NA	NA
RLG17	RLG17	male	5	10	cold_cold	cold	cold	186.4	NA	NA	NA	NA	NA	NA	NA	NA	NA	NA	NA
RLG17	RLG17	male	6	10	cold_cold	cold	cold	220.8	NA	NA	NA	NA	NA	NA	NA	NA	NA	NA	NA
RLG17	RLG17	male	7	10	cold_cold	cold	cold	240.1	NA	NA	NA	NA	NA	NA	NA	NA	NA	NA	NA
RLG17	RLG17	male	8	10	cold_neutral	cold	neutral	221.5	120	gridUnder	41.6285	0.767210857587405	5.409	0.173948268171891	gridOver	10.001	0	6.076	0
RLG17	RLG17	male	9	10	cold_cold	cold	cold	215.4	NA	NA	NA	NA	NA	NA	NA	NA	NA	NA	NA
RLG17	RLG17	male	10	10	cold_neutral	cold	neutral	211.8	NA	NA	NA	NA	NA	NA	NA	NA	NA	NA	NA
RLG17	RLG17	male	11	10	cold_neutral	cold	neutral	215.9	NA	NA	NA	NA	NA	NA	NA	NA	NA	NA	NA
RLG17	RLG17	male	12	10	cold_neutral	cold	neutral	221.2	NA	rulerUnder	38.119	0.376180807591241	6.331	0.162634559672906	rulerOver	NA	NA	NA	NA
RLG18	RLG18	male	0	10	cold_cold	cold	cold	9.1	NA	gridUnder	15.6945	0.282324281633727	2.284	0.0357957166897567	gridUnder	4.986	0.434167402430598	4.5815	0.155307222412009
RLG18	RLG18	male	1	10	cold_cold	cold	cold	35.4	41	gridUnder	24.722	0	4.081	0	gridOver	4.642	0.431335136523794	3.9755	0.508409775673128
RLG18	RLG18	male	2	10	cold_cold	cold	cold	87.8	78.5	gridUnder	32.863	NA	4.799	NA	gridUnder	NA	NA	NA	NA
RLG18	RLG18	male	3	10	cold_cold	cold	cold	145	96	gridUnder	40.278	1.5750115343493	5.713	0.287520434056433	gridOver	7.332	0.175514481833646	5.626	0.115470053837925
RLG18	RLG18	male	4	10	cold_cold	cold	cold	188.6	NA	NA	NA	NA	NA	NA	NA	NA	NA	NA	NA
RLG18	RLG18	male	5	10	cold_cold	cold	cold	215.8	NA	NA	NA	NA	NA	NA	NA	NA	NA	NA	NA
RLG18	RLG18	male	6	10	cold_cold	cold	cold	236.7	NA	NA	NA	NA	NA	NA	NA	NA	NA	NA	NA
RLG18	RLG18	male	7	10	cold_cold	cold	cold	229.8	NA	NA	NA	NA	NA	NA	NA	NA	NA	NA	NA
RLG18	RLG18	male	8	10	cold_cold	cold	cold	222.3	122	gridUnder	41.32	0.0381051177665167	6.2115	0.183020035333111	gridOver	9.7075	0.101036297108185	6.079	0.0103923048454131
RLG18	RLG18	male	9	10	cold_cold	cold	cold	222	NA	NA	NA	NA	NA	NA	NA	NA	NA	NA	NA
RLG18	RLG18	male	10	10	cold_cold	cold	cold	223.7	NA	NA	NA	NA	NA	NA	NA	NA	NA	NA	NA
RLG18	RLG18	male	11	10	cold_cold	cold	cold	223	NA	NA	NA	NA	NA	NA	NA	NA	NA	NA	NA
RLG18	RLG18	male	12	10	cold_cold	cold	cold	228.1	120.5	gridUnder	36.9345	0.0028867513459455	5.7525	0.0790969868789785	gridUnder	12.233	0	8.819	0
RLG18	RLG18	male	12	10	cold_cold	cold	cold	228.1	120.5	gridUnder	36.9345	0.0028867513459455	5.7525	0.0790969868789785	gridOver	8.65	0	6.415	0
RLG19	RLG19	male	0	10	cold_neutral	cold	neutral	9.8	NA	gridUnder	16.461	NA	3.057	NA	gridOver	3.209	NA	3.033	NA
RLG19	RLG19	male	1	10	cold_neutral	cold	neutral	29.1	33.5	gridUnder	NA	NA	NA	NA	gridUnder	NA	NA	NA	NA
RLG19	RLG19	male	2	10	cold_neutral	cold	neutral	74.7	70	gridUnder	30.643	NA	5.21	NA	gridOver	6.712	NA	5.297	NA
RLG19	RLG19	male	3	10	cold_neutral	cold	neutral	126.4	95	gridUnder	36.142	0.277128129211019	5.2865	0.088334591186013	gridOver	7.3095	0.904707871820144	5.678	0.691665622489172
RLG19	RLG19	male	4	10	cold_cold	cold	cold	167.6	NA	NA	NA	NA	NA	NA	NA	NA	NA	NA	NA
RLG19	RLG19	male	5	10	cold_cold	cold	cold	188.3	NA	NA	NA	NA	NA	NA	NA	NA	NA	NA	NA
RLG19	RLG19	male	6	10	cold_cold	cold	cold	219.7	NA	NA	NA	NA	NA	NA	NA	NA	NA	NA	NA
RLG19	RLG19	male	7	10	cold_cold	cold	cold	223.6	NA	NA	NA	NA	NA	NA	NA	NA	NA	NA	NA
RLG19	RLG19	male	8	10	cold_neutral	cold	neutral	222.8	121.5	gridUnder	41.729	0.258801081914276	6.3095	0.103944696834423	gridOver	8.769	0	5.722	0
RLG19	RLG19	male	9	10	cold_cold	cold	cold	228.7	NA	NA	NA	NA	NA	NA	NA	NA	NA	NA	NA
RLG19	RLG19	male	10	10	cold_neutral	cold	neutral	224.3	NA	NA	NA	NA	NA	NA	NA	NA	NA	NA	NA
RLG19	RLG19	male	11	10	cold_neutral	cold	neutral	227.2	NA	NA	NA	NA	NA	NA	NA	NA	NA	NA	NA
RLG19	RLG19	male	12	10	cold_neutral	cold	neutral	227.9	120.5	gridUnder	39.833	0.539867708663096	6.1495	0.101024749442896	gridOver	8.4485	0.460148164544131	5.9415	0.203804645023938
RLG19	RLG19	male	12	10	cold_neutral	cold	neutral	227.9	120.5	gridUnder	39.833	0.539867708663096	6.1495	0.101024749442896	rulerUnder	11.911	0	8.443	0
RLG19	RLG19	male	12	10	cold_neutral	cold	neutral	227.9	120.5	gridUnder	39.833	0.539867708663096	6.1495	0.101024749442896	rulerOver	NA	NA	NA	NA
RLG20	RLG20	male	0	10	cold_cold	cold	cold	9.3	NA	gridUnder	16.9	0.386692125598647	3.103	0.0536768106355065	gridUnder	4.9915	0.286943083787244	4.804	0.212464899061782
RLG20	RLG20	male	1	10	cold_cold	cold	cold	29.4	32	gridUnder	26.55	NA	3.841	NA	gridOver	4.912	NA	4.226	NA
RLG20	RLG20	male	2	10	cold_cold	cold	cold	72.4	70.5	gridUnder	34.304	NA	NA	NA	gridOver	6.685	NA	5.354	NA
RLG20	RLG20	male	3	10	cold_cold	cold	cold	121.7	92.5	gridUnder	36.311	0.364885370127846	5.1485	0.0975721954930465	gridOver	7.296	0.0150111069989302	5.784	0.266735824365607
RLG20	RLG20	male	4	10	cold_cold	cold	cold	161.9	NA	NA	NA	NA	NA	NA	NA	NA	NA	NA	NA
RLG20	RLG20	male	5	10	cold_cold	cold	cold	183.6	NA	NA	NA	NA	NA	NA	NA	NA	NA	NA	NA
RLG20	RLG20	male	6	10	cold_cold	cold	cold	210.6	NA	NA	NA	NA	NA	NA	NA	NA	NA	NA	NA
RLG20	RLG20	male	7	10	cold_cold	cold	cold	234	NA	NA	NA	NA	NA	NA	NA	NA	NA	NA	NA
RLG20	RLG20	male	8	10	cold_cold	cold	cold	243	120	gridUnder	42.0315	0.770039284712149	6.557	0.0975807358037435	gridOver	8.515	0	5.607	0
RLG20	RLG20	male	9	10	cold_cold	cold	cold	232.2	NA	NA	NA	NA	NA	NA	NA	NA	NA	NA	NA
RLG20	RLG20	male	10	10	cold_cold	cold	cold	224.5	NA	NA	NA	NA	NA	NA	NA	NA	NA	NA	NA
RLG20	RLG20	male	11	10	cold_cold	cold	cold	223.5	NA	NA	NA	NA	NA	NA	NA	NA	NA	NA	NA
RLG20	RLG20	male	12	10	cold_cold	cold	cold	226.4	NA	rulerUnder	36.437	0.299813275223096	5.645	0.161220346110533	gridOver	8.083	0	5.81	0
RLG21	RLG21	male	0	10	cold_cold	cold	cold	8.3	NA	gridUnder	17.5215	0.810022427673044	3.175	0.0300222139978606	gridUnder	5.766	0.369504172281361	5.263	0.341791359360259
RLG21	RLG21	male	1	10	cold_cold	cold	cold	27.3	32	gridUnder	26.246	0	4	0	gridOver	5.713	NA	4.644	NA
RLG21	RLG21	male	1	10	cold_cold	cold	cold	27.3	32	gridUnder	26.246	0	4	0	gridUnder	8.042	NA	7.172	NA
RLG21	RLG21	male	2	10	cold_cold	cold	cold	68.7	69.5	gridUnder	33.4155	1.4927024150848	4.45	NA	gridOver	NA	NA	NA	NA
RLG21	RLG21	male	3	10	cold_cold	cold	cold	111.1	90	gridUnder	37.554	0.576195568651245	5.093	0.117779454914684	gridOver	6.9725	0.458993464005752	5.067	0.265581123827228
RLG21	RLG21	male	4	10	cold_cold	cold	cold	147.6	NA	NA	NA	NA	NA	NA	NA	NA	NA	NA	NA
RLG21	RLG21	male	5	10	cold_cold	cold	cold	167.8	NA	NA	NA	NA	NA	NA	NA	NA	NA	NA	NA
RLG21	RLG21	male	6	10	cold_cold	cold	cold	184.8	NA	NA	NA	NA	NA	NA	NA	NA	NA	NA	NA
RLG21	RLG21	male	7	10	cold_cold	cold	cold	189.1	NA	NA	NA	NA	NA	NA	NA	NA	NA	NA	NA
RLG21	RLG21	male	8	10	cold_cold	cold	cold	190.3	118.5	gridUnder	41.658	1.92719519855497	5.519	0.00692820323027577	gridOver	9.2965	0.200340543408801	6.3765	0.254611468712625
RLG21	RLG21	male	9	10	cold_cold	cold	cold	185.3	NA	NA	NA	NA	NA	NA	NA	NA	NA	NA	NA
RLG26	RLG26	NA	0	10	cold_cold	cold	cold	8.5	NA	gridUnder	15.646	NA	2.48	NA	gridUnder	NA	NA	NA	NA
RLG26	RLG26	NA	1	10	cold_cold	cold	cold	30.7	37	gridUnder	27.152	NA	4.436	NA	gridOver	5.131	NA	4.447	NA
RLG26	RLG26	NA	2	10	cold_cold	cold	cold	78.7	78	gridUnder	35.848	NA	5.156	NA	gridUnder	10.06	NA	8.62	NA
RLG26	RLG26	NA	3	10	cold_cold	cold	cold	134	101.5	gridUnder	39.084	0	5.857	0	gridOver	8.587	0.166877200360026	6.4385	0.164755880016465
RLG26	RLG26	female	4	10	cold_cold	cold	cold	177.9	NA	NA	NA	NA	NA	NA	NA	NA	NA	NA	NA
RLG26	RLG26	female	5	10	cold_cold	cold	cold	210.1	NA	NA	NA	NA	NA	NA	NA	NA	NA	NA	NA
RLG26	RLG26	female	6	10	cold_cold	cold	cold	224.3	NA	NA	NA	NA	NA	NA	NA	NA	NA	NA	NA
RLG27	RLG27	male	0	10	cold_cold	cold	cold	8.2	NA	gridUnder	17.054	NA	2.663	NA	gridUnder	NA	NA	NA	NA
RLG27	RLG27	male	1	10	cold_cold	cold	cold	29.5	40	gridUnder	26.793	0	3.879	0	gridOver	4.992	0.323854905783439	4.3935	0.147785317267989
RLG27	RLG27	male	2	10	cold_cold	cold	cold	74.9	78.5	gridUnder	36.336	0	5.341	0	gridOver	5.936	NA	5.074	NA
RLG27	RLG27	male	2	10	cold_cold	cold	cold	74.9	78.5	gridUnder	36.336	0	5.341	0	gridUnder	NA	NA	NA	NA
RLG27	RLG27	male	3	10	cold_cold	cold	cold	121.1	94	gridUnder	39.219	NA	5.777	NA	gridOver	7.19	NA	5.836	NA
RLG27	RLG27	male	4	10	cold_cold	cold	cold	159.2	NA	NA	NA	NA	NA	NA	NA	NA	NA	NA	NA
RLG27	RLG27	male	5	10	cold_cold	cold	cold	177.7	NA	NA	NA	NA	NA	NA	NA	NA	NA	NA	NA
RLG27	RLG27	male	6	10	cold_cold	cold	cold	199.4	NA	NA	NA	NA	NA	NA	NA	NA	NA	NA	NA
RLG27	RLG27	male	7	10	cold_cold	cold	cold	203.5	NA	NA	NA	NA	NA	NA	NA	NA	NA	NA	NA
RLG27	RLG27	male	8	10	cold_cold	cold	cold	197.6	115	gridUnder	42.3805	0.208596500450033	5.9115	0.0134350288425445	gridOver	10.685	0	7.205	0
RLGRY3	RLGRY3	male	0	10	cold_neutral	cold	neutral	9.7	NA	gridUnder	16.603	0.545102559157449	2.84433333333333	0.21906406977564	gridOver	3.902	0	3.577	0
RLGRY3	RLGRY3	male	0	10	cold_neutral	cold	neutral	9.7	NA	gridUnder	16.603	0.545102559157449	2.84433333333333	0.21906406977564	gridUnder	NA	NA	NA	NA
RLGRY3	RLGRY3	male	1	10	cold_neutral	cold	neutral	38.4	41	gridUnder	25.504	NA	3.998	NA	gridUnder	NA	NA	NA	NA
RLGRY3	RLGRY3	male	2	10	cold_neutral	cold	neutral	95.2	75	gridUnder	27.696	0	4.044	0	gridOver	6.5775	0.149199530830361	5.046	0.288499566724112
RLGRY3	RLGRY3	male	3	10	cold_neutral	cold	neutral	160.6	99	gridUnder	37.1695	3.74695883350751	5.552	0.272943217538007	gridOver	7.366	0	5.392	0
RLGRY3	RLGRY3	male	4	10	cold_cold	cold	cold	202.8	NA	NA	NA	NA	NA	NA	NA	NA	NA	NA	NA
RLGRY3	RLGRY3	male	5	10	cold_cold	cold	cold	230.5	NA	NA	NA	NA	NA	NA	NA	NA	NA	NA	NA
RLGRY3	RLGRY3	male	6	10	cold_cold	cold	cold	238.5	NA	NA	NA	NA	NA	NA	NA	NA	NA	NA	NA
RLGRY3	RLGRY3	male	7	10	cold_cold	cold	cold	246.6	NA	NA	NA	NA	NA	NA	NA	NA	NA	NA	NA
RLGRY3	RLGRY3	male	8	10	cold_neutral	cold	neutral	247.3	123	gridUnder	39.5835	0.307727693478071	5.737	0.0230940107675851	gridOver	8.779	0.771339959637339	6.2075	0.626425042070744
RLGRY3	RLGRY3	male	9	10	cold_cold	cold	cold	246.1	NA	NA	NA	NA	NA	NA	NA	NA	NA	NA	NA
RLGRY3	RLGRY3	male	10	10	cold_neutral	cold	neutral	243.6	NA	NA	NA	NA	NA	NA	NA	NA	NA	NA	NA
RLGRY3	RLGRY3	male	11	10	cold_neutral	cold	neutral	237.1	NA	NA	NA	NA	NA	NA	NA	NA	NA	NA	NA
RLGRY3	RLGRY3	male	12	10	cold_neutral	cold	neutral	248.5	123	gridUnder	40.4595	1.21127391617256	6.498	0.233345237791561	gridOver	9.089	0	6.313	0
RLGRY5	RLGRY5	female	0	10	cold_cold	cold	cold	9.6	NA	gridUnder	17.316	NA	2.986	NA	gridOver	3.807	NA	3.638	NA
RLGRY5	RLGRY5	female	1	10	cold_cold	cold	cold	31.6	40	gridUnder	24.001	NA	4.166	NA	gridUnder	7.478	NA	5.94	NA
RLGRY5	RLGRY5	female	2	10	cold_cold	cold	cold	74.5	74	NA	NA	NA	NA	NA	gridOver	6.5325	0.214253354699524	5.3855	0.0714177848998413
RLGRY5	RLGRY5	female	3	10	cold_cold	cold	cold	129.4	98.5	gridUnder	35.837	1.91102939101766	5.3225	0.33890460801431	gridOver	8.5515	0.0155884572681195	6.38	0.210155497985024
RLGRY5	RLGRY5	female	4	10	cold_cold	cold	cold	168.1	NA	NA	NA	NA	NA	NA	NA	NA	NA	NA	NA
RLGRY5	RLGRY5	female	5	10	cold_cold	cold	cold	192.7	NA	NA	NA	NA	NA	NA	NA	NA	NA	NA	NA
RLGRY5	RLGRY5	female	6	10	cold_cold	cold	cold	213.5	NA	NA	NA	NA	NA	NA	NA	NA	NA	NA	NA
RLGRY5	RLGRY5	female	7	10	cold_cold	cold	cold	252.3	NA	NA	NA	NA	NA	NA	NA	NA	NA	NA	NA
RLGRY5	RLGRY5	female	8	10	cold_cold	cold	cold	268.2	121.5	gridUnder	39.5645	1.45876128958784	5.655	0.666094587877728	gridOver	9.359	0	6.345	0
RLGRY5	RLGRY5	female	9	10	cold_cold	cold	cold	268.3	NA	NA	NA	NA	NA	NA	NA	NA	NA	NA	NA
RLGRY5	RLGRY5	female	10	10	cold_cold	cold	cold	273.5	NA	NA	NA	NA	NA	NA	NA	NA	NA	NA	NA
RLGRY5	RLGRY5	female	11	10	cold_cold	cold	cold	275.4	NA	NA	NA	NA	NA	NA	NA	NA	NA	NA	NA
RLGRY5	RLGRY5	female	12	10	cold_cold	cold	cold	284.5	121	gridUnder	37.4	1.70255790755305	5.7745	0.253232248002839	gridOver	9.0805	0.0817819400252021	6.4485	0.0539867708663097
RLGRY8	RLGRY8	female	0	10	cold_neutral	cold	neutral	9.7	NA	gridUnder	15.774	0.0509116882454321	2.83	0.131521861300698	gridOver	3.571	0	3.657	0
RLGRY8	RLGRY8	female	1	10	cold_neutral	cold	neutral	38.3	41	gridUnder	20.587	NA	3.584	NA	gridOver	4.261	NA	3.477	NA
RLGRY8	RLGRY8	female	2	10	cold_neutral	cold	neutral	95.9	77.5	gridUnder	26.298	NA	3.92	NA	gridOver	6.555	NA	5.129	NA
RLGRY8	RLGRY8	female	3	10	cold_neutral	cold	neutral	165.2	103	gridUnder	38.7055	2.14041222665168	5.503	0.196575685169861	gridOver	7.496	0	5.795	0
RLGRY8	RLGRY8	female	4	10	cold_cold	cold	cold	213.4	NA	NA	NA	NA	NA	NA	NA	NA	NA	NA	NA
RLGRY8	RLGRY8	female	5	10	cold_cold	cold	cold	249.9	NA	NA	NA	NA	NA	NA	NA	NA	NA	NA	NA
RLGRY8	RLGRY8	female	6	10	cold_cold	cold	cold	267.1	NA	NA	NA	NA	NA	NA	NA	NA	NA	NA	NA
RLGRY8	RLGRY8	female	7	10	cold_cold	cold	cold	291.7	NA	NA	NA	NA	NA	NA	NA	NA	NA	NA	NA
RLGRY8	RLGRY8	female	8	10	cold_neutral	cold	neutral	334.7	122	gridUnder	40.128	0	5.932	0	gridOver	9.39	0.0381051177665157	6.298	0.0508068236886871
RLGRY8	RLGRY8	female	9	10	cold_cold	cold	cold	344.8	NA	NA	NA	NA	NA	NA	NA	NA	NA	NA	NA
RLGRY8	RLGRY8	female	10	10	cold_neutral	cold	neutral	346.3	NA	NA	NA	NA	NA	NA	NA	NA	NA	NA	NA
RLGRY8	RLGRY8	female	11	10	cold_neutral	cold	neutral	323	NA	NA	NA	NA	NA	NA	NA	NA	NA	NA	NA
RLGRY8	RLGRY8	female	12	10	cold_neutral	cold	neutral	368.2	123.5	gridUnder	37.155	0.162634559672909	5.787	0.458205194208883	gridOver	10.155	0	6.982	0
RLR10AN	RLR10AN	male	0	10	cold_neutral	cold	neutral	9	NA	gridUnder	16.196	0	3.108	0	gridUnder	NA	NA	NA	NA
RLR10AN	RLR10AN	male	1	10	cold_neutral	cold	neutral	34.7	37	gridUnder	23.381	0	4.131	0	gridOver	5.21433333333333	0.290747886206131	4.47933333333333	0.106926766215636
RLR10AN	RLR10AN	male	2	10	cold_neutral	cold	neutral	87	75	gridUnder	32.0855	2.24364981670491	5.3585	0.147785317267989	NA	NA	NA	NA	NA
RLR10AN	RLR10AN	male	3	10	cold_neutral	cold	neutral	148.7	96	gridUnder	37.596	NA	5.057	NA	gridOver	7.56	NA	5.856	NA
RLR10AN	RLR10AN	male	4	10	cold_cold	cold	cold	206.3	NA	NA	NA	NA	NA	NA	NA	NA	NA	NA	NA
RLR10AN	RLR10AN	male	5	10	cold_cold	cold	cold	232.6	NA	NA	NA	NA	NA	NA	NA	NA	NA	NA	NA
RLR10AN	RLR10AN	male	6	10	cold_cold	cold	cold	262.6	NA	NA	NA	NA	NA	NA	NA	NA	NA	NA	NA
RLR10AN	RLR10AN	male	7	10	cold_cold	cold	cold	271.4	NA	NA	NA	NA	NA	NA	NA	NA	NA	NA	NA
RLR10AN	RLR10AN	male	8	10	cold_neutral	cold	neutral	260.2	125	gridUnder	39.5035	0.0767875858022218	5.6495	0.0663952809568071	gridOver	9.8875	0.732657491601635	6.742	0.336017856668363
RLR10AN	RLR10AN	male	9	10	cold_cold	cold	cold	250.4	NA	NA	NA	NA	NA	NA	NA	NA	NA	NA	NA
RLR10AN	RLR10AN	male	10	10	cold_neutral	cold	neutral	231.6	NA	NA	NA	NA	NA	NA	NA	NA	NA	NA	NA
RLR10AN	RLR10AN	male	11	10	cold_neutral	cold	neutral	249.6	NA	NA	NA	NA	NA	NA	NA	NA	NA	NA	NA
RLR10AN	RLR10AN	male	12	10	cold_neutral	cold	neutral	268.2	124	gridUnder	42.1415	0.477066347586997	6.2825	0.0454609722729289	gridOver	8.834	0.996169865033068	6.041	0.193397001010874
RLR5AN	RLR5AN	female	0	10	cold_neutral	cold	neutral	8.8	NA	gridUnder	16.8885	0.420888346239237	2.997	0.0277128129211021	gridUnder	5.972	0.0785196366097892	5.2255	0.260384971404521
RLR5AN	RLR5AN	female	1	10	cold_neutral	cold	neutral	41.9	42	gridUnder	25.866	NA	4.019	NA	gridOver	5.28	NA	4.658	NA
RLR5AN	RLR5AN	female	2	10	cold_neutral	cold	neutral	94	78	gridUnder	32.09	0	5.229	0	gridOver	5.8375	0.366988419435818	4.6655	0.484368145112785
RLR5AN	RLR5AN	female	3	10	cold_neutral	cold	neutral	157.5	103.5	gridUnder	39.0735	1.53230039483124	5.414	0.441234631460405	gridOver	7.397	0	5.989	0
RLR5AN	RLR5AN	female	4	10	cold_cold	cold	cold	211.3	NA	NA	NA	NA	NA	NA	NA	NA	NA	NA	NA
RLR5AN	RLR5AN	female	5	10	cold_cold	cold	cold	246.8	NA	NA	NA	NA	NA	NA	NA	NA	NA	NA	NA
RLR5AN	RLR5AN	female	6	10	cold_cold	cold	cold	277.4	NA	NA	NA	NA	NA	NA	NA	NA	NA	NA	NA
RLR5AN	RLR5AN	female	7	10	cold_cold	cold	cold	316.7	NA	NA	NA	NA	NA	NA	NA	NA	NA	NA	NA
RLR5AN	RLR5AN	female	8	10	cold_neutral	cold	neutral	350.2	126.5	gridUnder	42.289	0.411073391663015	6.149	0.0103923048454137	gridOver	9.108	0.340636658821879	6.104	0.109696551146029
RLR5AN	RLR5AN	female	9	10	cold_cold	cold	cold	349.1	NA	NA	NA	NA	NA	NA	NA	NA	NA	NA	NA
RLR5AN	RLR5AN	female	10	10	cold_neutral	cold	neutral	347.6	NA	NA	NA	NA	NA	NA	NA	NA	NA	NA	NA
RLR5AN	RLR5AN	female	11	10	cold_neutral	cold	neutral	366.2	NA	NA	NA	NA	NA	NA	NA	NA	NA	NA	NA
RLR5AN	RLR5AN	female	12	10	cold_neutral	cold	neutral	365.5	123	gridUnder	40.313	0.519016377390927	6.462	0.0353553390593273	gridOver	NA	NA	NA	NA
RLW18	RLW18	male	0	10	cold_neutral	cold	neutral	9.1	NA	gridUnder	18.848	NA	3.212	NA	gridOver	3.77	NA	3.172	NA
RLW18	RLW18	male	1	10	cold_neutral	cold	neutral	30.8	30	gridUnder	24.896	0	3.985	0	gridUnder	7.666	NA	5.904	NA
RLW18	RLW18	male	1	10	cold_neutral	cold	neutral	30.8	30	gridUnder	24.896	0	3.985	0	gridOver	5.546	NA	4.608	NA
RLW18	RLW18	male	2	10	cold_neutral	cold	neutral	74.9	62	gridUnder	35.442	0	5.29	0	gridOver	6.612	0.15980613254816	5.287	0.113137084989848
RLW18	RLW18	male	3	10	cold_neutral	cold	neutral	112.5	82	gridUnder	40.145	NA	5.551	NA	gridOver	7.758	NA	5.828	NA
RLW18	RLW18	male	4	10	cold_cold	cold	cold	152.2	NA	NA	NA	NA	NA	NA	NA	NA	NA	NA	NA
RLW18	RLW18	male	5	10	cold_cold	cold	cold	186.5	NA	NA	NA	NA	NA	NA	NA	NA	NA	NA	NA
RLW18	RLW18	male	6	10	cold_cold	cold	cold	208	NA	NA	NA	NA	NA	NA	NA	NA	NA	NA	NA
RLW18	RLW18	male	7	10	cold_cold	cold	cold	220.2	NA	NA	NA	NA	NA	NA	NA	NA	NA	NA	NA
RLW18	RLW18	male	8	10	cold_neutral	cold	neutral	220.2	120.5	gridUnder	37.899	0	5.788	0	gridOver	8.75833333333333	0.453684177962305	6.19166666666667	0.671899794116156
RLW18	RLW18	male	9	10	cold_cold	cold	cold	220.4	NA	NA	NA	NA	NA	NA	NA	NA	NA	NA	NA
RLW18	RLW18	male	10	10	cold_neutral	cold	neutral	231	NA	NA	NA	NA	NA	NA	NA	NA	NA	NA	NA
RLW18	RLW18	male	11	10	cold_neutral	cold	neutral	231.9	NA	NA	NA	NA	NA	NA	NA	NA	NA	NA	NA
RLW18	RLW18	male	12	10	cold_neutral	cold	neutral	223.7	NA	gridUnder	38.931	0	6.01	0	gridOver	7.933	0.367695526217004	5.6775	0.28072139213106
RLW19	RLW19	female	0	10	cold_cold	cold	cold	9	NA	NA	NA	NA	NA	NA	NA	NA	NA	NA	NA
RLW19	RLW19	female	1	10	cold_cold	cold	cold	39.1	NA	NA	NA	NA	NA	NA	NA	NA	NA	NA	NA
RLW19	RLW19	female	2	10	cold_cold	cold	cold	95.4	77	gridUnder	30.906	0	5.302	0	gridOver	6.2325	0.23970919882224	4.7725	0.0558614357137377
RLW19	RLW19	female	3	10	cold_cold	cold	cold	159.7	99	gridUnder	38.495	NA	5.627	NA	gridOver	8.22	NA	5.868	NA
RLW19	RLW19	female	4	10	cold_cold	cold	cold	216.7	NA	NA	NA	NA	NA	NA	NA	NA	NA	NA	NA
RLW19	RLW19	female	5	10	cold_cold	cold	cold	254	NA	NA	NA	NA	NA	NA	NA	NA	NA	NA	NA
RLW19	RLW19	female	6	10	cold_cold	cold	cold	294.7	NA	NA	NA	NA	NA	NA	NA	NA	NA	NA	NA
RLW19	RLW19	female	7	10	cold_cold	cold	cold	335.2	NA	NA	NA	NA	NA	NA	NA	NA	NA	NA	NA
RLW19	RLW19	female	8	10	cold_cold	cold	cold	323.9	127	gridUnder	43.692	0.14990663761155	6.2495	0.0275771644662751	gridOver	9.088	0	6.239	0
RLW19	RLW19	female	9	10	cold_cold	cold	cold	336.8	NA	NA	NA	NA	NA	NA	NA	NA	NA	NA	NA
RLW19	RLW19	female	10	10	cold_cold	cold	cold	326.6	NA	NA	NA	NA	NA	NA	NA	NA	NA	NA	NA
RLW19	RLW19	female	11	10	cold_cold	cold	cold	332.6	NA	NA	NA	NA	NA	NA	NA	NA	NA	NA	NA
RLW19	RLW19	female	12	10	cold_cold	cold	cold	338.7	NA	gridUnder	38.529	NA	5.729	NA	gridOver	9.141	0	5.858	0
RLW21	RLW21	female	0	10	cold_neutral	cold	neutral	9.6	NA	gridUnder	16.184	NA	2.601	NA	gridOver	3.92	NA	3.165	NA
RLW21	RLW21	female	1	10	cold_neutral	cold	neutral	32.1	40	gridUnder	23.192	0	3.799	0	gridOver	4.772	NA	4.266	NA
RLW21	RLW21	female	1	10	cold_neutral	cold	neutral	32.1	40	gridUnder	23.192	0	3.799	0	gridUnder	NA	NA	NA	NA
RLW21	RLW21	female	2	10	cold_neutral	cold	neutral	78.1	80.5	gridUnder	31.051	0.708593536521468	4.77066666666667	0.229636814702405	gridOver	5.705	0.235520699727221	4.901	0.490759411524629
RLW21	RLW21	female	3	10	cold_neutral	cold	neutral	120.6	103	gridUnder	38.555	NA	5.265	NA	gridOver	6.484	NA	4.713	NA
RLW21	RLW21	female	4	10	cold_cold	cold	cold	158	NA	NA	NA	NA	NA	NA	NA	NA	NA	NA	NA
RLW21	RLW21	female	5	10	cold_cold	cold	cold	183.4	NA	NA	NA	NA	NA	NA	NA	NA	NA	NA	NA
RLW21	RLW21	female	6	10	cold_cold	cold	cold	220.6	NA	NA	NA	NA	NA	NA	NA	NA	NA	NA	NA
RLW21	RLW21	female	7	10	cold_cold	cold	cold	247.7	NA	NA	NA	NA	NA	NA	NA	NA	NA	NA	NA
RLW21	RLW21	female	8	10	cold_neutral	cold	neutral	253.1	127	gridUnder	38.365	NA	5.373	NA	gridOver	7.717	NA	5.268	NA
RLW21	RLW21	female	9	10	cold_cold	cold	cold	257.9	NA	NA	NA	NA	NA	NA	NA	NA	NA	NA	NA
RLW21	RLW21	female	10	10	cold_neutral	cold	neutral	251.6	NA	NA	NA	NA	NA	NA	NA	NA	NA	NA	NA
RLW21	RLW21	female	11	10	cold_neutral	cold	neutral	257.4	NA	NA	NA	NA	NA	NA	NA	NA	NA	NA	NA
RLW21	RLW21	female	12	10	cold_neutral	cold	neutral	259.1	128	gridUnder	38.256	0	6.088	0	gridOver	8.6625	0.423556961930742	6.0365	0.0685893577750948
RLW29	RLW29	male	0	10	cold_cold	cold	cold	8.9	NA	gridUnder	16.884	0	2.695	0	gridUnder	4.766	NA	4.639	NA
RLW29	RLW29	male	0	10	cold_cold	cold	cold	8.9	NA	gridUnder	16.884	0	2.695	0	gridOver	3.784	NA	3.536	NA
RLW29	RLW29	male	1	10	cold_cold	cold	cold	19.4	27	gridUnder	24.793	NA	3.924	NA	gridOver	4.419	NA	3.776	NA
RLW29	RLW29	male	2	10	cold_cold	cold	cold	46.9	59.5	gridUnder	33.364	0.26870057685089	5.0105	0.0544472221513641	gridOver	5.707	0	4.585	0
RLW29	RLW29	male	3	10	cold_cold	cold	cold	70	80.5	gridUnder	40.93	NA	5.797	NA	gridOver	6.152	NA	4.461	NA
RLW29	RLW29	male	8	10	cold_cold	cold	cold	176.6	119	gridUnder	38.949	NA	5.446	NA	gridOver	8.65	NA	5.989	NA
RLW29	RLW29	male	12	10	cold_cold	cold	cold	185.2	118	gridUnder	38.644	0	5.88	0	gridOver	8.6935	0.334461507501236	6.19	0.294156420973603
LLG22	LLG22	female	0	30	warm_warm	warm	warm	8.7	NA	NA	NA	NA	NA	NA	NA	NA	NA	NA	NA
LLG22	LLG22	female	1	30	warm_neutral	warm	neutral	38.6	47	gridUnder	26.186	NA	3.987	NA	gridOver	5.816	NA	5.174	NA
LLG22	LLG22	female	2	30	warm_neutral	warm	neutral	93.4	84	gridUnder	36.995	NA	5.349	NA	gridOver	7.107	NA	5.674	NA
LLG22	LLG22	female	3	30	warm_neutral	warm	neutral	154.6	104.5	gridUnder	38.8275	0.320319371877508	5.619	0.0593969696196697	gridOver	NA	NA	NA	NA
LLG22	LLG22	female	4	30	warm_warm	warm	warm	195.9	NA	NA	NA	NA	NA	NA	NA	NA	NA	NA	NA
LLG22	LLG22	female	5	30	warm_warm	warm	warm	220.7	NA	NA	NA	NA	NA	NA	NA	NA	NA	NA	NA
LLG22	LLG22	female	6	30	warm_warm	warm	warm	263.7	NA	NA	NA	NA	NA	NA	NA	NA	NA	NA	NA
LLG22	LLG22	female	7	30	warm_warm	warm	warm	288.1	NA	NA	NA	NA	NA	NA	NA	NA	NA	NA	NA
LLG22	LLG22	female	8	30	warm_neutral	warm	neutral	302.6	125	gridUnder	40.0225	0.961288198200726	5.54	0.0935307436087198	gridOver	9.4235	0.202649944485559	6.0755	0.184174735871491
LLG22	LLG22	female	9	30	warm_warm	warm	warm	303.3	NA	NA	NA	NA	NA	NA	NA	NA	NA	NA	NA
LLG22	LLG22	female	10	30	warm_neutral	warm	neutral	303.1	NA	NA	NA	NA	NA	NA	NA	NA	NA	NA	NA
LLG22	LLG22	female	11	30	warm_neutral	warm	neutral	306.8	NA	NA	NA	NA	NA	NA	NA	NA	NA	NA	NA
LLG22	LLG22	female	12	30	warm_neutral	warm	neutral	308	126	gridUnder	NA	NA	NA	NA	gridUnder	13.773	0	9.971	0
LLG22	LLG22	female	12	30	warm_neutral	warm	neutral	308	126	gridUnder	NA	NA	NA	NA	rulerUnder	14.075	0	10.211	0
LLG22	LLG22	female	12	30	warm_neutral	warm	neutral	308	126	rulerUnder	40.7505	1.18760950372306	6.0385	0.0433012701892215	rulerUnder	14.075	0	10.211	0
LLG22	LLG22	female	12	30	warm_neutral	warm	neutral	308	126	rulerUnder	40.7505	1.18760950372306	6.0385	0.0433012701892215	gridUnder	13.773	0	9.971	0
LLG23	LLG23	female	0	30	warm_neutral	warm	neutral	9.6	NA	gridUnder	14.9105	0.41626954408572	2.8725	0.034063665882188	gridUnder	5.948	0	5.129	0
LLG23	LLG23	female	1	30	warm_neutral	warm	neutral	40	43	gridUnder	26.928	NA	4.405	NA	gridOver	5.394	NA	4.568	NA
LLG23	LLG23	female	2	30	warm_neutral	warm	neutral	95.7	80.5	gridUnder	32.088	NA	5.348	NA	gridOver	8.32	NA	6.257	NA
LLG23	LLG23	female	3	30	warm_neutral	warm	neutral	156.1	98	gridUnder	40.6845	0.0148492424049181	5.8885	0.0898025612106914	gridOver	NA	NA	NA	NA
LLG23	LLG23	female	4	30	warm_warm	warm	warm	191.9	NA	NA	NA	NA	NA	NA	NA	NA	NA	NA	NA
LLG23	LLG23	female	5	30	warm_warm	warm	warm	205.7	NA	NA	NA	NA	NA	NA	NA	NA	NA	NA	NA
LLG23	LLG23	female	6	30	warm_warm	warm	warm	225.8	NA	NA	NA	NA	NA	NA	NA	NA	NA	NA	NA
LLG23	LLG23	female	7	30	warm_warm	warm	warm	253.2	NA	NA	NA	NA	NA	NA	NA	NA	NA	NA	NA
LLG23	LLG23	female	8	30	warm_neutral	warm	neutral	283.8	122.5	gridUnder	42.5575	0.438208854314926	5.797	0.0842931393016853	gridOver	9.846	0.557720360037179	6.8425	0.0329089653438089
LLG23	LLG23	female	9	30	warm_warm	warm	warm	280.8	NA	NA	NA	NA	NA	NA	NA	NA	NA	NA	NA
LLG23	LLG23	female	10	30	warm_neutral	warm	neutral	277.6	NA	NA	NA	NA	NA	NA	NA	NA	NA	NA	NA
LLG23	LLG23	female	11	30	warm_neutral	warm	neutral	284.4	NA	NA	NA	NA	NA	NA	NA	NA	NA	NA	NA
LLG23	LLG23	female	12	30	warm_neutral	warm	neutral	291.5	123	rulerUnder	40.717	0.875919631016455	6.392	0.176637481866109	gridOver	9.688	0.357061019194999	6.702	0.214878038497589
LLG23	LLG23	female	12	30	warm_neutral	warm	neutral	291.5	123	gridUnder	41.886	0	6.015	0	gridOver	9.688	0.357061019194999	6.702	0.214878038497589
LLG24	LLG24	female	0	30	warm_neutral	warm	neutral	8.8	NA	gridUnder	16.1395	0.796936321170017	2.8265	0.102424118253466	gridOver	3.665	0.351028963667292	3.6785	0.0837157890324957
LLG24	LLG24	female	0	30	warm_neutral	warm	neutral	8.8	NA	gridUnder	16.1395	0.796936321170017	2.8265	0.102424118253466	gridUnder	4.104	0	3.584	0
LLG24	LLG24	female	1	30	warm_neutral	warm	neutral	44.7	45.5	gridUnder	24.621	0	4.374	0	gridUnder	8.925	NA	7.243	NA
LLG24	LLG24	female	1	30	warm_neutral	warm	neutral	44.7	45.5	gridUnder	24.621	0	4.374	0	gridOver	5.948	NA	4.599	NA
LLG24	LLG24	female	2	30	warm_neutral	warm	neutral	92.6	83	gridUnder	31.283	NA	4.818	NA	gridOver	6.63	NA	5.075	NA
LLG24	LLG24	female	3	30	warm_neutral	warm	neutral	157	105.5	gridUnder	39.442	0	5.887	0	gridOver	NA	NA	NA	NA
LLG24	LLG24	female	4	30	warm_warm	warm	warm	198.9	NA	NA	NA	NA	NA	NA	NA	NA	NA	NA	NA
LLG24	LLG24	female	5	30	warm_warm	warm	warm	220.6	NA	NA	NA	NA	NA	NA	NA	NA	NA	NA	NA
LLG24	LLG24	female	6	30	warm_warm	warm	warm	271.2	NA	NA	NA	NA	NA	NA	NA	NA	NA	NA	NA
LLG24	LLG24	female	7	30	warm_warm	warm	warm	279.9	NA	NA	NA	NA	NA	NA	NA	NA	NA	NA	NA
LLG24	LLG24	female	8	30	warm_neutral	warm	neutral	286.2	129.5	gridUnder	43.642	0.277147614097614	5.971	0.136930639376292	gridOver	10.6256666666667	0.87253760186405	7.259	0.659709633096258
LLG24	LLG24	female	9	30	warm_warm	warm	warm	288.8	NA	NA	NA	NA	NA	NA	NA	NA	NA	NA	NA
LLG24	LLG24	female	10	30	warm_neutral	warm	neutral	292.8	NA	NA	NA	NA	NA	NA	NA	NA	NA	NA	NA
LLG24	LLG24	female	11	30	warm_neutral	warm	neutral	300.5	NA	NA	NA	NA	NA	NA	NA	NA	NA	NA	NA
LLG24	LLG24	female	12	30	warm_neutral	warm	neutral	313.7	129.5	gridUnder	40.40825	1.12866656470621	6.2555	0.302785638459196	gridOver	8.8895	0.0368820513839141	6.4035	0.0497105909957109
LLG25	LLG25	female	0	30	warm_warm	warm	warm	8.7	NA	gridUnder	16.1333333333333	0.869709989977502	2.91333333333333	0.146315640540124	gridUnder	5.2535	0.103519563368476	5.2155	0.308367799875408
LLG25	LLG25	female	1	30	warm_warm	warm	warm	37.2	42	gridUnder	26.31	0	4.327	0	gridUnder	7.908	NA	6.644	NA
LLG25	LLG25	female	2	30	warm_warm	warm	warm	78.5	82	gridUnder	35.321	NA	5.081	NA	gridOver	7.017	NA	5.007	NA
LLG25	LLG25	female	3	30	warm_warm	warm	warm	134.8	101.5	gridUnder	40.691	0.987121066536421	5.7855	0.376887914372429	gridOver	9.014	0	5.983	0
LLG25	LLG25	female	4	30	warm_warm	warm	warm	171.3	NA	NA	NA	NA	NA	NA	NA	NA	NA	NA	NA
LLG25	LLG25	female	5	30	warm_warm	warm	warm	191.9	NA	NA	NA	NA	NA	NA	NA	NA	NA	NA	NA
LLG25	LLG25	female	6	30	warm_warm	warm	warm	225.7	NA	NA	NA	NA	NA	NA	NA	NA	NA	NA	NA
LLG25	LLG25	female	7	30	warm_warm	warm	warm	252.1	NA	NA	NA	NA	NA	NA	NA	NA	NA	NA	NA
LLG25	LLG25	female	8	30	warm_warm	warm	warm	249.3	123	gridUnder	41.0875	0.604485731841536	6.1045	0.116047404107115	gridOver	8.97	0.653560504722656	6.2135	0.402413137625169
LLG25	LLG25	female	9	30	warm_warm	warm	warm	252.9	NA	NA	NA	NA	NA	NA	NA	NA	NA	NA	NA
LLG25	LLG25	female	10	30	warm_warm	warm	warm	244.3	NA	NA	NA	NA	NA	NA	NA	NA	NA	NA	NA
LLG25	LLG25	female	11	30	warm_warm	warm	warm	255.8	NA	NA	NA	NA	NA	NA	NA	NA	NA	NA	NA
LLG25	LLG25	female	12	30	warm_warm	warm	warm	239.2	126.5	gridUnder	39.48	0	6.319	0	gridOver	9.049	0.301470680877215	6.366	0.450067931380522
LLG25	LLG25	female	12	30	warm_warm	warm	warm	239.2	126.5	rulerUnder	38.243	0.517305841193905	6.0975	0.0779422863405994	gridOver	9.049	0.301470680877215	6.366	0.450067931380522
LLGRY11	LLGRY11	male	0	30	warm_neutral	warm	neutral	7.2	NA	gridUnder	NA	NA	NA	NA	gridUnder	5.619	0.574170706323477	4.988	1.16955461608255
LLGRY11	LLGRY11	male	1	30	warm_neutral	warm	neutral	31.8	41.5	gridUnder	28.99	0	4.385	0	gridOver	5.351	0.0494974746830585	4.526	0.0834386001800128
LLGRY11	LLGRY11	male	2	30	warm_neutral	warm	neutral	87.5	80.5	gridUnder	37.7445	0.695085965906374	5.5355	0.218495995386643	gridUnder	NA	NA	NA	NA
LLGRY11	LLGRY11	male	3	30	warm_neutral	warm	neutral	133.6	103.5	gridUnder	39.689	1.29043434548217	5.8235	0.150623703313921	gridOver	8.45633333333333	1.00164757607986	6.30866666666667	1.06103358413703
LLGRY11	LLGRY11	male	4	30	warm_warm	warm	warm	175	NA	NA	NA	NA	NA	NA	NA	NA	NA	NA	NA
LLGRY11	LLGRY11	male	5	30	warm_warm	warm	warm	198.4	NA	NA	NA	NA	NA	NA	NA	NA	NA	NA	NA
LLGRY11	LLGRY11	male	6	30	warm_warm	warm	warm	210.6	NA	NA	NA	NA	NA	NA	NA	NA	NA	NA	NA
LLGRY11	LLGRY11	male	7	30	warm_warm	warm	warm	229	NA	NA	NA	NA	NA	NA	NA	NA	NA	NA	NA
LLGRY11	LLGRY11	male	8	30	warm_neutral	warm	neutral	234	124	gridUnder	43.3385	2.12346916996444	6.08375	0.0579217939166798	gridOver	9.415	1.47750215958521	6.2494	0.715120483039857
LLGRY11	LLGRY11	male	9	30	warm_warm	warm	warm	243.6	NA	NA	NA	NA	NA	NA	NA	NA	NA	NA	NA
LLGRY11	LLGRY11	male	10	30	warm_neutral	warm	neutral	241.4	NA	NA	NA	NA	NA	NA	NA	NA	NA	NA	NA
LLGRY11	LLGRY11	male	11	30	warm_neutral	warm	neutral	236.7	NA	NA	NA	NA	NA	NA	NA	NA	NA	NA	NA
LLGRY11	LLGRY11	male	12	30	warm_neutral	warm	neutral	244.2	126	rulerUnder	40.592	0	5.773	0	gridUnder	13.245	0	9.595	0
LLGRY11	LLGRY11	male	12	30	warm_neutral	warm	neutral	244.2	126	gridUnder	41.875	0	6.058	0	rulerUnder	13.095	0	9.257	0
LLGRY11	LLGRY11	male	12	30	warm_neutral	warm	neutral	244.2	126	rulerUnder	40.592	0	5.773	0	rulerUnder	13.095	0	9.257	0
LLGRY11	LLGRY11	male	12	30	warm_neutral	warm	neutral	244.2	126	gridUnder	41.875	0	6.058	0	gridUnder	13.245	0	9.595	0
LLGRY12	LLGRY12	male	0	30	warm_warm	warm	warm	9.5	NA	gridUnder	NA	NA	NA	NA	gridUnder	4.793	0.0593969696196697	4.642	0.144249783362056
LLGRY12	LLGRY12	male	1	30	warm_warm	warm	warm	39.7	47	gridUnder	27.068	0	4.147	0	gridOver	5.561	0.107480230740355	4.6585	0.0671751442127225
LLGRY12	LLGRY12	male	2	30	warm_warm	warm	warm	86.6	82.5	gridUnder	35.527	0.68447936418858	5.4865	0.467397582364308	gridOver	6.558	0	5.035	0
LLGRY12	LLGRY12	male	3	30	warm_warm	warm	warm	138.8	104	gridUnder	42.8045	0.801939523904392	5.858	0.196299091524473	gridOver	8.211	0.452642611044666	6.127	0.237868310906126
LLGRY12	LLGRY12	male	4	30	warm_warm	warm	warm	159.7	NA	NA	NA	NA	NA	NA	NA	NA	NA	NA	NA
LLGRY12	LLGRY12	male	5	30	warm_warm	warm	warm	194.1	NA	NA	NA	NA	NA	NA	NA	NA	NA	NA	NA
LLGRY12	LLGRY12	male	6	30	warm_warm	warm	warm	213.3	NA	NA	NA	NA	NA	NA	NA	NA	NA	NA	NA
LLGRY12	LLGRY12	male	7	30	warm_warm	warm	warm	229.9	NA	NA	NA	NA	NA	NA	NA	NA	NA	NA	NA
LLGRY12	LLGRY12	male	8	30	warm_warm	warm	warm	228.6	123.5	gridUnder	43.5655	0.407031939778685	5.834	0.12355295760658	gridOver	9.8845	0.128749110029287	6.5115	0.0236713610367749
LLGRY12	LLGRY12	male	9	30	warm_warm	warm	warm	240.2	NA	NA	NA	NA	NA	NA	NA	NA	NA	NA	NA
LLGRY12	LLGRY12	male	10	30	warm_warm	warm	warm	242.3	NA	NA	NA	NA	NA	NA	NA	NA	NA	NA	NA
LLGRY12	LLGRY12	male	11	30	warm_warm	warm	warm	246.4	NA	NA	NA	NA	NA	NA	NA	NA	NA	NA	NA
LLGRY12	LLGRY12	male	12	30	warm_warm	warm	warm	249	122.5	gridUnder	39.452	0.633167276475971	5.892	0.00876356092008266	rulerUnder	12.3545	1.74417516322186	8.947	1.05655099261702
LLGRY12	LLGRY12	male	12	30	warm_warm	warm	warm	249	122.5	gridUnder	39.452	0.633167276475971	5.892	0.00876356092008266	gridUnder	12.093	0	8.609	0
LLGRY7	LLGRY7	female	0	30	warm_warm	warm	warm	9.1	NA	gridUnder	16.171	0	2.845	0	gridUnder	4.727	NA	4.796	NA
LLGRY7	LLGRY7	female	0	30	warm_warm	warm	warm	9.1	NA	gridUnder	16.171	0	2.845	0	gridOver	3.407	NA	3.173	NA
LLGRY7	LLGRY7	female	1	30	warm_warm	warm	warm	31.7	37	gridUnder	26.985	NA	4.162	NA	gridOver	5.155	NA	4.256	NA
LLGRY7	LLGRY7	female	2	30	warm_warm	warm	warm	86.6	78.5	gridUnder	33.34	0	5.695	0	gridOver	7.495	0.0707106781186545	5.8245	0.277892965006313
LLGRY7	LLGRY7	female	3	30	warm_warm	warm	warm	143.8	103.5	gridUnder	41.589	1.15965512114594	6.013	0.0311126983722084	gridOver	9.395	0	7.757	0
LLGRY7	LLGRY7	female	4	30	warm_warm	warm	warm	191	NA	NA	NA	NA	NA	NA	NA	NA	NA	NA	NA
LLGRY7	LLGRY7	female	5	30	warm_warm	warm	warm	225.6	NA	NA	NA	NA	NA	NA	NA	NA	NA	NA	NA
LLGRY7	LLGRY7	female	6	30	warm_warm	warm	warm	245.9	NA	NA	NA	NA	NA	NA	NA	NA	NA	NA	NA
LLGRY7	LLGRY7	female	7	30	warm_warm	warm	warm	260.8	NA	NA	NA	NA	NA	NA	NA	NA	NA	NA	NA
LLGRY7	LLGRY7	female	8	30	warm_warm	warm	warm	290.1	129	gridUnder	39.69	2.66437835151091	6	0.397394011026839	gridOver	8.917	0	5.864	0
LLGRY7	LLGRY7	female	9	30	warm_warm	warm	warm	296.1	NA	NA	NA	NA	NA	NA	NA	NA	NA	NA	NA
LLGRY7	LLGRY7	female	10	30	warm_warm	warm	warm	310.2	NA	NA	NA	NA	NA	NA	NA	NA	NA	NA	NA
LLGRY7	LLGRY7	female	11	30	warm_warm	warm	warm	305.2	NA	NA	NA	NA	NA	NA	NA	NA	NA	NA	NA
LLGRY7	LLGRY7	female	12	30	warm_warm	warm	warm	311.8	128	gridUnder	38.7465	1.35561332982529	5.8915	0.103519563368476	gridOver	8.8335	0.714182282987567	6.076	0.15357517160444
LLW16	LLW16	male	0	30	warm_neutral	warm	neutral	7.6	NA	gridUnder	16.333	NA	3.071	NA	gridUnder	5.129	NA	5.348	NA
LLW16	LLW16	male	1	30	warm_neutral	warm	neutral	36.4	43.5	gridUnder	26.483	NA	4.399	NA	gridOver	5.797	NA	4.891	NA
LLW16	LLW16	male	2	30	warm_neutral	warm	neutral	90.4	79.5	gridUnder	34.32	NA	5.426	NA	gridOver	7.81	NA	5.739	NA
LLW16	LLW16	male	3	30	warm_neutral	warm	neutral	151.1	105	gridUnder	40.7595	1.14373088326465	5.7605	0.0975721954930465	gridOver	8.615	0.689356221412413	5.9535	0.176091832102836
LLW16	LLW16	male	4	30	warm_warm	warm	warm	189.6	NA	NA	NA	NA	NA	NA	NA	NA	NA	NA	NA
LLW16	LLW16	male	5	30	warm_warm	warm	warm	215.3	NA	NA	NA	NA	NA	NA	NA	NA	NA	NA	NA
LLW16	LLW16	male	6	30	warm_warm	warm	warm	243.3	NA	NA	NA	NA	NA	NA	NA	NA	NA	NA	NA
LLW16	LLW16	male	7	30	warm_warm	warm	warm	262.1	NA	NA	NA	NA	NA	NA	NA	NA	NA	NA	NA
LLW16	LLW16	male	8	30	warm_neutral	warm	neutral	278.6	126	gridUnder	43.4755	0.758725576213166	5.854	0.111722871427474	gridOver	10.12	0	6.759	0
LLW16	LLW16	male	9	30	warm_warm	warm	warm	278.1	NA	NA	NA	NA	NA	NA	NA	NA	NA	NA	NA
LLW16	LLW16	male	10	30	warm_neutral	warm	neutral	269.1	NA	NA	NA	NA	NA	NA	NA	NA	NA	NA	NA
LLW16	LLW16	male	11	30	warm_neutral	warm	neutral	268.5	NA	NA	NA	NA	NA	NA	NA	NA	NA	NA	NA
LLW16	LLW16	male	12	30	warm_neutral	warm	neutral	263.6	128	gridUnder	37.8155	0.628617928474838	6.022	0.00848528137423826	gridOver	9.818	0	6.078	0
LLW26	LLW26	male	0	30	warm_neutral	warm	neutral	8.3	NA	gridUnder	17.631	NA	2.999	NA	gridUnder	NA	NA	NA	NA
LLW26	LLW26	male	1	30	warm_neutral	warm	neutral	41.2	41.5	gridUnder	27.554	0	4.328	0	gridOver	6.079	0.0608111831820433	4.921	0.410121933088198
LLW26	LLW26	male	2	30	warm_neutral	warm	neutral	107.4	83	gridUnder	34.8155	0.821569433056838	5.2515	0.0155884572681195	gridOver	7.9465	0.92664718204935	5.9425	0.180710634256353
LLW26	LLW26	male	3	30	warm_neutral	warm	neutral	155	105.5	gridUnder	40.028	1.81172514471704	5.937	0.068127331764376	gridOver	8.5035	0.127594409490907	6.118	0.155884572681199
LLW26	LLW26	male	4	30	warm_warm	warm	warm	198.2	NA	NA	NA	NA	NA	NA	NA	NA	NA	NA	NA
LLW26	LLW26	male	5	30	warm_warm	warm	warm	236	NA	NA	NA	NA	NA	NA	NA	NA	NA	NA	NA
LLW26	LLW26	male	6	30	warm_warm	warm	warm	269	NA	NA	NA	NA	NA	NA	NA	NA	NA	NA	NA
LLW26	LLW26	male	7	30	warm_warm	warm	warm	299.3	NA	NA	NA	NA	NA	NA	NA	NA	NA	NA	NA
LLW26	LLW26	male	8	30	warm_neutral	warm	neutral	306	129.5	gridUnder	40.849	0.396062284664083	5.7495	0.387402030626239	gridOver	9.348	0.607372483187487	6.19	0.569267365420971
LLW26	LLW26	male	9	30	warm_warm	warm	warm	310.3	NA	NA	NA	NA	NA	NA	NA	NA	NA	NA	NA
LLW26	LLW26	male	10	30	warm_neutral	warm	neutral	299.2	NA	NA	NA	NA	NA	NA	NA	NA	NA	NA	NA
LLW26	LLW26	male	11	30	warm_neutral	warm	neutral	287.6	NA	NA	NA	NA	NA	NA	NA	NA	NA	NA	NA
LLW26	LLW26	male	12	30	warm_neutral	warm	neutral	284.3	NA	gridUnder	40.5135	0.701632596164121	5.909	0.284815729902686	gridOver	10.208	1.21852238387319	6.703	0.315078402941236
LLW30	LLW30	male	0	30	warm_warm	warm	warm	7.7	NA	gridUnder	14.659	NA	2.09	NA	gridUnder	5.364	NA	4.525	NA
LLW30	LLW30	male	1	30	warm_warm	warm	warm	32.7	41	gridUnder	28.226	NA	4.617	NA	gridOver	5.776	NA	4.985	NA
LLW30	LLW30	male	2	30	warm_warm	warm	warm	87.4	82.5	gridUnder	35.9565	1.78574438260351	5.1485	0.456684062928994	gridOver	7.418	0.264426423288849	5.3475	0.0352183664205671
LLW30	LLW30	male	3	30	warm_warm	warm	warm	125	104	gridUnder	43.1745	0.118086832458155	5.9905	0.0799030662740795	gridOver	9.622	0	6.778	0
LLW30	LLW30	male	4	30	warm_warm	warm	warm	166.5	NA	NA	NA	NA	NA	NA	NA	NA	NA	NA	NA
LLW30	LLW30	male	5	30	warm_warm	warm	warm	194.8	NA	NA	NA	NA	NA	NA	NA	NA	NA	NA	NA
LLW30	LLW30	male	6	30	warm_warm	warm	warm	221.1	NA	NA	NA	NA	NA	NA	NA	NA	NA	NA	NA
LLW30	LLW30	male	7	30	warm_warm	warm	warm	241	NA	NA	NA	NA	NA	NA	NA	NA	NA	NA	NA
LLW30	LLW30	male	8	30	warm_warm	warm	warm	235.9	125	gridUnder	41.875	1.49302779612437	6.198	0.248260615751539	gridOver	10.451	0.0796743371481683	6.9295	0.245373864405591
LLW30	LLW30	male	9	30	warm_warm	warm	warm	245.3	NA	NA	NA	NA	NA	NA	NA	NA	NA	NA	NA
LLW30	LLW30	male	10	30	warm_warm	warm	warm	253.7	NA	NA	NA	NA	NA	NA	NA	NA	NA	NA	NA
LLW30	LLW30	male	11	30	warm_warm	warm	warm	262.2	NA	NA	NA	NA	NA	NA	NA	NA	NA	NA	NA
LLW30	LLW30	male	12	30	warm_warm	warm	warm	262.3	124.5	gridUnder	39.868	2.23780964337899	5.8075	0.189948238563387	gridOver	9.2685	1.70029654276345	6.0645	0.937039486894763
RLB10	RLB10	male	0	30	warm_neutral	warm	neutral	9.7	NA	gridUnder	17.4175	0.989242386879981	2.8235	0.185969083452062	gridUnder	5.127	0	4.828	0
RLB10	RLB10	male	1	30	warm_neutral	warm	neutral	45.4	46	gridUnder	26.679	0	4.311	0	gridOver	5.772	0.387654485334557	4.85866666666667	0.235194245961361
RLB10	RLB10	male	2	30	warm_neutral	warm	neutral	98.7	81	gridUnder	36.19	NA	5.74	NA	gridOver	7.011	NA	5.193	NA
RLB10	RLB10	male	3	30	warm_neutral	warm	neutral	155.1	105	gridUnder	38.785	0	5.774	0	gridOver	10.262	0.0834386001800128	6.7305	0.491439212924651
RLB10	RLB10	male	4	30	warm_warm	warm	warm	197.8	NA	NA	NA	NA	NA	NA	NA	NA	NA	NA	NA
RLB10	RLB10	male	5	30	warm_warm	warm	warm	226.1	NA	NA	NA	NA	NA	NA	NA	NA	NA	NA	NA
RLB10	RLB10	male	6	30	warm_warm	warm	warm	230.2	NA	NA	NA	NA	NA	NA	NA	NA	NA	NA	NA
RLB10	RLB10	male	7	30	warm_warm	warm	warm	241.3	NA	NA	NA	NA	NA	NA	NA	NA	NA	NA	NA
RLB10	RLB10	male	8	30	warm_neutral	warm	neutral	248.3	127.5	gridUnder	41.8875	0.860548952704027	6.483	0.315369624409201	gridOver	10.367	0	6.849	0
RLB10	RLB10	male	9	30	warm_warm	warm	warm	258.5	NA	NA	NA	NA	NA	NA	NA	NA	NA	NA	NA
RLB10	RLB10	male	10	30	warm_neutral	warm	neutral	245.7	NA	NA	NA	NA	NA	NA	NA	NA	NA	NA	NA
RLB10	RLB10	male	11	30	warm_neutral	warm	neutral	249.8	NA	NA	NA	NA	NA	NA	NA	NA	NA	NA	NA
RLB10	RLB10	male	12	30	warm_neutral	warm	neutral	245.7	126	gridUnder	40.4735	2.22868308648852	6.1635	0.141860142393838	gridOver	10.4405	0.913945476127178	6.7145	0.665684860375639
RLB30	RLB30	female	0	30	warm_neutral	warm	neutral	9.4	NA	gridUnder	17.0445	1.33148206897427	2.941	0.243244732728172	gridUnder	5.156	0	4.818	0
RLB30	RLB30	female	1	30	warm_neutral	warm	neutral	40.1	38.5	gridUnder	26.318	0	3.92	0	gridOver	6.0795	0.190211724139181	5.094	0.328097546470558
RLB30	RLB30	female	2	30	warm_neutral	warm	neutral	88.3	65	gridUnder	33.833	0	5.161	0	gridOver	7.795	NA	5.86	NA
RLB30	RLB30	female	2	30	warm_neutral	warm	neutral	88.3	65	gridUnder	33.833	0	5.161	0	gridUnder	NA	NA	NA	NA
RLB30	RLB30	female	3	30	warm_neutral	warm	neutral	142.9	89.5	gridUnder	39.5275	1.35780422005531	5.57	0.16322132213654	gridOver	9.37366666666667	1.42899610449667	6.52833333333333	0.622373092820269
RLB30	RLB30	female	4	30	warm_warm	warm	warm	188.5	NA	NA	NA	NA	NA	NA	NA	NA	NA	NA	NA
RLB30	RLB30	female	5	30	warm_warm	warm	warm	220.9	NA	NA	NA	NA	NA	NA	NA	NA	NA	NA	NA
RLB30	RLB30	female	6	30	warm_warm	warm	warm	252.8	NA	NA	NA	NA	NA	NA	NA	NA	NA	NA	NA
RLB30	RLB30	female	7	30	warm_warm	warm	warm	273.9	NA	NA	NA	NA	NA	NA	NA	NA	NA	NA	NA
RLB30	RLB30	female	8	30	warm_neutral	warm	neutral	267.8	119.5	gridUnder	44.36	0.0820243866176393	5.905	0.0622253967444162	gridOver	11.53	0	7.221	0
RLB30	RLB30	female	9	30	warm_warm	warm	warm	298.6	NA	NA	NA	NA	NA	NA	NA	NA	NA	NA	NA
RLB30	RLB30	female	10	30	warm_neutral	warm	neutral	298.2	NA	NA	NA	NA	NA	NA	NA	NA	NA	NA	NA
RLB30	RLB30	female	11	30	warm_neutral	warm	neutral	304.7	NA	NA	NA	NA	NA	NA	NA	NA	NA	NA	NA
RLB30	RLB30	female	12	30	warm_neutral	warm	neutral	327.8	123	gridUnder	40.7105	3.20256194319486	5.9945	0.141450815951458	gridOver	10.484	0.916832227473126	6.747	0.110851251684408
RLB4	RLB4	male	0	30	warm_warm	warm	warm	9.8	NA	gridUnder	NA	NA	NA	NA	gridUnder	5.285	0	4.584	0
RLB4	RLB4	male	1	30	warm_warm	warm	warm	40.6	45	gridUnder	25.1455	0.676077165221053	4.24	0.188216187755818	gridOver	5.5435	0.157616623488768	4.808	0.0993042463006155
RLB4	RLB4	male	2	30	warm_warm	warm	warm	98.4	76.5	gridUnder	35.786	0	5.135	0	gridOver	6.894	0.0212132034355966	5.22	0.301227488785469
RLB4	RLB4	male	3	30	warm_warm	warm	warm	154.8	103	gridUnder	39.9	0	5.841	0	gridOver	9.1085	0.716299169341973	6.3515	0.405172185619891
RLB4	RLB4	male	4	30	warm_warm	warm	warm	201.1	NA	NA	NA	NA	NA	NA	NA	NA	NA	NA	NA
RLB4	RLB4	male	5	30	warm_warm	warm	warm	221.4	NA	NA	NA	NA	NA	NA	NA	NA	NA	NA	NA
RLB4	RLB4	male	6	30	warm_warm	warm	warm	220.3	NA	NA	NA	NA	NA	NA	NA	NA	NA	NA	NA
RLB4	RLB4	male	7	30	warm_warm	warm	warm	221.3	NA	NA	NA	NA	NA	NA	NA	NA	NA	NA	NA
RLB4	RLB4	male	8	30	warm_warm	warm	warm	220.3	123	gridUnder	43.8365	0.258075570327764	5.8665	0.174937131564457	gridOver	8.2525	0.305418292401311	5.863	0.121243556529821
RLB4	RLB4	male	9	30	warm_warm	warm	warm	224.7	NA	NA	NA	NA	NA	NA	NA	NA	NA	NA	NA
RLB4	RLB4	male	10	30	warm_warm	warm	warm	225.6	NA	NA	NA	NA	NA	NA	NA	NA	NA	NA	NA
RLB4	RLB4	male	11	30	warm_warm	warm	warm	230.4	NA	NA	NA	NA	NA	NA	NA	NA	NA	NA	NA
RLB4	RLB4	male	12	30	warm_warm	warm	warm	237.3	121	gridUnder	41.8835	2.33133105757205	5.8635	0.316076731190387	gridOver	9.073	0	6.404	0
RLB7	RLB7	female	0	30	warm_warm	warm	warm	9.7	NA	gridUnder	NA	NA	NA	NA	gridUnder	4.967	0.269045225442366	4.6015	0.580237020535574
RLB7	RLB7	female	1	30	warm_warm	warm	warm	39.3	43.5	gridUnder	24.957	0	4.465	0	gridOver	6.612	0.421057003266779	5.401	0.221
RLB7	RLB7	female	2	30	warm_warm	warm	warm	89.1	79.5	gridUnder	35.033	0	5.76	0	gridUnder	9.474	NA	7.66	NA
RLB7	RLB7	female	2	30	warm_warm	warm	warm	89.1	79.5	gridUnder	35.033	0	5.76	0	gridOver	7.529	0.769332177930964	5.6805	0.412243253431757
RLB7	RLB7	female	3	30	warm_warm	warm	warm	157.7	104	gridUnder	40.1655	0.492479779618752	5.799	0.202072594216369	gridOver	8.2345	0.330821704245656	6.0255	0.102190997646564
RLB7	RLB7	female	4	30	warm_warm	warm	warm	210.3	NA	NA	NA	NA	NA	NA	NA	NA	NA	NA	NA
RLB7	RLB7	female	5	30	warm_warm	warm	warm	242.8	NA	NA	NA	NA	NA	NA	NA	NA	NA	NA	NA
RLB7	RLB7	female	6	30	warm_warm	warm	warm	275.2	NA	NA	NA	NA	NA	NA	NA	NA	NA	NA	NA
RLB7	RLB7	female	7	30	warm_warm	warm	warm	295.2	NA	NA	NA	NA	NA	NA	NA	NA	NA	NA	NA
RLB7	RLB7	female	8	30	warm_warm	warm	warm	316	125.5	gridUnder	42.7405	0.965200756319639	6.3045	0.123743686707646	gridOver	9.474	0	6.315	0
RLB7	RLB7	female	9	30	warm_warm	warm	warm	321.7	NA	NA	NA	NA	NA	NA	NA	NA	NA	NA	NA
RLB7	RLB7	female	10	30	warm_warm	warm	warm	328	NA	NA	NA	NA	NA	NA	NA	NA	NA	NA	NA
RLB7	RLB7	female	11	30	warm_warm	warm	warm	330.1	NA	NA	NA	NA	NA	NA	NA	NA	NA	NA	NA
RLB7	RLB7	female	12	30	warm_warm	warm	warm	342.6	124.5	gridUnder	39.1735	1.3076983597145	5.827	0.398371685740841	gridOver	8.866	0.252879417905056	6.133	0.461880215351701
RLG15	RLG15	female	0	30	warm_warm	warm	warm	7.9	NA	gridUnder	16.3615	0.687624170604845	2.987	0.175514481833646	gridUnder	NA	NA	NA	NA
RLG15	RLG15	female	1	30	warm_warm	warm	warm	36.3	40	gridUnder	27.977	NA	4.504	NA	gridOver	5.579	NA	4.787	NA
RLG15	RLG15	female	2	30	warm_warm	warm	warm	93.4	80	gridUnder	34.747	NA	5.598	NA	gridOver	6.22	NA	5.021	NA
RLG15	RLG15	female	3	30	warm_warm	warm	warm	141.5	102	gridUnder	41.315	1.07979701796217	6.17266666666667	0.294061671536205	gridOver	8.189	0	5.905	0
RLG16	RLG16	female	0	30	warm_warm	warm	warm	9.2	NA	gridUnder	14.33	0	2.509	0	gridUnder	5.4665	0.0742462120245878	5.2825	0.0601040764008565
RLG16	RLG16	female	1	30	warm_warm	warm	warm	37.8	42.5	gridUnder	27.516	0	4.119	0	gridOver	5.3955	0.282135605693432	4.4425	0.0615182899632295
RLG16	RLG16	female	2	30	warm_warm	warm	warm	84.7	79	gridUnder	32.511	0	5.366	0	gridOver	7.1795	0.512652416360247	5.5865	0.0318198051533946
RLG16	RLG16	female	3	30	warm_warm	warm	warm	140.8	100.5	gridUnder	41.9885	0.532894298462026	6.134	0.0346410161513773	gridOver	8.635	0	6.155	0
RLG16	RLG16	female	4	30	warm_warm	warm	warm	170.3	NA	NA	NA	NA	NA	NA	NA	NA	NA	NA	NA
RLG16	RLG16	female	5	30	warm_warm	warm	warm	193.9	NA	NA	NA	NA	NA	NA	NA	NA	NA	NA	NA
RLG16	RLG16	female	6	30	warm_warm	warm	warm	209.5	NA	NA	NA	NA	NA	NA	NA	NA	NA	NA	NA
RLG16	RLG16	female	7	30	warm_warm	warm	warm	223.6	NA	NA	NA	NA	NA	NA	NA	NA	NA	NA	NA
RLG16	RLG16	female	8	30	warm_warm	warm	warm	258	115	gridUnder	41.1845	0.412243253431756	6.0395	0.0629325035256024	gridOver	10.385	0	7.038	0
RLG28	RLG28	male	0	30	warm_neutral	warm	neutral	6.6	NA	gridUnder	17.469	NA	2.966	NA	gridUnder	5.77	NA	5.14	NA
RLG28	RLG28	male	1	30	warm_neutral	warm	neutral	27.4	35	gridUnder	23.613	0	4.08	0	gridUnder	7.034	0.243244732728173	7.1425	0.31749094475276
RLG28	RLG28	male	2	30	warm_neutral	warm	neutral	79.3	75.5	gridUnder	37.118	NA	4.928	NA	gridOver	5.724	NA	4.809	NA
RLG28	RLG28	male	3	30	warm_neutral	warm	neutral	124.7	97	gridUnder	40.064	NA	5.931	NA	gridOver	9.18	NA	6.641	NA
RLG28	RLG28	male	4	30	warm_warm	warm	warm	167.8	NA	NA	NA	NA	NA	NA	NA	NA	NA	NA	NA
RLG28	RLG28	male	5	30	warm_warm	warm	warm	193.3	NA	NA	NA	NA	NA	NA	NA	NA	NA	NA	NA
RLG28	RLG28	male	6	30	warm_warm	warm	warm	198.9	NA	NA	NA	NA	NA	NA	NA	NA	NA	NA	NA
RLG28	RLG28	male	7	30	warm_warm	warm	warm	209.4	NA	NA	NA	NA	NA	NA	NA	NA	NA	NA	NA
RLG28	RLG28	male	8	30	warm_neutral	warm	neutral	213.5	120	gridUnder	37.928	0	5.724	0	gridOver	9.4545	2.38224274581748	6.681	1.45522575568191
RLG28	RLG28	male	9	30	warm_warm	warm	warm	220.9	NA	NA	NA	NA	NA	NA	NA	NA	NA	NA	NA
RLG28	RLG28	male	10	30	warm_neutral	warm	neutral	223.4	NA	NA	NA	NA	NA	NA	NA	NA	NA	NA	NA
RLG28	RLG28	male	11	30	warm_neutral	warm	neutral	223.3	NA	NA	NA	NA	NA	NA	NA	NA	NA	NA	NA
RLG28	RLG28	male	12	30	warm_neutral	warm	neutral	232.7	NA	gridUnder	41.918	0	5.982	0	rulerUnder	12.108	NA	8.869	NA
RLG28	RLG28	male	12	30	warm_neutral	warm	neutral	232.7	NA	gridUnder	41.918	0	5.982	0	gridUnder	11.649	NA	8.639	NA
RLGRY1	RLGRY1	female	0	30	warm_neutral	warm	neutral	8.8	NA	gridUnder	17.193	0.527501658765164	2.7675	0.142128463018496	gridOver	4.265	0	3.525	0
RLGRY1	RLGRY1	female	1	30	warm_neutral	warm	neutral	36.3	45	gridUnder	26.922	NA	4.693	NA	gridOver	4.777	NA	4.208	NA
RLGRY1	RLGRY1	female	2	30	warm_neutral	warm	neutral	95.4	78	gridUnder	34.673	NA	4.841	NA	gridOver	7.559	NA	5.64	NA
RLGRY1	RLGRY1	female	3	30	warm_neutral	warm	neutral	141.1	99.5	gridUnder	39.456	0.322440692221063	5.788	0.236173664916307	gridOver	10.493	0	6.967	0
RLGRY1	RLGRY1	female	4	30	warm_warm	warm	warm	195.2	NA	NA	NA	NA	NA	NA	NA	NA	NA	NA	NA
RLGRY1	RLGRY1	female	5	30	warm_warm	warm	warm	203.6	NA	NA	NA	NA	NA	NA	NA	NA	NA	NA	NA
RLGRY1	RLGRY1	female	6	30	warm_warm	warm	warm	225.2	NA	NA	NA	NA	NA	NA	NA	NA	NA	NA	NA
RLGRY1	RLGRY1	female	7	30	warm_warm	warm	warm	242.6	NA	NA	NA	NA	NA	NA	NA	NA	NA	NA	NA
RLGRY1	RLGRY1	female	8	30	warm_neutral	warm	neutral	253.1	123.5	gridUnder	42.748	1.0494364201799	6.337	0.440368936234154	gridOver	9.31466666666667	0.325321174636185	6.21733333333333	0.249853290285853
RLGRY1	RLGRY1	female	9	30	warm_warm	warm	warm	273.7	NA	NA	NA	NA	NA	NA	NA	NA	NA	NA	NA
RLGRY1	RLGRY1	female	10	30	warm_neutral	warm	neutral	290.1	NA	NA	NA	NA	NA	NA	NA	NA	NA	NA	NA
RLGRY1	RLGRY1	female	11	30	warm_neutral	warm	neutral	276.8	NA	NA	NA	NA	NA	NA	NA	NA	NA	NA	NA
RLGRY1	RLGRY1	female	12	30	warm_neutral	warm	neutral	288.7	122.5	gridUnder	43.045	0.680118617105378	6.04	0.0392598183048943	gridOver	10.66	0.683582718720517	7.0615	0.450910560237098
RLGRY18	RLGRY18	female	0	30	warm_warm	warm	warm	7.1	NA	gridUnder	NA	NA	NA	NA	gridUnder	5.1885	0.350451613398103	4.8945	0.0687046820335653
RLGRY18	RLGRY18	female	1	30	warm_warm	warm	warm	42.1	49	gridUnder	27.116	0	4.373	0	gridOver	5.9535	0.359917351623953	4.823	0.0721248916810274
RLGRY18	RLGRY18	female	2	30	warm_warm	warm	warm	86.2	84	gridUnder	33.535	NA	5.3	NA	gridUnder	NA	NA	NA	NA
RLGRY18	RLGRY18	female	3	30	warm_warm	warm	warm	136.9	106	gridUnder	41.61	0	5.575	0	gridOver	8.83166666666667	0.196759582570541	6.29233333333333	0.43267809435345
RLGRY18	RLGRY18	female	4	30	warm_warm	warm	warm	170.3	NA	NA	NA	NA	NA	NA	NA	NA	NA	NA	NA
RLGRY18	RLGRY18	female	5	30	warm_warm	warm	warm	190.9	NA	NA	NA	NA	NA	NA	NA	NA	NA	NA	NA
RLGRY18	RLGRY18	female	6	30	warm_warm	warm	warm	221.6	NA	NA	NA	NA	NA	NA	NA	NA	NA	NA	NA
RLGRY18	RLGRY18	female	7	30	warm_warm	warm	warm	251.3	NA	NA	NA	NA	NA	NA	NA	NA	NA	NA	NA
RLGRY18	RLGRY18	female	8	30	warm_warm	warm	warm	240.1	126.5	gridUnder	44.457	0	5.826	0	gridOver	9.16866666666667	0.32076523086727	6.172	0.319810881615995
RLGRY18	RLGRY18	female	9	30	warm_warm	warm	warm	248.4	NA	NA	NA	NA	NA	NA	NA	NA	NA	NA	NA
RLGRY18	RLGRY18	female	10	30	warm_warm	warm	warm	269.2	NA	NA	NA	NA	NA	NA	NA	NA	NA	NA	NA
RLGRY18	RLGRY18	female	11	30	warm_warm	warm	warm	270.6	NA	NA	NA	NA	NA	NA	NA	NA	NA	NA	NA
RLGRY18	RLGRY18	female	12	30	warm_warm	warm	warm	271.6	129	rulerUnder	39.169	0	5.87	0	gridUnder	13.636	NA	9.381	NA
RLGRY18	RLGRY18	female	12	30	warm_warm	warm	warm	271.6	129	rulerUnder	39.169	0	5.87	0	gridOver	9.6325	0.0516187950266183	6.169	0.202232539419353
RLGRY2	RLGRY2	female	0	30	warm_warm	warm	warm	8.8	NA	gridUnder	17.598	0.857013418798095	2.909	0.00565685424949239	gridOver	3.69	0	3.514	0
RLGRY2	RLGRY2	female	1	30	warm_warm	warm	warm	30.7	37	gridUnder	26.738	NA	4.433	NA	gridUnder	NA	NA	NA	NA
RLGRY2	RLGRY2	female	2	30	warm_warm	warm	warm	74.2	74.5	gridUnder	33.026	NA	5.635	NA	gridOver	7.733	NA	6.151	NA
RLGRY2	RLGRY2	female	3	30	warm_warm	warm	warm	123.2	103.5	gridUnder	38.017	NA	6.194	NA	gridOver	9.34	0	6.35	0
RLGRY2	RLGRY2	female	4	30	warm_warm	warm	warm	166.7	NA	NA	NA	NA	NA	NA	NA	NA	NA	NA	NA
RLGRY2	RLGRY2	female	5	30	warm_warm	warm	warm	193	NA	NA	NA	NA	NA	NA	NA	NA	NA	NA	NA
RLGRY2	RLGRY2	female	6	30	warm_warm	warm	warm	228.4	NA	NA	NA	NA	NA	NA	NA	NA	NA	NA	NA
RLGRY2	RLGRY2	female	7	30	warm_warm	warm	warm	250.5	NA	NA	NA	NA	NA	NA	NA	NA	NA	NA	NA
RLGRY2	RLGRY2	female	8	30	warm_warm	warm	warm	244.4	123.5	gridUnder	41.3975	2.58133305354682	5.924	0.207846096908265	gridOver	8.8415	0.0594670777265323	6.1785	0.0548482755730143
RLGRY2	RLGRY2	female	9	30	warm_warm	warm	warm	266.2	NA	NA	NA	NA	NA	NA	NA	NA	NA	NA	NA
RLGRY2	RLGRY2	female	10	30	warm_warm	warm	warm	268.2	NA	NA	NA	NA	NA	NA	NA	NA	NA	NA	NA
RLGRY2	RLGRY2	female	11	30	warm_warm	warm	warm	275.8	NA	NA	NA	NA	NA	NA	NA	NA	NA	NA	NA
RLGRY2	RLGRY2	female	12	30	warm_warm	warm	warm	282.9	124	gridUnder	40.6975	3.6603324205011	6.169	0.313028524487557	gridOver	9.082	0.430825121962828	6.4065	0.101024749442896
RLR16	RLR16	female	0	30	warm_warm	warm	warm	9.2	NA	gridUnder	15.701	0.47093311627024	2.6975	0.113844191771034	gridUnder	5.145	0	4.324	0
RLR16	RLR16	female	1	30	warm_warm	warm	warm	29.6	40.5	gridUnder	28.849	0	4.564	0	gridOver	6.3265	0.0530330085889912	5.194	0.192333044482741
RLR16	RLR16	female	2	30	warm_warm	warm	warm	88.7	78.5	gridUnder	38.461	0	5.248	0	gridOver	6.6595	0.898732718888102	5.2645	0.63286056916196
RLR16	RLR16	female	3	30	warm_warm	warm	warm	136.7	99.5	gridUnder	40.3703333333333	0.292580701117941	5.66133333333333	0.0685526561605503	gridOver	8.407	0.316583638237986	5.772	0.216898132772046
RLR16	RLR16	female	4	30	warm_warm	warm	warm	182.5	NA	NA	NA	NA	NA	NA	NA	NA	NA	NA	NA
RLR16	RLR16	female	5	30	warm_warm	warm	warm	200.9	NA	NA	NA	NA	NA	NA	NA	NA	NA	NA	NA
RLR16	RLR16	female	6	30	warm_warm	warm	warm	225.3	NA	NA	NA	NA	NA	NA	NA	NA	NA	NA	NA
RLR16	RLR16	female	7	30	warm_warm	warm	warm	246.7	NA	NA	NA	NA	NA	NA	NA	NA	NA	NA	NA
RLR16	RLR16	female	8	30	warm_warm	warm	warm	255.8	125.5	gridUnder	39.157	0.564154234230318	6.036	0.0624403715555889	gridOver	10.2526666666667	0.352937765996595	6.797	0.0760999342969492
RLR16	RLR16	female	9	30	warm_warm	warm	warm	259.4	NA	NA	NA	NA	NA	NA	NA	NA	NA	NA	NA
RLR16	RLR16	female	10	30	warm_warm	warm	warm	258.2	NA	NA	NA	NA	NA	NA	NA	NA	NA	NA	NA
RLR16	RLR16	female	11	30	warm_warm	warm	warm	247.4	NA	NA	NA	NA	NA	NA	NA	NA	NA	NA	NA
RLR16	RLR16	female	12	30	warm_warm	warm	warm	254	124.5	gridUnder	43.5015	1.09869756226786	6.3295	0.110273901415218	gridOver	7.952	0.162812775911474	5.5415	0.0213619599600161
RLW22	RLW22	male	0	30	warm_warm	warm	warm	8.7	NA	gridUnder	15.237	NA	3.204	NA	gridOver	3.709	NA	3.772	NA
RLW22	RLW22	male	1	30	warm_warm	warm	warm	33.2	34	gridUnder	26.364	NA	4.177	NA	gridOver	5.935	NA	4.644	NA
RLW22	RLW22	male	2	30	warm_warm	warm	warm	80	63	gridUnder	36.7295	0.60333103130316	5.601	0.0392598183048943	gridOver	7.381	0.270199925980745	5.7075	0.388556731164618
RLW22	RLW22	male	3	30	warm_warm	warm	warm	129.4	82.5	gridUnder	40.63	NA	5.68	NA	gridOver	8.631	NA	6.79	NA
RLW22	RLW22	male	4	30	warm_warm	warm	warm	162.2	NA	NA	NA	NA	NA	NA	NA	NA	NA	NA	NA
RLW22	RLW22	male	5	30	warm_warm	warm	warm	184.7	NA	NA	NA	NA	NA	NA	NA	NA	NA	NA	NA
RLW22	RLW22	male	6	30	warm_warm	warm	warm	196.9	NA	NA	NA	NA	NA	NA	NA	NA	NA	NA	NA
RLW22	RLW22	male	7	30	warm_warm	warm	warm	225.4	NA	NA	NA	NA	NA	NA	NA	NA	NA	NA	NA
RLW22	RLW22	male	8	30	warm_warm	warm	warm	220	118	gridUnder	40.329	NA	5.868	NA	gridOver	9.697	NA	6.38	NA
RLW22	RLW22	male	9	30	warm_warm	warm	warm	228	NA	NA	NA	NA	NA	NA	NA	NA	NA	NA	NA
RLW22	RLW22	male	10	30	warm_warm	warm	warm	236.4	NA	NA	NA	NA	NA	NA	NA	NA	NA	NA	NA
RLW22	RLW22	male	11	30	warm_warm	warm	warm	243.9	NA	NA	NA	NA	NA	NA	NA	NA	NA	NA	NA
RLW22	RLW22	male	12	30	warm_warm	warm	warm	249.9	118.5	gridUnder	38.079	0	6.266	0	gridOver	8.962	0.165462986797652	6.715	0.00707106781186532
RLW23	RLW23	female	0	30	warm_warm	warm	warm	9.4	NA	gridUnder	NA	NA	NA	NA	gridUnder	5.285	NA	4.922	NA
RLW23	RLW23	female	1	30	warm_warm	warm	warm	38.9	45.5	gridUnder	23.82	0	4.046	0	gridOver	5.0155	0.0855599205235719	4.36	0.568513852073984
RLW23	RLW23	female	2	30	warm_warm	warm	warm	93.7	84	gridUnder	35.684	0.143182866759026	5.289	0.140873465682269	gridOver	8.362	0.77133995963734	6.094	0.554256258422041
RLW23	RLW23	female	3	30	warm_warm	warm	warm	151.7	108.5	gridUnder	38.22	0	5.691	0	gridOver	8.171	0.253144227664784	5.789	0.110308657865101
RLW23	RLW23	female	4	30	warm_warm	warm	warm	188.6	NA	NA	NA	NA	NA	NA	NA	NA	NA	NA	NA
RLW23	RLW23	female	5	30	warm_warm	warm	warm	211.8	NA	NA	NA	NA	NA	NA	NA	NA	NA	NA	NA
RLW23	RLW23	female	6	30	warm_warm	warm	warm	229.1	NA	NA	NA	NA	NA	NA	NA	NA	NA	NA	NA
RLW23	RLW23	female	7	30	warm_warm	warm	warm	259.8	NA	NA	NA	NA	NA	NA	NA	NA	NA	NA	NA
RLW23	RLW23	female	8	30	warm_warm	warm	warm	287	130.5	gridUnder	40.826	0	5.997	0	gridOver	10.975	0.405879292401078	7.043	0.15556349186104
RLW23	RLW23	female	9	30	warm_warm	warm	warm	272.6	NA	NA	NA	NA	NA	NA	NA	NA	NA	NA	NA
RLW23	RLW23	female	10	30	warm_warm	warm	warm	291.6	NA	NA	NA	NA	NA	NA	NA	NA	NA	NA	NA
RLW23	RLW23	female	11	30	warm_warm	warm	warm	284.1	NA	NA	NA	NA	NA	NA	NA	NA	NA	NA	NA
RLW23	RLW23	female	12	30	warm_warm	warm	warm	287	129.5	gridUnder	39.498	0	6.054	0	gridOver	9.641	1.39158614537513	6.5985	0.876105301890132
RLW24	RLW24	female	0	30	warm_neutral	warm	neutral	9.2	NA	gridUnder	NA	NA	NA	NA	gridUnder	5.45	NA	5.367	NA
RLW24	RLW24	female	0	30	warm_neutral	warm	neutral	9.2	NA	gridUnder	NA	NA	NA	NA	gridOver	3.721	NA	3.365	NA
RLW24	RLW24	female	1	30	warm_neutral	warm	neutral	38.1	39.5	gridUnder	25.587	0	4.462	0	gridUnder	8.152	NA	7.743	NA
RLW24	RLW24	female	1	30	warm_neutral	warm	neutral	38.1	39.5	gridUnder	25.587	0	4.462	0	gridOver	5.754	NA	4.42	NA
RLW24	RLW24	female	2	30	warm_neutral	warm	neutral	84	78	gridUnder	34.3725	0.35391571501324	5.1665	0.13798671433632	gridOver	6.9655	0.334285805860793	5.17	0.112005952222787
RLW24	RLW24	female	3	30	warm_neutral	warm	neutral	134.6	103	gridUnder	40.99	0	5.875	0	gridOver	8.2715	0.225567063198508	6.22	0.104651803615609
RLW24	RLW24	female	4	30	warm_warm	warm	warm	171.5	NA	NA	NA	NA	NA	NA	NA	NA	NA	NA	NA
RLW24	RLW24	female	5	30	warm_warm	warm	warm	191.5	NA	NA	NA	NA	NA	NA	NA	NA	NA	NA	NA
RLW24	RLW24	female	6	30	warm_warm	warm	warm	217.2	NA	NA	NA	NA	NA	NA	NA	NA	NA	NA	NA
RLW24	RLW24	female	7	30	warm_warm	warm	warm	254.8	NA	NA	NA	NA	NA	NA	NA	NA	NA	NA	NA
RLW24	RLW24	female	8	30	warm_neutral	warm	neutral	267.8	127	gridUnder	40.528	0	6.113	0	gridOver	9.332	0.705692567624174	6.2515	0.222738636073762
RLW24	RLW24	female	9	30	warm_warm	warm	warm	270.6	NA	NA	NA	NA	NA	NA	NA	NA	NA	NA	NA
RLW24	RLW24	female	10	30	warm_neutral	warm	neutral	286.7	NA	NA	NA	NA	NA	NA	NA	NA	NA	NA	NA
RLW24	RLW24	female	11	30	warm_neutral	warm	neutral	293.3	NA	NA	NA	NA	NA	NA	NA	NA	NA	NA	NA
RLW24	RLW24	female	12	30	warm_neutral	warm	neutral	288.6	125	gridUnder	41.852	0	5.685	0	gridOver	10.0035	0.171826947828331	6.436	0.165462986797652
2LDG	2LDG	NA	0	NA	na_na	NA	NA	NA	NA	gridUnder	17.4585	0.0421465696508429	2.8655	0.126439708952528	gridOver	3.736	0.0646632301492379	3.7495	0.0698593825719447
2RLP	2RLP	NA	0	NA	na_na	NA	NA	NA	NA	gridUnder	NA	NA	NA	NA	gridUnder	5.9975	0.495943881233889	5.1585	0.769607908829771
LL13AN	LL13AN	female	12	NA	na_na	NA	NA	NA	NA	gridUnder	40.854	0	6.309	0	gridOver	9.2635	0.126439708952528	6.643	0.10738715006927
LLB-RLG	LLB-RLG	NA	0	NA	na_na	NA	NA	NA	NA	gridUnder	15.8795	0.226898655791523	2.6485	0.0790969868789787	gridUnder	5.042	0.483819525580906	4.435	0.807135676327097
LLY	LLY	NA	0	NA	na_na	NA	NA	NA	NA	gridUnder	16.0045	0.127594409490906	2.717	0.0127017059221719	gridUnder	5.073	0.29329393674833	4.8925	0.203804645023938
LLY-RLO	LLY-RLO	NA	0	NA	na_na	NA	NA	NA	NA	gridUnder	15.492	0.00141421356237357	2.684	0.236173664916307	gridUnder	5.334	0	4.76	0
RLR9AN	RLR9AN	NA	0	NA	na_na	NA	NA	NA	NA	gridUnder	16.777	0.218238401753679	3.128	0.118934155453063	gridUnder	5.157	0.423775097585185	4.661	0.219393102292058
RLR9AN	RLR9AN	NA	1	NA	na_na	NA	NA	NA	NA	gridUnder	23.815	0	4.36	0	gridOver	4.933	0.244658946290545	4.2145	0.0247487373415293
