# Supplementary material for: Limited evidence that body size shrinking and shape-shifting alleviate thermoregulatory pressures in a warmer world
Source: Commun Biol. 2025 May 7;8:707. doi: 10.1038/s42003-025-08131-7 (PMC12059039; doi:10.1038/s42003-025-08131-7)
Supplement: Supplementary file 4 — Supplementary Dataset 1 [file 42003_2025_8131_MOESM4_ESM.zip › supplementalData/compiledDataFull.csv]

ring	birdID	sex	week	Ta	treatment	pretreatment	posttreatment	mass	wingLength	tarsusCalibration	tarsusLengthSD	tarsusHeightMean	tarsusHeightSD	billCalibration	billLengthSD	billDepthMean	billDepthSD	exp	tarsusLengthMean	billLengthMean
6LLG	6LLG	NA	3	NA	na_na	NA	NA	NA	NA	gridUnder	NA	4.373	NA	gridOver	NA	6.646	NA	A	30.7052847270604	8.888
6LLG	6LLG	NA	8	NA	na_na	NA	NA	NA	NA	gridUnder	NA	5.18	NA	gridOver	NA	7.586	NA	A	37.9972847270604	9.941
NA	NA	NA	NA	NA	na_na	NA	NA	NA	NA	gridUnder	NA	5.326	0.321006749669432	gridOver	0.297335388632657	6.5535	0.513264389309578	A	31.2242847270604	9.2495
10LLG	10LLG	female	0	10	cold_neutral	cold	neutral	7.9	NA	NA	NA	NA	NA	NA	NA	NA	NA	A	NA	NA
10LLG	10LLG	female	1	10	cold_neutral	cold	neutral	34.6	40	NA	NA	NA	NA	NA	NA	NA	NA	A	NA	NA
10LLG	10LLG	female	2	10	cold_neutral	cold	neutral	86.1	75	NA	NA	NA	NA	NA	NA	NA	NA	A	NA	NA
10LLG	10LLG	female	3	10	cold_neutral	cold	neutral	139.1	101	gridUnder	NA	5.183	NA	gridOver	NA	7.007	NA	A	36.3312847270604	9.134
10LLG	10LLG	female	5	10	cold_neutral	cold	neutral	213	122	NA	NA	NA	NA	NA	NA	NA	NA	A	NA	NA
10LLG	10LLG	female	7	10	cold_neutral	cold	neutral	243	128	NA	NA	NA	NA	NA	NA	NA	NA	A	NA	NA
10LLG	10LLG	female	8	10	cold_neutral	cold	neutral	253	129	gridUnder	NA	5.502	NA	gridOver	NA	7.419	NA	A	37.7372847270604	9.438
11LLG	11LLG	male	0	10	cold_neutral	cold	neutral	10.4	NA	NA	NA	NA	NA	NA	NA	NA	NA	A	NA	NA
11LLG	11LLG	male	1	10	cold_neutral	cold	neutral	36.6	40	NA	NA	NA	NA	NA	NA	NA	NA	A	NA	NA
11LLG	11LLG	male	2	10	cold_neutral	cold	neutral	79.5	71	NA	NA	NA	NA	NA	NA	NA	NA	A	NA	NA
11LLG	11LLG	male	3	10	cold_neutral	cold	neutral	130.1	93	gridUnder	NA	4.997	NA	gridOver	NA	7.04	NA	A	34.5002847270604	9.792
11LLG	11LLG	male	5	10	cold_neutral	cold	neutral	190	112	NA	NA	NA	NA	NA	NA	NA	NA	A	NA	NA
11LLG	11LLG	male	7	10	cold_neutral	cold	neutral	210	120	NA	NA	NA	NA	NA	NA	NA	NA	A	NA	NA
11LLG	11LLG	male	8	10	cold_neutral	cold	neutral	216	120	gridUnder	NA	4.941	NA	gridOver	NA	7.651	NA	A	NA	10.628
12LLG	12LLG	female	0	10	cold_neutral	cold	neutral	8.9	NA	NA	NA	NA	NA	NA	NA	NA	NA	A	NA	NA
12LLG	12LLG	female	1	10	cold_neutral	cold	neutral	35.5	40	NA	NA	NA	NA	NA	NA	NA	NA	A	NA	NA
12LLG	12LLG	female	2	10	cold_neutral	cold	neutral	83.3	74	NA	NA	NA	NA	NA	NA	NA	NA	A	NA	NA
12LLG	12LLG	female	3	10	cold_neutral	cold	neutral	136.6	94	gridUnder	NA	5.453	NA	gridOver	NA	7.094	NA	A	33.7302847270604	9.135
12LLG	12LLG	female	5	10	cold_neutral	cold	neutral	204.8	112	NA	NA	NA	NA	NA	NA	NA	NA	A	NA	NA
12LLG	12LLG	female	7	10	cold_neutral	cold	neutral	238	120	NA	NA	NA	NA	NA	NA	NA	NA	A	NA	NA
12LLG	12LLG	female	8	10	cold_neutral	cold	neutral	250	120	gridOver	NA	4.766	NA	gridOver	NA	6.779	NA	A	38.419	9.959
13LLG	13LLG	female	0	10	cold_neutral	cold	neutral	8.9	NA	NA	NA	NA	NA	NA	NA	NA	NA	A	NA	NA
13LLG	13LLG	female	1	10	cold_neutral	cold	neutral	36.9	44	NA	NA	NA	NA	NA	NA	NA	NA	A	NA	NA
13LLG	13LLG	female	2	10	cold_neutral	cold	neutral	80	78	NA	NA	NA	NA	NA	NA	NA	NA	A	NA	NA
13LLG	13LLG	female	3	10	cold_neutral	cold	neutral	129.4	101	gridUnder	NA	NA	NA	gridOver	NA	6.594	NA	A	NA	9.309
13LLG	13LLG	female	5	10	cold_neutral	cold	neutral	201.7	121	NA	NA	NA	NA	NA	NA	NA	NA	A	NA	NA
13LLG	13LLG	female	7	10	cold_neutral	cold	neutral	233	128	NA	NA	NA	NA	NA	NA	NA	NA	A	NA	NA
13LLG	13LLG	female	8	10	cold_neutral	cold	neutral	242	128	gridUnder	NA	5.984	NA	gridOver	NA	7.999	NA	A	36.9042847270604	10.972
14LLG	14LLG	male	0	10	cold_neutral	cold	neutral	8.3	NA	NA	NA	NA	NA	NA	NA	NA	NA	A	NA	NA
14LLG	14LLG	male	1	10	cold_neutral	cold	neutral	24.5	31	NA	NA	NA	NA	NA	NA	NA	NA	A	NA	NA
14LLG	14LLG	male	2	10	cold_neutral	cold	neutral	63	66	NA	NA	NA	NA	NA	NA	NA	NA	A	NA	NA
14LLG	14LLG	male	3	10	cold_neutral	cold	neutral	105.2	90	gridUnder	NA	4.373	NA	gridOver	NA	6.646	NA	A	30.7052847270604	8.888
14LLG	14LLG	male	5	10	cold_neutral	cold	neutral	180.6	112	NA	NA	NA	NA	NA	NA	NA	NA	A	NA	NA
14LLG	14LLG	male	7	10	cold_neutral	cold	neutral	206	120	NA	NA	NA	NA	NA	NA	NA	NA	A	NA	NA
14LLG	14LLG	male	8	10	cold_neutral	cold	neutral	207	122	gridUnder	NA	5.18	NA	gridOver	NA	7.586	NA	A	37.9972847270604	9.941
1RLG	1RLG	female	0	10	cold_neutral	cold	neutral	9.6	NA	NA	NA	NA	NA	NA	NA	NA	NA	A	NA	NA
1RLG	1RLG	female	1	10	cold_neutral	cold	neutral	37.4	42	NA	NA	NA	NA	NA	NA	NA	NA	A	NA	NA
1RLG	1RLG	female	2	10	cold_neutral	cold	neutral	84.7	77	NA	NA	NA	NA	NA	NA	NA	NA	A	NA	NA
1RLG	1RLG	female	3	10	cold_neutral	cold	neutral	130.6	101	gridUnder	NA	4.886	NA	gridOver	NA	6.825	NA	A	31.8362847270604	9.464
1RLG	1RLG	female	5	10	cold_neutral	cold	neutral	185	114	NA	NA	NA	NA	NA	NA	NA	NA	A	NA	NA
1RLG	1RLG	female	7	10	cold_neutral	cold	neutral	228	120	NA	NA	NA	NA	NA	NA	NA	NA	A	NA	NA
1RLG	1RLG	female	8	10	cold_neutral	cold	neutral	236	124	gridOver	NA	5.596	NA	gridOver	NA	7.387	NA	A	39.008	10.019
21RLB	21RLB	male	0	10	cold_neutral	cold	neutral	8.5	NA	NA	NA	NA	NA	NA	NA	NA	NA	A	NA	NA
21RLB	21RLB	male	1	10	cold_neutral	cold	neutral	22.7	NA	NA	NA	NA	NA	NA	NA	NA	NA	A	NA	NA
21RLB	21RLB	male	2	10	cold_neutral	cold	neutral	59.7	59	NA	NA	NA	NA	NA	NA	NA	NA	A	NA	NA
21RLB	21RLB	male	3	10	cold_neutral	cold	neutral	107.2	97	gridUnder	NA	4.123	NA	gridOver	NA	6.139	NA	A	NA	7.604
21RLB	21RLB	male	5	10	cold_neutral	cold	neutral	198.4	111	NA	NA	NA	NA	NA	NA	NA	NA	A	NA	NA
21RLB	21RLB	male	7	10	cold_neutral	cold	neutral	237.4	123	NA	NA	NA	NA	NA	NA	NA	NA	A	NA	NA
21RLB	21RLB	male	8	10	cold_neutral	cold	neutral	247	124	gridUnder	NA	5.337	NA	gridOver	NA	6.172	NA	A	33.9112847270604	8.473
22RLB	22RLB	male	0	10	cold_neutral	cold	neutral	8.7	NA	NA	NA	NA	NA	NA	NA	NA	NA	A	NA	NA
22RLB	22RLB	male	1	10	cold_neutral	cold	neutral	28.2	NA	NA	NA	NA	NA	NA	NA	NA	NA	A	NA	NA
22RLB	22RLB	male	2	10	cold_neutral	cold	neutral	74.1	67	NA	NA	NA	NA	NA	NA	NA	NA	A	NA	NA
22RLB	22RLB	male	3	10	cold_neutral	cold	neutral	126	97	gridUnder	NA	4.418	0.855599205235722	gridOver	0	6.812	0	A	33.2162847270604	10.087
22RLB	22RLB	male	5	10	cold_neutral	cold	neutral	206	119	NA	NA	NA	NA	NA	NA	NA	NA	A	NA	NA
22RLB	22RLB	male	7	10	cold_neutral	cold	neutral	221.3	124	NA	NA	NA	NA	NA	NA	NA	NA	A	NA	NA
22RLB	22RLB	male	8	10	cold_neutral	cold	neutral	230	124	gridUnder	NA	5.881	NA	gridOver	NA	7.489	NA	A	35.9812847270604	10.012
24LLB	24LLB	male	0	10	cold_neutral	cold	neutral	7.9	NA	NA	NA	NA	NA	NA	NA	NA	NA	A	NA	NA
24LLB	24LLB	male	1	10	cold_neutral	cold	neutral	24.4	NA	NA	NA	NA	NA	NA	NA	NA	NA	A	NA	NA
24LLB	24LLB	male	2	10	cold_neutral	cold	neutral	65.9	67	NA	NA	NA	NA	NA	NA	NA	NA	A	NA	NA
24LLB	24LLB	male	3	10	cold_neutral	cold	neutral	121.2	90	gridUnder	NA	4.459	0.937623591853362	gridOver	0	6.356	0	A	32.8442847270604	8.443
24LLB	24LLB	male	5	10	cold_neutral	cold	neutral	204	112	NA	NA	NA	NA	NA	NA	NA	NA	A	NA	NA
24LLB	24LLB	male	7	10	cold_neutral	cold	neutral	228.8	123	NA	NA	NA	NA	NA	NA	NA	NA	A	NA	NA
24LLB	24LLB	male	8	10	cold_neutral	cold	neutral	230	123	gridUnder	NA	5.008	NA	gridOver	NA	7.486	NA	A	33.3892847270604	9.634
26RLB	26RLB	female	0	10	cold_neutral	cold	neutral	10.1	NA	NA	NA	NA	NA	NA	NA	NA	NA	A	NA	NA
26RLB	26RLB	female	1	10	cold_neutral	cold	neutral	28	NA	NA	NA	NA	NA	NA	NA	NA	NA	A	NA	NA
26RLB	26RLB	female	2	10	cold_neutral	cold	neutral	70.9	69	NA	NA	NA	NA	NA	NA	NA	NA	A	NA	NA
26RLB	26RLB	female	3	10	cold_neutral	cold	neutral	124.2	96	gridUnder	NA	5.133	NA	gridOver	NA	6.955	NA	A	33.6752847270604	8.935
26RLB	26RLB	female	5	10	cold_neutral	cold	neutral	214.5	117	NA	NA	NA	NA	NA	NA	NA	NA	A	NA	NA
26RLB	26RLB	female	7	10	cold_neutral	cold	neutral	272.7	130	NA	NA	NA	NA	NA	NA	NA	NA	A	NA	NA
26RLB	26RLB	female	8	10	cold_neutral	cold	neutral	269	128	gridUnder	NA	5.56	NA	gridOver	NA	7.511	NA	A	34.4442847270604	9.918
27LLB	27LLB	female	0	10	cold_neutral	cold	neutral	10	NA	NA	NA	NA	NA	NA	NA	NA	NA	A	NA	NA
27LLB	27LLB	female	1	10	cold_neutral	cold	neutral	25.4	NA	NA	NA	NA	NA	NA	NA	NA	NA	A	NA	NA
27LLB	27LLB	female	2	10	cold_neutral	cold	neutral	71.3	61	NA	NA	NA	NA	NA	NA	NA	NA	A	NA	NA
27LLB	27LLB	female	3	10	cold_neutral	cold	neutral	121.4	90	gridUnder	NA	4.956	NA	gridOver	NA	6.722	NA	A	33.0132847270604	8.926
27LLB	27LLB	female	5	10	cold_neutral	cold	neutral	206.6	113	NA	NA	NA	NA	NA	NA	NA	NA	A	NA	NA
27LLB	27LLB	female	7	10	cold_neutral	cold	neutral	225	126	NA	NA	NA	NA	NA	NA	NA	NA	A	NA	NA
27LLB	27LLB	female	8	10	cold_neutral	cold	neutral	228	126	gridUnder	NA	5.501	NA	gridOver	NA	7.246	NA	A	36.1202847270604	10.34
28LLB	28LLB	female	0	10	cold_neutral	cold	neutral	7.3	NA	NA	NA	NA	NA	NA	NA	NA	NA	A	NA	NA
28LLB	28LLB	female	1	10	cold_neutral	cold	neutral	28.3	39	NA	NA	NA	NA	NA	NA	NA	NA	A	NA	NA
28LLB	28LLB	female	2	10	cold_neutral	cold	neutral	66.7	71	NA	NA	NA	NA	NA	NA	NA	NA	A	NA	NA
28LLB	28LLB	female	3	10	cold_neutral	cold	neutral	110.9	96	gridUnder	NA	4.22	NA	gridOver	NA	6.676	NA	A	28.6842847270604	9.074
28LLB	28LLB	female	5	10	cold_neutral	cold	neutral	176	115	NA	NA	NA	NA	NA	NA	NA	NA	A	NA	NA
28LLB	28LLB	female	7	10	cold_neutral	cold	neutral	198.6	123	NA	NA	NA	NA	NA	NA	NA	NA	A	NA	NA
28LLB	28LLB	female	8	10	cold_neutral	cold	neutral	202	123	gridUnder	NA	4.63	NA	gridOver	NA	8.085	NA	A	31.4162847270604	10.745
2RLG	2RLG	female	0	10	cold_neutral	cold	neutral	10	NA	NA	NA	NA	NA	NA	NA	NA	NA	A	NA	NA
2RLG	2RLG	female	1	10	cold_neutral	cold	neutral	36.2	37	NA	NA	NA	NA	NA	NA	NA	NA	A	NA	NA
2RLG	2RLG	female	2	10	cold_neutral	cold	neutral	96	78	NA	NA	NA	NA	NA	NA	NA	NA	A	NA	NA
2RLG	2RLG	female	3	10	cold_neutral	cold	neutral	146.1	100	gridUnder	NA	5.318	NA	gridOver	NA	6.766	NA	A	31.6952847270604	9.66
2RLG	2RLG	female	5	10	cold_neutral	cold	neutral	218.4	120	NA	NA	NA	NA	NA	NA	NA	NA	A	NA	NA
2RLG	2RLG	female	7	10	cold_neutral	cold	neutral	267	127	NA	NA	NA	NA	NA	NA	NA	NA	A	NA	NA
2RLG	2RLG	female	8	10	cold_neutral	cold	neutral	269	128	gridOver	0.116	0.463	NA	gridOver	NA	7.502	NA	A	40.638	10.198
3LLG	3LLG	male	0	10	cold_neutral	cold	neutral	9.4	NA	NA	NA	NA	NA	NA	NA	NA	NA	A	NA	NA
3LLG	3LLG	male	1	10	cold_neutral	cold	neutral	32.2	38	NA	NA	NA	NA	NA	NA	NA	NA	A	NA	NA
3LLG	3LLG	male	2	10	cold_neutral	cold	neutral	71.9	74	NA	NA	NA	NA	NA	NA	NA	NA	A	NA	NA
3LLG	3LLG	male	3	10	cold_neutral	cold	neutral	112	93	gridUnder	NA	5.227	NA	gridOver	NA	6.411	NA	A	30.1972847270604	9.477
3LLG	3LLG	male	5	10	cold_neutral	cold	neutral	177.3	115	NA	NA	NA	NA	NA	NA	NA	NA	A	NA	NA
3LLG	3LLG	male	7	10	cold_neutral	cold	neutral	201	119	NA	NA	NA	NA	NA	NA	NA	NA	A	NA	NA
3LLG	3LLG	male	8	10	cold_neutral	cold	neutral	209	120	gridUnder	NA	5.157	NA	gridOver	NA	6.827	NA	A	NA	10.346
5LLG	5LLG	female	0	10	cold_neutral	cold	neutral	8.8	NA	NA	NA	NA	NA	NA	NA	NA	NA	A	NA	NA
5LLG	5LLG	female	1	10	cold_neutral	cold	neutral	34.4	38	NA	NA	NA	NA	NA	NA	NA	NA	A	NA	NA
5LLG	5LLG	female	2	10	cold_neutral	cold	neutral	79.8	74	NA	NA	NA	NA	NA	NA	NA	NA	A	NA	NA
5LLG	5LLG	female	3	10	cold_neutral	cold	neutral	132.4	97	gridUnder	NA	5.049	NA	gridOver	NA	6.615	NA	A	30.8872847270604	8.234
5LLG	5LLG	female	5	10	cold_neutral	cold	neutral	212.3	118	NA	NA	NA	NA	NA	NA	NA	NA	A	NA	NA
5LLG	5LLG	female	7	10	cold_neutral	cold	neutral	242	126	NA	NA	NA	NA	NA	NA	NA	NA	A	NA	NA
5LLG	5LLG	female	8	10	cold_neutral	cold	neutral	258	126	gridOver	NA	5.495	NA	gridOver	NA	7.173	NA	A	37.739	8.93
7LLG	7LLG	female	0	10	cold_neutral	cold	neutral	8.3	NA	NA	NA	NA	NA	NA	NA	NA	NA	A	NA	NA
7LLG	7LLG	female	1	10	cold_neutral	cold	neutral	37.7	39	NA	NA	NA	NA	NA	NA	NA	NA	A	NA	NA
7LLG	7LLG	female	2	10	cold_neutral	cold	neutral	90.7	75	NA	NA	NA	NA	NA	NA	NA	NA	A	NA	NA
7LLG	7LLG	female	3	10	cold_neutral	cold	neutral	145.2	97	gridUnder	NA	5.402	NA	gridOver	NA	7.495	NA	A	35.5212847270604	9.144
7LLG	7LLG	female	5	10	cold_neutral	cold	neutral	219.4	121	NA	NA	NA	NA	NA	NA	NA	NA	A	NA	NA
7LLG	7LLG	female	7	10	cold_neutral	cold	neutral	250	128	NA	NA	NA	NA	NA	NA	NA	NA	A	NA	NA
7LLG	7LLG	female	8	10	cold_neutral	cold	neutral	259	128	gridUnder	NA	0.766	NA	gridOver	NA	6.821	NA	A	35.6862847270604	9.129
8LLG	8LLG	male	0	10	cold_neutral	cold	neutral	9.6	NA	NA	NA	NA	NA	NA	NA	NA	NA	A	NA	NA
8LLG	8LLG	male	1	10	cold_neutral	cold	neutral	37.6	37	NA	NA	NA	NA	NA	NA	NA	NA	A	NA	NA
8LLG	8LLG	male	2	10	cold_neutral	cold	neutral	82.2	73	NA	NA	NA	NA	NA	NA	NA	NA	A	NA	NA
8LLG	8LLG	male	3	10	cold_neutral	cold	neutral	142	95	gridUnder	NA	4.759	NA	gridOver	NA	7.538	NA	A	33.1412847270604	9.323
8LLG	8LLG	male	5	10	cold_neutral	cold	neutral	207.4	118	NA	NA	NA	NA	NA	NA	NA	NA	A	NA	NA
8LLG	8LLG	male	7	10	cold_neutral	cold	neutral	236	119	NA	NA	NA	NA	NA	NA	NA	NA	A	NA	NA
8LLG	8LLG	male	8	10	cold_neutral	cold	neutral	234	120	gridOver	NA	0.587	NA	gridOver	NA	6.874	NA	A	41.041	9.88
9LLG	9LLG	male	0	10	cold_neutral	cold	neutral	8.6	NA	NA	NA	NA	NA	NA	NA	NA	NA	A	NA	NA
9LLG	9LLG	male	1	10	cold_neutral	cold	neutral	41	41	NA	NA	NA	NA	NA	NA	NA	NA	A	NA	NA
9LLG	9LLG	male	2	10	cold_neutral	cold	neutral	96.5	77	NA	NA	NA	NA	NA	NA	NA	NA	A	NA	NA
9LLG	9LLG	male	3	10	cold_neutral	cold	neutral	159.3	97	gridUnder	NA	NA	NA	gridOver	NA	7.072	NA	A	36.2602847270604	9.321
9LLG	9LLG	male	5	10	cold_neutral	cold	neutral	245.5	119	NA	NA	NA	NA	NA	NA	NA	NA	A	NA	NA
9LLG	9LLG	male	7	10	cold_neutral	cold	neutral	264.5	127	NA	NA	NA	NA	NA	NA	NA	NA	A	NA	NA
9LLG	9LLG	male	8	10	cold_neutral	cold	neutral	262	129	gridUnder	1.924	0.58	NA	gridOver	0	6.949	0	A	35.0252847270604	9.937
10LLW	10LLW	female	0	20	neutral_neutral	neutral	neutral	8.6	NA	NA	NA	NA	NA	NA	NA	NA	NA	A	NA	NA
10LLW	10LLW	female	1	20	neutral_neutral	neutral	neutral	40.3	41	NA	NA	NA	NA	NA	NA	NA	NA	A	NA	NA
10LLW	10LLW	female	2	20	neutral_neutral	neutral	neutral	98.2	78	NA	NA	NA	NA	NA	NA	NA	NA	A	NA	NA
10LLW	10LLW	female	3	20	neutral_neutral	neutral	neutral	158.6	101	gridUnder	NA	NA	NA	gridOver	NA	7.346	NA	A	37.1892847270604	9.816
10LLW	10LLW	female	5	20	neutral_neutral	neutral	neutral	226	121	NA	NA	NA	NA	NA	NA	NA	NA	A	NA	NA
10LLW	10LLW	female	7	20	neutral_neutral	neutral	neutral	259	128	NA	NA	NA	NA	NA	NA	NA	NA	A	NA	NA
10LLW	10LLW	female	8	20	neutral_neutral	neutral	neutral	267	128	gridUnder	NA	5.507	NA	gridOver	NA	7.429	NA	A	38.3662847270604	9.659
11LLW	11LLW	male	3	20	neutral_neutral	neutral	neutral	126.2	95	gridUnder	NA	NA	NA	gridOver	NA	7.009	NA	A	32.3862847270604	9.151
11LLW	11LLW	male	8	20	neutral_neutral	neutral	neutral	211	123	gridUnder	NA	NA	NA	gridOver	NA	7.522	NA	A	33.6192847270604	9.569
12LLW	12LLW	female	0	20	neutral_neutral	neutral	neutral	8.9	NA	NA	NA	NA	NA	NA	NA	NA	NA	A	NA	NA
12LLW	12LLW	female	1	20	neutral_neutral	neutral	neutral	31.4	37	NA	NA	NA	NA	NA	NA	NA	NA	A	NA	NA
12LLW	12LLW	female	2	20	neutral_neutral	neutral	neutral	79.1	74	NA	NA	NA	NA	NA	NA	NA	NA	A	NA	NA
12LLW	12LLW	female	3	20	neutral_neutral	neutral	neutral	128.4	95	gridUnder	NA	5.187	NA	gridOver	NA	7.037	NA	A	NA	9.67
12LLW	12LLW	female	5	20	neutral_neutral	neutral	neutral	191	116	NA	NA	NA	NA	NA	NA	NA	NA	A	NA	NA
12LLW	12LLW	female	7	20	neutral_neutral	neutral	neutral	212	121	NA	NA	NA	NA	NA	NA	NA	NA	A	NA	NA
12LLW	12LLW	female	8	20	neutral_neutral	neutral	neutral	220	123	gridUnder	NA	5.009	NA	gridOver	NA	7.336	NA	A	35.0642847270604	11.027
13LLW	13LLW	male	0	20	neutral_neutral	neutral	neutral	9.4	NA	NA	NA	NA	NA	NA	NA	NA	NA	A	NA	NA
13LLW	13LLW	male	1	20	neutral_neutral	neutral	neutral	23.3	26	NA	NA	NA	NA	NA	NA	NA	NA	A	NA	NA
13LLW	13LLW	male	2	20	neutral_neutral	neutral	neutral	65.2	68	NA	NA	NA	NA	NA	NA	NA	NA	A	NA	NA
13LLW	13LLW	male	3	20	neutral_neutral	neutral	neutral	107.3	91	gridUnder	NA	4.823	NA	gridOver	NA	6.294	NA	A	32.8232847270604	8.913
13LLW	13LLW	male	5	20	neutral_neutral	neutral	neutral	175.3	116	NA	NA	NA	NA	NA	NA	NA	NA	A	NA	NA
13LLW	13LLW	male	7	20	neutral_neutral	neutral	neutral	194	122	NA	NA	NA	NA	NA	NA	NA	NA	A	NA	NA
13LLW	13LLW	male	8	20	neutral_neutral	neutral	neutral	204	125	gridUnder	NA	5.367	NA	gridOver	NA	6.758	NA	A	36.3952847270604	9.329
14LLW	14LLW	male	0	20	neutral_neutral	neutral	neutral	8.4	NA	NA	NA	NA	NA	NA	NA	NA	NA	A	NA	NA
14LLW	14LLW	male	1	20	neutral_neutral	neutral	neutral	23.3	27	NA	NA	NA	NA	NA	NA	NA	NA	A	NA	NA
14LLW	14LLW	male	2	20	neutral_neutral	neutral	neutral	59.1	66	NA	NA	NA	NA	NA	NA	NA	NA	A	NA	NA
14LLW	14LLW	male	3	20	neutral_neutral	neutral	neutral	104.9	95	NA	NA	NA	NA	NA	NA	NA	NA	A	NA	NA
14LLW	14LLW	male	5	20	neutral_neutral	neutral	neutral	161.6	115	NA	NA	NA	NA	NA	NA	NA	NA	A	NA	NA
14LLW	14LLW	male	7	20	neutral_neutral	neutral	neutral	179.4	123	NA	NA	NA	NA	NA	NA	NA	NA	A	NA	NA
14LLW	14LLW	male	8	20	neutral_neutral	neutral	neutral	184	124	gridOver	NA	NA	NA	NA	NA	NA	NA	A	35.804	NA
15LLW	15LLW	male	0	20	neutral_neutral	neutral	neutral	8.1	NA	NA	NA	NA	NA	NA	NA	NA	NA	A	NA	NA
15LLW	15LLW	male	1	20	neutral_neutral	neutral	neutral	26.8	30	NA	NA	NA	NA	NA	NA	NA	NA	A	NA	NA
15LLW	15LLW	male	2	20	neutral_neutral	neutral	neutral	62	70	NA	NA	NA	NA	NA	NA	NA	NA	A	NA	NA
15LLW	15LLW	male	3	20	neutral_neutral	neutral	neutral	103.3	81	NA	NA	NA	NA	NA	NA	NA	NA	A	NA	NA
15LLW	15LLW	male	5	20	neutral_neutral	neutral	neutral	163.5	110	NA	NA	NA	NA	NA	NA	NA	NA	A	NA	NA
15LLW	15LLW	male	7	20	neutral_neutral	neutral	neutral	193.6	119	NA	NA	NA	NA	NA	NA	NA	NA	A	NA	NA
15LLW	15LLW	male	8	20	neutral_neutral	neutral	neutral	NA	NA	NA	NA	NA	NA	NA	NA	NA	NA	A	NA	NA
16RLB	16RLB	female	0	20	neutral_neutral	neutral	neutral	9.8	NA	NA	NA	NA	NA	NA	NA	NA	NA	A	NA	NA
16RLB	16RLB	female	1	20	neutral_neutral	neutral	neutral	31	NA	NA	NA	NA	NA	NA	NA	NA	NA	A	NA	NA
16RLB	16RLB	female	2	20	neutral_neutral	neutral	neutral	75	68	NA	NA	NA	NA	NA	NA	NA	NA	A	NA	NA
16RLB	16RLB	female	3	20	neutral_neutral	neutral	neutral	126.2	90	gridUnder	NA	4.036	NA	gridOver	NA	NA	NA	A	24.5752847270604	9.273
16RLB	16RLB	female	5	20	neutral_neutral	neutral	neutral	192.7	112	NA	NA	NA	NA	NA	NA	NA	NA	A	NA	NA
16RLB	16RLB	female	7	20	neutral_neutral	neutral	neutral	248	122	NA	NA	NA	NA	NA	NA	NA	NA	A	NA	NA
16RLB	16RLB	female	8	20	neutral_neutral	neutral	neutral	236	122	gridUnder	NA	5.512	NA	gridOver	NA	6.91	NA	A	35.2162847270604	10.125
18LLB	18LLB	male	0	20	neutral_neutral	neutral	neutral	8.9	NA	NA	NA	NA	NA	NA	NA	NA	NA	A	NA	NA
18LLB	18LLB	male	1	20	neutral_neutral	neutral	neutral	34.2	NA	NA	NA	NA	NA	NA	NA	NA	NA	A	NA	NA
18LLB	18LLB	male	2	20	neutral_neutral	neutral	neutral	79.9	73	NA	NA	NA	NA	NA	NA	NA	NA	A	NA	NA
18LLB	18LLB	male	3	20	neutral_neutral	neutral	neutral	126	96	gridUnder	NA	5.165	NA	gridOver	NA	6.387	NA	A	32.0452847270604	9.161
18LLB	18LLB	male	5	20	neutral_neutral	neutral	neutral	189.4	110	NA	NA	NA	NA	NA	NA	NA	NA	A	NA	NA
18LLB	18LLB	male	7	20	neutral_neutral	neutral	neutral	211	122	NA	NA	NA	NA	NA	NA	NA	NA	A	NA	NA
18LLB	18LLB	male	8	20	neutral_neutral	neutral	neutral	201	122	gridUnder	NA	5.057	NA	gridOver	NA	6.943	NA	A	33.8022847270604	9.788
19RLB	19RLB	female	0	20	neutral_neutral	neutral	neutral	9.5	NA	NA	NA	NA	NA	NA	NA	NA	NA	A	NA	NA
19RLB	19RLB	female	1	20	neutral_neutral	neutral	neutral	40	NA	NA	NA	NA	NA	NA	NA	NA	NA	A	NA	NA
19RLB	19RLB	female	2	20	neutral_neutral	neutral	neutral	97.4	78	NA	NA	NA	NA	NA	NA	NA	NA	A	NA	NA
19RLB	19RLB	female	3	20	neutral_neutral	neutral	neutral	154	96	gridUnder	NA	4.246	NA	gridOver	NA	6.927	NA	A	29.5892847270604	9.719
19RLB	19RLB	female	5	20	neutral_neutral	neutral	neutral	249.1	120	NA	NA	NA	NA	NA	NA	NA	NA	A	NA	NA
19RLB	19RLB	female	7	20	neutral_neutral	neutral	neutral	261.1	126	NA	NA	NA	NA	NA	NA	NA	NA	A	NA	NA
19RLB	19RLB	female	8	20	neutral_neutral	neutral	neutral	230	126	gridUnder	NA	5.243	NA	gridOver	NA	7.962	NA	A	NA	10.916
1RLW	1RLW	female	0	20	neutral_neutral	neutral	neutral	8.2	NA	NA	NA	NA	NA	NA	NA	NA	NA	A	NA	NA
1RLW	1RLW	female	1	20	neutral_neutral	neutral	neutral	31.8	34	NA	NA	NA	NA	NA	NA	NA	NA	A	NA	NA
1RLW	1RLW	female	2	20	neutral_neutral	neutral	neutral	88	76	NA	NA	NA	NA	NA	NA	NA	NA	A	NA	NA
1RLW	1RLW	female	3	20	neutral_neutral	neutral	neutral	144	99	gridUnder	NA	5.665	NA	gridOver	NA	6.864	NA	A	35.2502847270604	8.996
1RLW	1RLW	female	5	20	neutral_neutral	neutral	neutral	227.6	120	NA	NA	NA	NA	NA	NA	NA	NA	A	NA	NA
1RLW	1RLW	female	7	20	neutral_neutral	neutral	neutral	236	127	NA	NA	NA	NA	NA	NA	NA	NA	A	NA	NA
1RLW	1RLW	female	8	20	neutral_neutral	neutral	neutral	248	129	gridUnder	NA	6.636	NA	gridOver	NA	7.568	NA	A	34.2952847270604	10.281
20RLB	20RLB	female	0	20	neutral_neutral	neutral	neutral	9.5	NA	NA	NA	NA	NA	NA	NA	NA	NA	A	NA	NA
20RLB	20RLB	female	1	20	neutral_neutral	neutral	neutral	36.6	NA	NA	NA	NA	NA	NA	NA	NA	NA	A	NA	NA
20RLB	20RLB	female	2	20	neutral_neutral	neutral	neutral	89.7	80	NA	NA	NA	NA	NA	NA	NA	NA	A	NA	NA
20RLB	20RLB	female	3	20	neutral_neutral	neutral	neutral	149.8	102	gridUnder	NA	4.9925	0.680943830282645	gridOver	0	6.203	0	A	34.5392847270604	8.737
20RLB	20RLB	female	5	20	neutral_neutral	neutral	neutral	234.4	119	NA	NA	NA	NA	NA	NA	NA	NA	A	NA	NA
20RLB	20RLB	female	7	20	neutral_neutral	neutral	neutral	273	130	NA	NA	NA	NA	NA	NA	NA	NA	A	NA	NA
20RLB	20RLB	female	8	20	neutral_neutral	neutral	neutral	263.7	130	gridUnder	NA	5.459	NA	gridOver	NA	6.562	NA	A	37.4682847270604	9.91
23RLB	23RLB	NA	3	20	neutral_neutral	neutral	neutral	155.6	101	gridUnder	NA	4.005	NA	gridOver	NA	6.609	NA	A	32.6682847270604	8.292
23RLB	23RLB	NA	8	20	neutral_neutral	neutral	neutral	274	128	gridUnder	NA	5.394	NA	gridOver	NA	7.479	NA	A	37.6142847270604	9.501
25RLB	25RLB	female	0	20	neutral_neutral	neutral	neutral	9	NA	NA	NA	NA	NA	NA	NA	NA	NA	A	NA	NA
25RLB	25RLB	female	1	20	neutral_neutral	neutral	neutral	34.5	NA	NA	NA	NA	NA	NA	NA	NA	NA	A	NA	NA
25RLB	25RLB	female	2	20	neutral_neutral	neutral	neutral	89.4	75	NA	NA	NA	NA	NA	NA	NA	NA	A	NA	NA
25RLB	25RLB	female	3	20	neutral_neutral	neutral	neutral	149.5	95	gridUnder	NA	4.012	NA	gridOver	NA	6.406	NA	A	24.9312847270604	8.824
25RLB	25RLB	female	5	20	neutral_neutral	neutral	neutral	232.5	116	NA	NA	NA	NA	NA	NA	NA	NA	A	NA	NA
25RLB	25RLB	female	7	20	neutral_neutral	neutral	neutral	272.4	126	NA	NA	NA	NA	NA	NA	NA	NA	A	NA	NA
25RLB	25RLB	female	8	20	neutral_neutral	neutral	neutral	262	126	gridUnder	NA	5.263	NA	gridOver	NA	6.765	NA	A	35.2052847270604	9.734
2RLW	2RLW	female	0	20	neutral_neutral	neutral	neutral	7.4	NA	NA	NA	NA	NA	NA	NA	NA	NA	A	NA	NA
2RLW	2RLW	female	1	20	neutral_neutral	neutral	neutral	31	35	NA	NA	NA	NA	NA	NA	NA	NA	A	NA	NA
2RLW	2RLW	female	2	20	neutral_neutral	neutral	neutral	79.2	71	NA	NA	NA	NA	NA	NA	NA	NA	A	NA	NA
2RLW	2RLW	female	3	20	neutral_neutral	neutral	neutral	123.9	92	gridUnder	NA	4.409	NA	gridOver	NA	6.954	NA	A	33.3302847270604	9.371
2RLW	2RLW	female	5	20	neutral_neutral	neutral	neutral	193.2	112	NA	NA	NA	NA	NA	NA	NA	NA	A	NA	NA
2RLW	2RLW	female	7	20	neutral_neutral	neutral	neutral	210	120	NA	NA	NA	NA	NA	NA	NA	NA	A	NA	NA
2RLW	2RLW	female	8	20	neutral_neutral	neutral	neutral	220	122	gridUnder	NA	0.248	NA	gridOver	NA	7.3	NA	A	34.4792847270604	10.034
3RLW	3RLW	male	0	20	neutral_neutral	neutral	neutral	7.3	NA	NA	NA	NA	NA	NA	NA	NA	NA	A	NA	NA
3RLW	3RLW	male	1	20	neutral_neutral	neutral	neutral	33.1	34	NA	NA	NA	NA	NA	NA	NA	NA	A	NA	NA
3RLW	3RLW	male	2	20	neutral_neutral	neutral	neutral	86	70	NA	NA	NA	NA	NA	NA	NA	NA	A	NA	NA
3RLW	3RLW	male	3	20	neutral_neutral	neutral	neutral	140	94	gridUnder	NA	5.211	NA	gridOver	NA	6.92	NA	A	36.7372847270604	9.693
3RLW	3RLW	male	5	20	neutral_neutral	neutral	neutral	213.4	114	NA	NA	NA	NA	NA	NA	NA	NA	A	NA	NA
3RLW	3RLW	male	7	20	neutral_neutral	neutral	neutral	240	120	NA	NA	NA	NA	NA	NA	NA	NA	A	NA	NA
3RLW	3RLW	male	8	20	neutral_neutral	neutral	neutral	249	122	gridUnder	NA	4.718	NA	gridOver	NA	6.173	NA	A	36.6272847270604	9.765
4LLW	4LLW	male	3	20	neutral_neutral	neutral	neutral	107.3	NA	gridUnder	NA	4.823	NA	gridOver	NA	6.294	NA	A	32.8232847270604	8.913
4LLW	4LLW	male	8	20	neutral_neutral	neutral	neutral	202	NA	gridUnder	NA	5.367	NA	gridOver	NA	6.758	NA	A	36.3952847270604	9.329
4RLG	4RLG	female	0	20	neutral_neutral	neutral	neutral	8.2	NA	NA	NA	NA	NA	NA	NA	NA	NA	A	NA	NA
4RLG	4RLG	female	1	20	neutral_neutral	neutral	neutral	42.1	41	NA	NA	NA	NA	NA	NA	NA	NA	A	NA	NA
4RLG	4RLG	female	2	20	neutral_neutral	neutral	neutral	97.9	76	NA	NA	NA	NA	NA	NA	NA	NA	A	NA	NA
4RLG	4RLG	female	3	20	neutral_neutral	neutral	neutral	163.1	100	gridUnder	NA	5.725	NA	gridOver	NA	7.042	NA	A	NA	9.11
4RLG	4RLG	female	5	20	neutral_neutral	neutral	neutral	222	121	NA	NA	NA	NA	NA	NA	NA	NA	A	NA	NA
4RLG	4RLG	female	7	20	neutral_neutral	neutral	neutral	257	126	NA	NA	NA	NA	NA	NA	NA	NA	A	NA	NA
4RLG	4RLG	female	8	20	neutral_neutral	neutral	neutral	271	127	gridUnder	NA	5.496	NA	gridOver	NA	6.95	NA	A	36.6742847270604	9.671
7LLW	7LLW	male	0	20	neutral_neutral	neutral	neutral	9.6	NA	NA	NA	NA	NA	NA	NA	NA	NA	A	NA	NA
7LLW	7LLW	male	1	20	neutral_neutral	neutral	neutral	37.1	40	NA	NA	NA	NA	NA	NA	NA	NA	A	NA	NA
7LLW	7LLW	male	2	20	neutral_neutral	neutral	neutral	84.1	79	NA	NA	NA	NA	NA	NA	NA	NA	A	NA	NA
7LLW	7LLW	male	3	20	neutral_neutral	neutral	neutral	137.7	102	gridUnder	NA	NA	NA	gridOver	NA	6.792	NA	A	NA	9.542
7LLW	7LLW	male	5	20	neutral_neutral	neutral	neutral	213	122	NA	NA	NA	NA	NA	NA	NA	NA	A	NA	NA
7LLW	7LLW	male	7	20	neutral_neutral	neutral	neutral	242.5	127	NA	NA	NA	NA	NA	NA	NA	NA	A	NA	NA
7LLW	7LLW	male	8	20	neutral_neutral	neutral	neutral	252	127	gridUnder	NA	4.824	NA	gridOver	NA	6.963	NA	A	NA	9.736
8LLW	8LLW	male	3	20	neutral_neutral	neutral	neutral	104.9	NA	gridUnder	NA	4.834	NA	gridOver	NA	6.788	NA	A	32.8992847270604	9.016
8LLW	8LLW	male	8	20	neutral_neutral	neutral	neutral	184	NA	gridUnder	NA	4.666	NA	gridOver	NA	6.838	NA	A	34.4322847270604	9.624
9LLW	9LLW	female	0	20	neutral_neutral	neutral	neutral	7.1	NA	NA	NA	NA	NA	NA	NA	NA	NA	A	NA	NA
9LLW	9LLW	female	1	20	neutral_neutral	neutral	neutral	29.2	34	NA	NA	NA	NA	NA	NA	NA	NA	A	NA	NA
9LLW	9LLW	female	2	20	neutral_neutral	neutral	neutral	72.1	71	NA	NA	NA	NA	NA	NA	NA	NA	A	NA	NA
9LLW	9LLW	female	3	20	neutral_neutral	neutral	neutral	124.3	94	gridUnder	NA	NA	NA	gridOver	NA	7.578	NA	A	NA	9.683
9LLW	9LLW	female	5	20	neutral_neutral	neutral	neutral	192	122	NA	NA	NA	NA	NA	NA	NA	NA	A	NA	NA
9LLW	9LLW	female	7	20	neutral_neutral	neutral	neutral	215	125	NA	NA	NA	NA	NA	NA	NA	NA	A	NA	NA
9LLW	9LLW	female	8	20	neutral_neutral	neutral	neutral	221	126	gridUnder	NA	5.086	NA	gridOver	NA	7.243	NA	A	37.2142847270604	9.787
B14	BH30	female	6	30	warm	warm	neutral	NA	NA	NA	NA	NA	NA	NA	NA	NA	NA	B	NA	NA
B14	BH30	female	1	30	warm	warm	neutral	44	50	NA	NA	NA	NA	NA	NA	NA	NA	B	NA	NA
B14	BH30	female	3	30	warm	warm	neutral	152.9	103	gridUnder	NA	6.015	NA	gridOver	NA	6.836	NA	B	38.9962847270604	8.845
B14	BH30	female	0	30	warm	warm	neutral	10.2	NA	NA	NA	NA	NA	NA	NA	NA	NA	B	NA	NA
B14	BH30	female	7	30	warm	warm	neutral	254.2	122.5	NA	NA	NA	NA	NA	NA	NA	NA	B	NA	NA
B14	BH30	female	4	30	warm	warm	neutral	NA	NA	NA	NA	NA	NA	NA	NA	NA	NA	B	NA	NA
B14	BH30	female	5	30	warm	warm	neutral	224.1	115.5	NA	NA	NA	NA	NA	NA	NA	NA	B	NA	NA
B14	BH30	female	2	30	warm	warm	neutral	96.9	82	NA	NA	NA	NA	NA	NA	NA	NA	B	NA	NA
B14	BH30	female	3	30	warm	warm	neutral	152.9	103	gridOver	NA	5.375	NA	gridOver	NA	6.836	NA	B	37.206	8.845
B14	BH30	female	8	30	warm	warm	neutral	264.6	123	gridOver	NA	5.281	NA	gridUnder	NA	8.38	NA	B	36.918	9.33715766003432
R17	GuH20	male	6	20	control	neutral	neutral	NA	NA	NA	NA	NA	NA	NA	NA	NA	NA	B	NA	NA
R17	GuH20	male	3	20	control	neutral	neutral	147.7	102	gridUnder	NA	5.678	NA	gridOver	0.548714862200761	7.0265	0.204353859762913	B	37.2242847270604	8.674
R17	GuH20	male	8	20	control	neutral	neutral	235.9	122.5	gridOver	0.0989949493661171	4.8465	0.126572113832392	gridUnder	0.0388908729652599	8.399	0.222031529292575	B	33.264	9.96765766003432
R17	GuH20	male	1	20	control	neutral	neutral	39.1	43.5	NA	NA	NA	NA	NA	NA	NA	NA	B	NA	NA
R17	GuH20	male	7	20	control	neutral	neutral	240.3	122	NA	NA	NA	NA	NA	NA	NA	NA	B	NA	NA
R17	GuH20	male	4	20	control	neutral	neutral	NA	NA	NA	NA	NA	NA	NA	NA	NA	NA	B	NA	NA
R17	GuH20	male	2	20	control	neutral	neutral	95.1	80.5	NA	NA	NA	NA	NA	NA	NA	NA	B	NA	NA
R17	GuH20	male	5	20	control	neutral	neutral	218.4	118	NA	NA	NA	NA	NA	NA	NA	NA	B	NA	NA
R17	GuH20	male	0	20	control	neutral	neutral	9.3	NA	gridUnder	0.119349626448235	2.03233333333333	0.0702661606559895	gridOver	NA	2.541	NA	B	14.1329513937271	3.378
R15	HB20	male	0	20	control	neutral	neutral	10.8	NA	gridUnder	1.99262690938369	2.6435	0.734683945652823	gridOver	NA	3.734	NA	B	14.3332847270604	4.274
R15	HB20	male	2	20	control	neutral	neutral	89	83	NA	NA	NA	NA	NA	NA	NA	NA	B	NA	NA
R15	HB20	male	3	20	control	neutral	neutral	142	106	NA	NA	NA	NA	NA	NA	NA	NA	B	NA	NA
R15	HB20	male	8	20	control	neutral	neutral	250.1	125	gridOver	NA	4.654	NA	NA	NA	NA	NA	B	35.26	NA
R15	HB20	male	6	20	control	neutral	neutral	NA	NA	NA	NA	NA	NA	NA	NA	NA	NA	B	NA	NA
R15	HB20	male	7	20	control	neutral	neutral	236.3	124	NA	NA	NA	NA	NA	NA	NA	NA	B	NA	NA
R15	HB20	male	1	20	control	neutral	neutral	39.3	53	gridUnder	1.52570884072508	3.93316666666667	0.48552627803927	gridOver	NA	4.918	NA	B	22.5359513937271	5.629
R15	HB20	male	4	20	control	neutral	neutral	NA	NA	NA	NA	NA	NA	NA	NA	NA	NA	B	NA	NA
R15	HB20	male	5	20	control	neutral	neutral	204.7	116.5	NA	NA	NA	NA	NA	NA	NA	NA	B	NA	NA
4AN Orange	HB30	female	8	30	warm	warm	neutral	222.1	123	gridOver	1.09647130985418	4.746	0.108512672071054	gridOver	NA	6.643	NA	B	35.7216666666667	9.502
4AN Orange	HB30	female	2	30	warm	warm	neutral	82.1	79	gridOver	1.3611805537841	5.2045	0.0997020561473032	gridOver	NA	6.49	NA	B	31.9615	8.438
4AN Orange	HB30	female	3	30	warm	warm	neutral	129	98	NA	NA	NA	NA	NA	NA	NA	NA	B	NA	NA
4AN Orange	HB30	female	4	30	warm	warm	neutral	NA	NA	NA	NA	NA	NA	NA	NA	NA	NA	B	NA	NA
4AN Orange	HB30	female	5	30	warm	warm	neutral	186	119.5	NA	NA	NA	NA	NA	NA	NA	NA	B	NA	NA
4AN Orange	HB30	female	7	30	warm	warm	neutral	215.8	121.5	NA	NA	NA	NA	NA	NA	NA	NA	B	NA	NA
4AN Orange	HB30	female	0	30	warm	warm	neutral	9.7	NA	gridUnder	0.900854039231662	2.896	0.161220346110533	gridOver	NA	3.811	NA	B	11.1992847270604	4.119
4AN Orange	HB30	female	6	30	warm	warm	neutral	NA	NA	NA	NA	NA	NA	NA	NA	NA	NA	B	NA	NA
4AN Orange	HB30	female	1	30	warm	warm	neutral	39.8	44.5	gridUnder	NA	4.341	NA	gridOver	0.0190918830920363	5.1475	0.185969083452062	B	22.8412847270604	5.9615
R1	HGu20	female	0	20	control	neutral	neutral	9.6	NA	gridUnder	1.37885822331377	2.676	0.0268700576850887	gridOver	NA	3.461	NA	B	10.5822847270604	4.444
R1	HGu20	female	8	20	control	neutral	neutral	253.8	124	gridOver	NA	4.865	NA	gridOver	NA	5.975	NA	B	35.781	9.139
R1	HGu20	female	5	20	control	neutral	neutral	217.7	119.5	NA	NA	NA	NA	NA	NA	NA	NA	B	NA	NA
R1	HGu20	female	7	20	control	neutral	neutral	261.7	123.5	NA	NA	NA	NA	NA	NA	NA	NA	B	NA	NA
R1	HGu20	female	3	20	control	neutral	neutral	146.2	103	NA	NA	NA	NA	NA	NA	NA	NA	B	NA	NA
R1	HGu20	female	2	20	control	neutral	neutral	90.1	80	gridUnder	0.394565583902093	4.9905	0.177483802077823	gridOver	NA	5.384	NA	B	29.6472847270604	6.411
R1	HGu20	female	1	20	control	neutral	neutral	34	42.5	gridUnder	NA	4.079	NA	gridOver	0.0905096679918782	4.7215	0.177483802077824	B	23.8522847270604	5.557
R1	HGu20	female	4	20	control	neutral	neutral	NA	NA	NA	NA	NA	NA	NA	NA	NA	NA	B	NA	NA
R1	HGu20	female	6	20	control	neutral	neutral	NA	NA	NA	NA	NA	NA	NA	NA	NA	NA	B	NA	NA
6AN Röd	HGu30	female	7	30	warm	warm	neutral	275.2	126.5	NA	NA	NA	NA	NA	NA	NA	NA	B	NA	NA
6AN Röd	HGu30	female	8	30	warm	warm	neutral	291.7	127	gridOver	NA	5.349	NA	gridOver	NA	6.572	NA	B	39.47	9.636
6AN Röd	HGu30	female	0	30	warm	warm	neutral	10.5	NA	gridUnder	NA	3.02	NA	gridOver	NA	3.189	NA	B	15.4072847270604	3.763
6AN Röd	HGu30	female	3	30	warm	warm	neutral	173.6	108	NA	NA	NA	NA	NA	NA	NA	NA	B	NA	NA
6AN Röd	HGu30	female	2	30	warm	warm	neutral	113.1	86	NA	NA	NA	NA	NA	NA	NA	NA	B	NA	NA
6AN Röd	HGu30	female	4	30	warm	warm	neutral	NA	NA	NA	NA	NA	NA	NA	NA	NA	NA	B	NA	NA
6AN Röd	HGu30	female	1	30	warm	warm	neutral	56.5	54.5	NA	NA	NA	NA	NA	NA	NA	NA	B	NA	NA
6AN Röd	HGu30	female	5	30	warm	warm	neutral	NA	122	NA	NA	NA	NA	NA	NA	NA	NA	B	NA	NA
6AN Röd	HGu30	female	6	30	warm	warm	neutral	NA	NA	NA	NA	NA	NA	NA	NA	NA	NA	B	NA	NA
R3	HL20	male	1	20	control	neutral	neutral	34.8	44.5	gridUnder	1.49906637611548	3.942	0.0905096679918782	gridOver	0.143645396724016	3.9558	0.0440817422523205	B	20.6332847270604	5.161
R3	HL20	male	7	20	control	neutral	neutral	202	116	NA	NA	NA	NA	NA	NA	NA	NA	B	NA	NA
R3	HL20	male	2	20	control	neutral	neutral	75.9	80	NA	NA	NA	NA	NA	NA	NA	NA	B	NA	NA
R3	HL20	male	8	20	control	neutral	neutral	213.4	116.5	gridOver	0.453255446740576	4.3735	0.05727564927611	gridOver	NA	6.047	NA	B	32.4045	9.034
R3	HL20	male	4	20	control	neutral	neutral	NA	NA	NA	NA	NA	NA	NA	NA	NA	NA	B	NA	NA
R3	HL20	male	3	20	control	neutral	neutral	127	102	NA	NA	NA	NA	NA	NA	NA	NA	B	NA	NA
R3	HL20	male	1	20	control	neutral	neutral	34.8	44.5	gridOver	NA	4.17	NA	gridOver	0.143645396724016	3.9558	0.0440817422523205	B	34.477	5.161
R3	HL20	male	6	20	control	neutral	neutral	NA	NA	NA	NA	NA	NA	NA	NA	NA	NA	B	NA	NA
R3	HL20	male	5	20	control	neutral	neutral	180.2	115	NA	NA	NA	NA	NA	NA	NA	NA	B	NA	NA
R3	HL20	male	0	20	control	neutral	neutral	8.6	NA	gridUnder	NA	2.462	NA	gridOver	NA	2.99	NA	B	9.5372847270604	3.768
3AN Orange	HL30		0	30	warm	warm	neutral	9.4	NA	NA	NA	NA	NA	NA	NA	NA	NA	B	NA	NA
3AN Orange	HL30		1	30	warm	warm	neutral	36.5	45.5	gridUnder	0.263043722601396	4.3365	0.0954594154601838	gridOver	0.303348809129029	4.823	0.394565583902094	B	22.9622847270604	5.7305
3AN Orange	HL30		7	30	warm	warm	neutral	197.5	120.5	NA	NA	NA	NA	NA	NA	NA	NA	B	NA	NA
3AN Orange	HL30		8	30	warm	warm	neutral	204.4	122	gridOver	NA	4.53	NA	gridOver	NA	6.498	NA	B	32.928	10.022
3AN Orange	HL30		2	30	warm	warm	neutral	81.5	81.5	NA	NA	NA	NA	NA	NA	NA	NA	B	NA	NA
3AN Orange	HL30		3	30	warm	warm	neutral	126.2	100.5	NA	NA	NA	NA	NA	NA	NA	NA	B	NA	NA
3AN Orange	HL30		5	30	warm	warm	neutral	175.6	119	NA	NA	NA	NA	NA	NA	NA	NA	B	NA	NA
3AN Orange	HL30		4	30	warm	warm	neutral	NA	NA	NA	NA	NA	NA	NA	NA	NA	NA	B	NA	NA
3AN Orange	HL30		6	30	warm	warm	neutral	NA	NA	NA	NA	NA	NA	NA	NA	NA	NA	B	NA	NA
R5	HLG20	male	0	20	control	neutral	neutral	9.4	NA	gridUnder	NA	2.27	NA	gridOver	NA	2.854	NA	B	14.5382847270604	3.672
R5	HLG20	male	7	20	control	neutral	neutral	224.4	124.5	NA	NA	NA	NA	NA	NA	NA	NA	B	NA	NA
R5	HLG20	male	3	20	control	neutral	neutral	123.7	96	NA	NA	NA	NA	NA	NA	NA	NA	B	NA	NA
R5	HLG20	male	8	20	control	neutral	neutral	227.9	125	gridOver	NA	NA	NA	gridOver	NA	7.036	NA	B	NA	9.664
R5	HLG20	male	5	20	control	neutral	neutral	190.8	119	NA	NA	NA	NA	NA	NA	NA	NA	B	NA	NA
R5	HLG20	male	1	20	control	neutral	neutral	34.7	39	NA	NA	NA	NA	NA	NA	NA	NA	B	NA	NA
R5	HLG20	male	6	20	control	neutral	neutral	NA	NA	NA	NA	NA	NA	NA	NA	NA	NA	B	NA	NA
R5	HLG20	male	4	20	control	neutral	neutral	NA	NA	NA	NA	NA	NA	NA	NA	NA	NA	B	NA	NA
R5	HLG20	male	2	20	control	neutral	neutral	77.7	76.5	gridUnder	1.22579851525444	4.6745	0.109207753082523	gridOver	0.0021213203435591	5.756	0.074953318805774	B	31.1972847270604	7.3935
7AN Röd	HLG30	female	3	30	warm	warm	neutral	164.3	99.5	NA	NA	NA	NA	NA	NA	NA	NA	B	NA	NA
7AN Röd	HLG30	female	1	30	warm	warm	neutral	43.2	43.5	gridUnder	0.201427406278292	4.415	0.0871091269615306	gridOver	0.10531065156637	4.67366666666667	0.252000661374794	B	22.5322847270604	5.47433333333333
7AN Röd	HLG30	female	6	30	warm	warm	neutral	NA	NA	NA	NA	NA	NA	NA	NA	NA	NA	B	NA	NA
7AN Röd	HLG30	female	0	30	warm	warm	neutral	9	NA	NA	NA	NA	NA	NA	NA	NA	NA	B	NA	NA
7AN Röd	HLG30	female	7	30	warm	warm	neutral	268.9	122	NA	NA	NA	NA	NA	NA	NA	NA	B	NA	NA
7AN Röd	HLG30	female	8	30	warm	warm	neutral	280	124	gridOver	NA	5.16	NA	gridUnder	NA	7.698	NA	B	37.278	9.00115766003432
7AN Röd	HLG30	female	4	30	warm	warm	neutral	NA	NA	NA	NA	NA	NA	NA	NA	NA	NA	B	NA	NA
7AN Röd	HLG30	female	2	30	warm	warm	neutral	100.7	76.5	NA	NA	NA	NA	NA	NA	NA	NA	B	NA	NA
7AN Röd	HLG30	female	5	30	warm	warm	neutral	234	119	NA	NA	NA	NA	NA	NA	NA	NA	B	NA	NA
R13	HMB20		7	20	control	neutral	neutral	NA	NA	NA	NA	NA	NA	NA	NA	NA	NA	B	NA	NA
R13	HMB20		0	20	control	neutral	neutral	9	NA	gridUnder	NA	3.033	NA	gridOver	NA	3.032	NA	B	11.3462847270604	3.378
R13	HMB20		5	20	control	neutral	neutral	146.2	110	NA	NA	NA	NA	NA	NA	NA	NA	B	NA	NA
R13	HMB20		4	20	control	neutral	neutral	NA	NA	NA	NA	NA	NA	NA	NA	NA	NA	B	NA	NA
R13	HMB20		6	20	control	neutral	neutral	NA	NA	NA	NA	NA	NA	NA	NA	NA	NA	B	NA	NA
R13	HMB20		2	20	control	neutral	neutral	72.8	72	NA	NA	NA	NA	NA	NA	NA	NA	B	NA	NA
R13	HMB20		8	20	control	neutral	neutral	NA	NA	NA	NA	NA	NA	NA	NA	NA	NA	B	NA	NA
R13	HMB20		1	20	control	neutral	neutral	29.1	37.5	gridUnder	0.236173664916307	3.4195	0.156270598642227	gridOver	0.0351330803279948	4.372	0.084539931393395	B	22.2592847270604	6.02233333333333
R13	HMB20		3	20	control	neutral	neutral	122.8	98	NA	NA	NA	NA	NA	NA	NA	NA	B	NA	NA
R9	HMB30	male	2	30	warm	warm	neutral	87.4	77.5	NA	NA	NA	NA	NA	NA	NA	NA	B	NA	NA
R9	HMB30	male	3	30	warm	warm	neutral	139.8	97	NA	NA	NA	NA	NA	NA	NA	NA	B	NA	NA
R9	HMB30	male	6	30	warm	warm	neutral	NA	NA	NA	NA	NA	NA	NA	NA	NA	NA	B	NA	NA
R9	HMB30	male	5	30	warm	warm	neutral	208	117	NA	NA	NA	NA	NA	NA	NA	NA	B	NA	NA
R9	HMB30	male	4	30	warm	warm	neutral	NA	NA	NA	NA	NA	NA	NA	NA	NA	NA	B	NA	NA
R9	HMB30	male	1	30	warm	warm	neutral	38.6	43.5	gridUnder	0.304523124464026	4.26	0.154505663326624	gridOver	0.188797510576808	3.9725	0.0205060966544098	B	22.5389513937271	5.3125
R9	HMB30	male	7	30	warm	warm	neutral	242.5	120.5	NA	NA	NA	NA	NA	NA	NA	NA	B	NA	NA
R9	HMB30	male	0	30	warm	warm	neutral	9.1	NA	gridUnder	0.00424264068711945	2.4255	0.00212132034355972	gridOver	0.263750829382582	2.864	0.25597265478953	B	11.1042847270604	3.4275
R9	HMB30	male	8	30	warm	warm	neutral	243.1	124.5	NA	NA	NA	NA	NA	NA	NA	NA	B	NA	NA
R7	HMG20	female	0	20	control	neutral	neutral	9.6	NA	gridUnder	1.12454183262933	2.34666666666667	0.0200333056017558	gridOver	NA	3	NA	B	11.5996180603937	3.647
R7	HMG20	female	1	20	control	neutral	neutral	29	35.5	gridUnder	1.0776307345283	3.7185	0.311834090503267	gridOver	0.0240416305603425	3.758	0.026870057685089	B	20.3252847270604	4.658
R7	HMG20	female	8	20	control	neutral	neutral	231	124	gridOver	1.11015764646288	4.982	0.10040916292849	gridOver	NA	6.719	NA	B	36.068	10.523
R7	HMG20	female	2	20	control	neutral	neutral	72.6	73.5	gridUnder	0.729538895467542	4.73866666666667	0.0758045733009121	gridOver	NA	5.643	NA	B	29.1362847270604	6.971
R7	HMG20	female	4	20	control	neutral	neutral	NA	NA	NA	NA	NA	NA	NA	NA	NA	NA	B	NA	NA
R7	HMG20	female	6	20	control	neutral	neutral	NA	NA	NA	NA	NA	NA	NA	NA	NA	NA	B	NA	NA
R7	HMG20	female	3	20	control	neutral	neutral	123.2	98	NA	NA	NA	NA	NA	NA	NA	NA	B	NA	NA
R7	HMG20	female	5	20	control	neutral	neutral	197.8	118.5	NA	NA	NA	NA	NA	NA	NA	NA	B	NA	NA
R7	HMG20	female	7	20	control	neutral	neutral	230.7	122	NA	NA	NA	NA	NA	NA	NA	NA	B	NA	NA
R11	HMG30	female	4	30	warm	warm	neutral	NA	NA	NA	NA	NA	NA	NA	NA	NA	NA	B	NA	NA
R11	HMG30	female	0	30	warm	warm	neutral	9.5	NA	gridUnder	2.32991684400967	2.2285	0.111015764646288	gridOver	0.263043722601396	3.04	0.244658946290545	B	12.3927847270604	3.851
R11	HMG30	female	3	30	warm	warm	neutral	127.1	103	NA	NA	NA	NA	NA	NA	NA	NA	B	NA	NA
R11	HMG30	female	6	30	warm	warm	neutral	NA	NA	NA	NA	NA	NA	NA	NA	NA	NA	B	NA	NA
R11	HMG30	female	2	30	warm	warm	neutral	80.4	78.5	NA	NA	NA	NA	NA	NA	NA	NA	B	NA	NA
R11	HMG30	female	7	30	warm	warm	neutral	215.3	120.5	NA	NA	NA	NA	NA	NA	NA	NA	B	NA	NA
R11	HMG30	female	8	30	warm	warm	neutral	229.2	122	gridOver	0.208596500450028	4.543	0.226274169979695	gridUnder	NA	9.046	NA	B	35.0765	10.6271576600343
R11	HMG30	female	1	30	warm	warm	neutral	36.7	42.5	NA	NA	NA	NA	NA	NA	NA	NA	B	NA	NA
R11	HMG30	female	5	30	warm	warm	neutral	195.4	117.5	NA	NA	NA	NA	NA	NA	NA	NA	B	NA	NA
R2	HO20	male	6	20	control	neutral	neutral	NA	NA	NA	NA	NA	NA	NA	NA	NA	NA	B	NA	NA
R2	HO20	male	5	20	control	neutral	neutral	203.3	NA	NA	NA	NA	NA	NA	NA	NA	NA	B	NA	NA
R2	HO20	male	7	20	control	neutral	neutral	236.2	124.5	NA	NA	NA	NA	NA	NA	NA	NA	B	NA	NA
R2	HO20	male	1	20	control	neutral	neutral	40.2	46.5	gridUnder	0.162634559672904	4.2775	0.0304055915910216	gridOver	1.32794653506834	5.1495	0.666801694658915	B	25.0492847270604	7.257
R2	HO20	male	2	20	control	neutral	neutral	84.1	83	NA	NA	NA	NA	NA	NA	NA	NA	B	NA	NA
R2	HO20	male	3	20	control	neutral	neutral	135.4	105	NA	NA	NA	NA	NA	NA	NA	NA	B	NA	NA
R2	HO20	male	8	20	control	neutral	neutral	235.8	125	gridOver	0.749533188057742	5.0255	0.0332340187157682	gridUnder	NA	8.711	NA	B	35.74	9.38915766003432
R2	HO20	male	0	20	control	neutral	neutral	10	NA	gridUnder	NA	2.425	NA	gridOver	NA	3.195	NA	B	10.4302847270604	3.647
R2	HO20	male	4	20	control	neutral	neutral	NA	NA	NA	NA	NA	NA	NA	NA	NA	NA	B	NA	NA
1AN Orange	HO30		3	30	warm	warm	neutral	146.9	103.5	NA	NA	NA	NA	NA	NA	NA	NA	B	NA	NA
1AN Orange	HO30		4	30	warm	warm	neutral	NA	NA	NA	NA	NA	NA	NA	NA	NA	NA	B	NA	NA
1AN Orange	HO30		6	30	warm	warm	neutral	NA	NA	NA	NA	NA	NA	NA	NA	NA	NA	B	NA	NA
1AN Orange	HO30		0	30	warm	warm	neutral	10.5	NA	gridUnder	NA	2.906	NA	gridOver	NA	3.571	NA	B	11.1142847270604	4.061
1AN Orange	HO30		5	30	warm	warm	neutral	221.6	122.5	NA	NA	NA	NA	NA	NA	NA	NA	B	NA	NA
1AN Orange	HO30		7	30	warm	warm	neutral	247.2	125.5	NA	NA	NA	NA	NA	NA	NA	NA	B	NA	NA
1AN Orange	HO30		1	30	warm	warm	neutral	42.7	46	NA	NA	NA	NA	NA	NA	NA	NA	B	NA	NA
1AN Orange	HO30		2	30	warm	warm	neutral	94.3	82	gridOver	1.57512148737804	4.8686	0.112063821102084	gridOver	NA	5.838	NA	B	34.4942	7.68
1AN Orange	HO30		8	30	warm	warm	neutral	260.1	126	gridOver	0.917824601980135	4.6675	0.878933729014878	NA	NA	NA	NA	B	37.514	NA
R6	HR20	female	0	20	control	neutral	neutral	8.5	NA	gridUnder	NA	2.925	NA	gridOver	0.0381837661840731	3.291	0.185261976670875	B	11.9912847270604	4.137
R6	HR20	female	8	20	control	neutral	neutral	225.4	119.5	gridOver	0.910753534168271	5.0865	0.000707106781186156	gridUnder	NA	8.618	NA	B	32.781	9.61815766003432
R6	HR20	female	1	20	control	neutral	neutral	40	45	gridUnder	0.330925973595304	4.193	0.0622253967444162	gridOver	0.341532575313102	4.72	0.193747258045114	B	22.4402847270604	5.6885
R6	HR20	female	6	20	control	neutral	neutral	NA	NA	NA	NA	NA	NA	NA	NA	NA	NA	B	NA	NA
R6	HR20	female	2	20	control	neutral	neutral	87	81.5	NA	NA	NA	NA	NA	NA	NA	NA	B	NA	NA
R6	HR20	female	7	20	control	neutral	neutral	199.7	117.7	NA	NA	NA	NA	NA	NA	NA	NA	B	NA	NA
R6	HR20	female	3	20	control	neutral	neutral	151.4	103.5	NA	NA	NA	NA	NA	NA	NA	NA	B	NA	NA
R6	HR20	female	5	20	control	neutral	neutral	158	118	NA	NA	NA	NA	NA	NA	NA	NA	B	NA	NA
R6	HR20	female	4	20	control	neutral	neutral	NA	NA	NA	NA	NA	NA	NA	NA	NA	NA	B	NA	NA
2AN Orange	HR30		3	30	warm	warm	neutral	135.1	99.5	NA	NA	NA	NA	NA	NA	NA	NA	B	NA	NA
2AN Orange	HR30		1	30	warm	warm	neutral	38.7	48	gridUnder	0.472347329832613	4.403	0.052325901807805	gridOver	NA	3.91	NA	B	24.3402847270604	5.337
2AN Orange	HR30		0	30	warm	warm	neutral	9.5	NA	gridUnder	NA	2.926	NA	gridOver	0.721248916810278	3.8365	0.546593541857201	B	12.1862847270604	4.691
2AN Orange	HR30		6	30	warm	warm	neutral	NA	NA	NA	NA	NA	NA	NA	NA	NA	NA	B	NA	NA
2AN Orange	HR30		8	30	warm	warm	neutral	238.3	123	gridOver	NA	NA	NA	NA	NA	NA	NA	B	NA	NA
2AN Orange	HR30		7	30	warm	warm	neutral	230.2	121	NA	NA	NA	NA	NA	NA	NA	NA	B	NA	NA
2AN Orange	HR30		2	30	warm	warm	neutral	81.8	79	gridOver	0.465983368801934	4.361	0.186676190233249	gridOver	NA	5.585	NA	B	31.0005	7.514
2AN Orange	HR30		4	30	warm	warm	neutral	NA	NA	NA	NA	NA	NA	NA	NA	NA	NA	B	NA	NA
2AN Orange	HR30		5	30	warm	warm	neutral	195.4	117	NA	NA	NA	NA	NA	NA	NA	NA	B	NA	NA
R14	HS20	female	0	20	control	neutral	neutral	10.1	NA	gridUnder	NA	2.577	NA	gridOver	NA	3.059	NA	B	13.3142847270604	3.523
R14	HS20	female	5	20	control	neutral	neutral	183.5	117.5	NA	NA	NA	NA	NA	NA	NA	NA	B	NA	NA
R14	HS20	female	3	20	control	neutral	neutral	121.6	100	NA	NA	NA	NA	NA	NA	NA	NA	B	NA	NA
R14	HS20	female	8	20	control	neutral	neutral	218.8	125	gridOver	1.01257691065914	5.0585	0.204353859762913	gridUnder	NA	8.878	NA	B	35.065	10.6301576600343
R14	HS20	female	6	20	control	neutral	neutral	NA	NA	NA	NA	NA	NA	NA	NA	NA	NA	B	NA	NA
R14	HS20	female	2	20	control	neutral	neutral	74.4	74.5	NA	NA	NA	NA	NA	NA	NA	NA	B	NA	NA
R14	HS20	female	4	20	control	neutral	neutral	NA	NA	NA	NA	NA	NA	NA	NA	NA	NA	B	NA	NA
R14	HS20	female	1	20	control	neutral	neutral	32.6	40	gridUnder	0.225089611784581	4.17933333333333	0.0351188458428426	gridOver	0.155618122337985	4.266	0.123158434546725	B	24.0489513937271	5.672
R14	HS20	female	7	20	control	neutral	neutral	214.4	123	NA	NA	NA	NA	NA	NA	NA	NA	B	NA	NA
R10	HS30	female	0	30	warm	warm	neutral	9.3	NA	gridUnder	1.31025582743727	2.91833333333333	0.360203183402553	gridOver	0.0190918830920369	3.024	0.0523259018078044	B	13.5436180603937	3.5155
R10	HS30	female	6	30	warm	warm	neutral	NA	NA	NA	NA	NA	NA	NA	NA	NA	NA	B	NA	NA
R10	HS30	female	2	30	warm	warm	neutral	92.2	80	NA	NA	NA	NA	NA	NA	NA	NA	B	NA	NA
R10	HS30	female	4	30	warm	warm	neutral	NA	NA	NA	NA	NA	NA	NA	NA	NA	NA	B	NA	NA
R10	HS30	female	3	30	warm	warm	neutral	153.1	104	NA	NA	NA	NA	NA	NA	NA	NA	B	NA	NA
R10	HS30	female	1	30	warm	warm	neutral	39.4	41.5	gridUnder	0.649546765060068	4.12933333333333	0.0873059753586966	gridOver	0.197989898732233	4.2945	0.0954594154601838	B	23.0722847270604	5.478
R10	HS30	female	7	30	warm	warm	neutral	248.4	124.5	NA	NA	NA	NA	NA	NA	NA	NA	B	NA	NA
R10	HS30	female	8	30	warm	warm	neutral	262.7	127	gridOver	NA	4.935	NA	NA	NA	NA	NA	B	36.932	NA
R10	HS30	female	5	30	warm	warm	neutral	209.6	118.5	NA	NA	NA	NA	NA	NA	NA	NA	B	NA	NA
R4	HV20	female	3	20	control	neutral	neutral	141.4	103	NA	NA	NA	NA	NA	NA	NA	NA	B	NA	NA
R4	HV20	female	4	20	control	neutral	neutral	NA	NA	NA	NA	NA	NA	NA	NA	NA	NA	B	NA	NA
R4	HV20	female	2	20	control	neutral	neutral	85.5	81	gridUnder	0.196364457068993	5.20233333333333	0.044117267972228	gridOver	0.446184378928711	6.024	0.354967604155647	B	32.5222847270604	7.3855
R4	HV20	female	7	20	control	neutral	neutral	256	127	NA	NA	NA	NA	NA	NA	NA	NA	B	NA	NA
R4	HV20	female	5	20	control	neutral	neutral	222.5	122.5	NA	NA	NA	NA	NA	NA	NA	NA	B	NA	NA
R4	HV20	female	8	20	control	neutral	neutral	255.7	127	gridOver	NA	5.207	NA	gridOver	0.280014285349872	6.8885	0.211424927574778	B	35.833	9.152
R4	HV20	female	1	20	control	neutral	neutral	34.7	40	gridUnder	NA	4.354	NA	gridOver	0.308298556597335	4.6935	0.164755880016465	B	24.1562847270604	5.577
R4	HV20	female	0	20	control	neutral	neutral	9.3	NA	gridUnder	0.567099638511612	2.6005	0.112429978208661	gridOver	NA	3.23	NA	B	12.5822847270604	3.483
R4	HV20	female	6	20	control	neutral	neutral	NA	NA	NA	NA	NA	NA	NA	NA	NA	NA	B	NA	NA
B12	LH30		8	30	warm	warm	neutral	NA	NA	NA	NA	NA	NA	NA	NA	NA	NA	B	NA	NA
B12	LH30		2	30	warm	warm	neutral	76.2	77	NA	NA	NA	NA	NA	NA	NA	NA	B	NA	NA
B12	LH30		1	30	warm	warm	neutral	31.6	39	NA	NA	NA	NA	NA	NA	NA	NA	B	NA	NA
B12	LH30		6	30	warm	warm	neutral	NA	NA	NA	NA	NA	NA	NA	NA	NA	NA	B	NA	NA
B12	LH30		7	30	warm	warm	neutral	NA	NA	NA	NA	NA	NA	NA	NA	NA	NA	B	NA	NA
B12	LH30		4	30	warm	warm	neutral	NA	NA	NA	NA	NA	NA	NA	NA	NA	NA	B	NA	NA
B12	LH30		3	30	warm	warm	neutral	122.9	98	gridUnder	NA	5.284	NA	gridOver	NA	6.246	NA	B	36.1812847270604	8.572
B12	LH30		5	30	warm	warm	neutral	NA	NA	NA	NA	NA	NA	NA	NA	NA	NA	B	NA	NA
B12	LH30		0	30	warm	warm	neutral	8.9	NA	NA	NA	NA	NA	NA	NA	NA	NA	B	NA	NA
	OH30		0	30	warm	warm	neutral	7	NA	NA	NA	NA	NA	NA	NA	NA	NA	B	NA	NA
	OH30		3	30	warm	warm	neutral	NA	NA	NA	NA	NA	NA	NA	NA	NA	NA	B	NA	NA
	OH30		7	30	warm	warm	neutral	NA	NA	NA	NA	NA	NA	NA	NA	NA	NA	B	NA	NA
	OH30		1	30	warm	warm	neutral	NA	NA	NA	NA	NA	NA	NA	NA	NA	NA	B	NA	NA
	OH30		4	30	warm	warm	neutral	NA	NA	NA	NA	NA	NA	NA	NA	NA	NA	B	NA	NA
	OH30		8	30	warm	warm	neutral	NA	NA	NA	NA	NA	NA	NA	NA	NA	NA	B	NA	NA
	OH30		6	30	warm	warm	neutral	NA	NA	NA	NA	NA	NA	NA	NA	NA	NA	B	NA	NA
	OH30		5	30	warm	warm	neutral	NA	NA	NA	NA	NA	NA	NA	NA	NA	NA	B	NA	NA
	OH30		2	30	warm	warm	neutral	NA	NA	NA	NA	NA	NA	NA	NA	NA	NA	B	NA	NA
B2	RH30	female	6	30	warm	warm	neutral	NA	NA	NA	NA	NA	NA	NA	NA	NA	NA	B	NA	NA
B2	RH30	female	1	30	warm	warm	neutral	40.7	46	NA	NA	NA	NA	NA	NA	NA	NA	B	NA	NA
B2	RH30	female	3	30	warm	warm	neutral	140.4	103.5	gridUnder	NA	5.67	NA	gridOver	0.436991990773287	6.462	0.217788888605457	B	34.7572847270604	9.384
B2	RH30	female	2	30	warm	warm	neutral	94.7	82.5	NA	NA	NA	NA	NA	NA	NA	NA	B	NA	NA
B2	RH30	female	0	30	warm	warm	neutral	8.7	NA	gridUnder	0.133643181644258	2.5535	0.0205060966544098	gridOver	0.101116269709676	3.3645	0.0586898628384836	B	12.0057847270604	4.4475
B2	RH30	female	4	30	warm	warm	neutral	NA	NA	NA	NA	NA	NA	NA	NA	NA	NA	B	NA	NA
B2	RH30	female	5	30	warm	warm	neutral	197.8	119.5	NA	NA	NA	NA	NA	NA	NA	NA	B	NA	NA
B2	RH30	female	7	30	warm	warm	neutral	217.3	123	NA	NA	NA	NA	NA	NA	NA	NA	B	NA	NA
B2	RH30	female	8	30	warm	warm	neutral	212.6	125.5	gridOver	NA	4.796	NA	gridUnder	NA	7.893	NA	B	33.343	9.46815766003432
R27	VB20	male	1	20	control	neutral	neutral	32.4	41	NA	NA	NA	NA	NA	NA	NA	NA	B	NA	NA
R27	VB20	male	3	20	control	neutral	neutral	135.4	100.5	gridUnder	NA	5.835	NA	gridOver	0.0770021644717437	6.60066666666667	0.093852721502007	B	35.3582847270604	9.28966666666667
R27	VB20	male	0	20	control	neutral	neutral	9.3	NA	NA	NA	NA	NA	NA	NA	NA	NA	B	NA	NA
R27	VB20	male	8	20	control	neutral	neutral	231	121.5	gridOver	NA	4.587	NA	gridUnder	NA	7.656	NA	B	32.984	8.78915766003432
R27	VB20	male	6	20	control	neutral	neutral	NA	NA	NA	NA	NA	NA	NA	NA	NA	NA	B	NA	NA
R27	VB20	male	4	20	control	neutral	neutral	NA	NA	NA	NA	NA	NA	NA	NA	NA	NA	B	NA	NA
R27	VB20	male	5	20	control	neutral	neutral	196	114	NA	NA	NA	NA	NA	NA	NA	NA	B	NA	NA
R27	VB20	male	2	20	control	neutral	neutral	86.3	78	NA	NA	NA	NA	NA	NA	NA	NA	B	NA	NA
R27	VB20	male	7	20	control	neutral	neutral	226.2	120.5	NA	NA	NA	NA	NA	NA	NA	NA	B	NA	NA
R30	VB30	male	3	30	warm	warm	neutral	140	102.5	NA	NA	NA	NA	NA	NA	NA	NA	B	NA	NA
R30	VB30	male	4	30	warm	warm	neutral	NA	NA	NA	NA	NA	NA	NA	NA	NA	NA	B	NA	NA
R30	VB30	male	7	30	warm	warm	neutral	226.8	121.5	NA	NA	NA	NA	NA	NA	NA	NA	B	NA	NA
R30	VB30	male	6	30	warm	warm	neutral	NA	NA	NA	NA	NA	NA	NA	NA	NA	NA	B	NA	NA
R30	VB30	male	2	30	warm	warm	neutral	88.8	81	NA	NA	NA	NA	NA	NA	NA	NA	B	NA	NA
R30	VB30	male	8	30	warm	warm	neutral	223.1	122.5	gridUnder	NA	5.4	NA	gridUnder	NA	8.039	NA	B	40.1522847270604	9.87715766003432
R30	VB30	male	1	30	warm	warm	neutral	38.5	47	NA	NA	NA	NA	NA	NA	NA	NA	B	NA	NA
R30	VB30	male	0	30	warm	warm	neutral	8.9	NA	gridUnder	0.460517860674263	3.0096	0.0952433724728391	gridOver	NA	3.214	NA	B	14.7930847270604	3.799
R30	VB30	male	5	30	warm	warm	neutral	194.3	117	NA	NA	NA	NA	NA	NA	NA	NA	B	NA	NA
R20	VGu20	female	1	20	control	neutral	neutral	34.8	42	NA	NA	NA	NA	NA	NA	NA	NA	B	NA	NA
R20	VGu20	female	7	20	control	neutral	neutral	263.8	124	NA	NA	NA	NA	NA	NA	NA	NA	B	NA	NA
R20	VGu20	female	8	20	control	neutral	neutral	264.5	125.5	gridOver	NA	6.498	NA	gridUnder	NA	8.712	NA	B	42.537	10.6951576600343
R20	VGu20	female	5	20	control	neutral	neutral	221.2	121	NA	NA	NA	NA	NA	NA	NA	NA	B	NA	NA
R20	VGu20	female	0	20	control	neutral	neutral	9.3	NA	NA	NA	NA	NA	NA	NA	NA	NA	B	NA	NA
R20	VGu20	female	2	20	control	neutral	neutral	89.4	79	NA	NA	NA	NA	NA	NA	NA	NA	B	NA	NA
R20	VGu20	female	4	20	control	neutral	neutral	NA	NA	NA	NA	NA	NA	NA	NA	NA	NA	B	NA	NA
R20	VGu20	female	6	20	control	neutral	neutral	NA	NA	NA	NA	NA	NA	NA	NA	NA	NA	B	NA	NA
R20	VGu20	female	3	20	control	neutral	neutral	150.7	103	gridOver	NA	5.057	NA	gridOver	0.0975807358037435	6.602	0.128693434175951	B	37.156	9.664
B1	VGu30	female	7	30	warm	warm	neutral	209.1	124.5	NA	NA	NA	NA	NA	NA	NA	NA	B	NA	NA
B1	VGu30	female	6	30	warm	warm	neutral	NA	NA	NA	NA	NA	NA	NA	NA	NA	NA	B	NA	NA
B1	VGu30	female	8	30	warm	warm	neutral	220.6	124.5	NA	NA	NA	NA	NA	NA	NA	NA	B	NA	NA
B1	VGu30	female	2	30	warm	warm	neutral	72.1	73.5	NA	NA	NA	NA	NA	NA	NA	NA	B	NA	NA
B1	VGu30	female	0	30	warm	warm	neutral	8.9	NA	gridUnder	0.683407882112384	2.78033333333333	0.261513543307671	gridOver	0.0636396103067892	2.8395	0.0997020561473032	B	11.4686180603937	3.318
B1	VGu30	female	1	30	warm	warm	neutral	28.4	38	gridOver	NA	3.646	NA	gridOver	0.0990000000000002	4.26566666666667	0.131001272258453	B	20.491	5.242
B1	VGu30	female	4	30	warm	warm	neutral	NA	NA	NA	NA	NA	NA	NA	NA	NA	NA	B	NA	NA
B1	VGu30	female	1	30	warm	warm	neutral	28.4	38	gridUnder	NA	3.292	NA	gridOver	0.0990000000000002	4.26566666666667	0.131001272258453	B	17.6982847270604	5.242
B1	VGu30	female	5	30	warm	warm	neutral	189.1	117.5	NA	NA	NA	NA	NA	NA	NA	NA	B	NA	NA
R25	ViH20		6	20	control	neutral	neutral	NA	NA	NA	NA	NA	NA	NA	NA	NA	NA	B	NA	NA
R25	ViH20		3	20	control	neutral	neutral	161.7	104.5	gridUnder	NA	5.952	NA	gridOver	NA	6.644	NA	B	37.2052847270604	9.505
R25	ViH20		2	20	control	neutral	neutral	97.1	82	NA	NA	NA	NA	NA	NA	NA	NA	B	NA	NA
R25	ViH20		7	20	control	neutral	neutral	257.8	123.5	NA	NA	NA	NA	NA	NA	NA	NA	B	NA	NA
R25	ViH20		5	20	control	neutral	neutral	231.1	118.5	NA	NA	NA	NA	NA	NA	NA	NA	B	NA	NA
R25	ViH20		8	20	control	neutral	neutral	249	124	gridOver	NA	5.027	NA	gridUnder	NA	8.882	NA	B	37.548	10.0081576600343
R25	ViH20		1	20	control	neutral	neutral	41.5	48	NA	NA	NA	NA	NA	NA	NA	NA	B	NA	NA
R25	ViH20		0	20	control	neutral	neutral	11	NA	NA	NA	NA	NA	NA	NA	NA	NA	B	NA	NA
R25	ViH20		4	20	control	neutral	neutral	NA	NA	NA	NA	NA	NA	NA	NA	NA	NA	B	NA	NA
B11	ViH30	male	0	30	warm	warm	neutral	8.3	NA	NA	NA	NA	NA	NA	NA	NA	NA	B	NA	NA
B11	ViH30	male	6	30	warm	warm	neutral	NA	NA	NA	NA	NA	NA	NA	NA	NA	NA	B	NA	NA
B11	ViH30	male	7	30	warm	warm	neutral	216.2	123	NA	NA	NA	NA	NA	NA	NA	NA	B	NA	NA
B11	ViH30	male	1	30	warm	warm	neutral	24.6	35	gridUnder	0.595440173317184	3.56	0.0929569792968768	gridOver	0.0593969696196704	4.0395	0.170412734265958	B	18.9132847270604	5.254
B11	ViH30	male	2	30	warm	warm	neutral	73.5	74.5	NA	NA	NA	NA	NA	NA	NA	NA	B	NA	NA
B11	ViH30	male	5	30	warm	warm	neutral	187	117.5	NA	NA	NA	NA	NA	NA	NA	NA	B	NA	NA
B11	ViH30	male	4	30	warm	warm	neutral	NA	NA	NA	NA	NA	NA	NA	NA	NA	NA	B	NA	NA
B11	ViH30	male	8	30	warm	warm	neutral	226	125	gridOver	NA	5.361	NA	gridUnder	NA	8.563	NA	B	32.919	9.23515766003432
B11	ViH30	male	3	30	warm	warm	neutral	115	100	NA	NA	NA	NA	NA	NA	NA	NA	B	NA	NA
	VL20		3	20	control	neutral	neutral	NA	NA	NA	NA	NA	NA	NA	NA	NA	NA	B	NA	NA
	VL20		8	20	control	neutral	neutral	NA	NA	NA	NA	NA	NA	NA	NA	NA	NA	B	NA	NA
	VL20		0	20	control	neutral	neutral	10.7	NA	NA	NA	NA	NA	NA	NA	NA	NA	B	NA	NA
	VL20		4	20	control	neutral	neutral	NA	NA	NA	NA	NA	NA	NA	NA	NA	NA	B	NA	NA
	VL20		2	20	control	neutral	neutral	NA	NA	NA	NA	NA	NA	NA	NA	NA	NA	B	NA	NA
	VL20		5	20	control	neutral	neutral	NA	NA	NA	NA	NA	NA	NA	NA	NA	NA	B	NA	NA
	VL20		7	20	control	neutral	neutral	NA	NA	NA	NA	NA	NA	NA	NA	NA	NA	B	NA	NA
	VL20		1	20	control	neutral	neutral	NA	NA	NA	NA	NA	NA	NA	NA	NA	NA	B	NA	NA
	VL20		6	20	control	neutral	neutral	NA	NA	NA	NA	NA	NA	NA	NA	NA	NA	B	NA	NA
R21	VL30	female	3	30	warm	warm	neutral	153	102.5	gridOver	NA	5.463	NA	gridOver	NA	7.634	NA	B	39.895	9.737
R21	VL30	female	8	30	warm	warm	neutral	254.6	124	NA	NA	NA	NA	NA	NA	NA	NA	B	NA	NA
R21	VL30	female	0	30	warm	warm	neutral	8.7	NA	gridUnder	NA	2.279	NA	gridOver	NA	2.697	NA	B	12.5572847270604	3.099
R21	VL30	female	7	30	warm	warm	neutral	247.5	123	NA	NA	NA	NA	NA	NA	NA	NA	B	NA	NA
R21	VL30	female	4	30	warm	warm	neutral	NA	NA	NA	NA	NA	NA	NA	NA	NA	NA	B	NA	NA
R21	VL30	female	6	30	warm	warm	neutral	NA	NA	NA	NA	NA	NA	NA	NA	NA	NA	B	NA	NA
R21	VL30	female	1	30	warm	warm	neutral	38.9	43.5	gridOver	0.373352380466496	3.572	0.168291413922398	gridOver	NA	4.365	NA	B	24.009	5.586
R21	VL30	female	5	30	warm	warm	neutral	215.4	117.5	NA	NA	NA	NA	NA	NA	NA	NA	B	NA	NA
R21	VL30	female	2	30	warm	warm	neutral	94.5	79	NA	NA	NA	NA	NA	NA	NA	NA	B	NA	NA
R29	VLG20	male	8	20	control	neutral	neutral	276.8	123.5	gridOver	NA	5.002	NA	gridUnder	NA	8.29	NA	B	35.262	9.69815766003432
R29	VLG20	male	7	20	control	neutral	neutral	259.1	123	NA	NA	NA	NA	NA	NA	NA	NA	B	NA	NA
R29	VLG20	male	6	20	control	neutral	neutral	NA	NA	NA	NA	NA	NA	NA	NA	NA	NA	B	NA	NA
R29	VLG20	male	1	20	control	neutral	neutral	28.4	35	gridUnder	NA	3.77	NA	gridOver	0.073539105243401	4.468	0.197989898732233	B	22.4592847270604	5.291
R29	VLG20	male	2	20	control	neutral	neutral	79.1	68	NA	NA	NA	NA	NA	NA	NA	NA	B	NA	NA
R29	VLG20	male	0	20	control	neutral	neutral	10.2	NA	gridUnder	0.157684812204601	2.373	0.161220346110533	gridOver	NA	3.008	NA	B	11.0717847270604	3.237
R29	VLG20	male	4	20	control	neutral	neutral	NA	NA	NA	NA	NA	NA	NA	NA	NA	NA	B	NA	NA
R29	VLG20	male	3	20	control	neutral	neutral	139.3	89	NA	NA	NA	NA	NA	NA	NA	NA	B	NA	NA
R29	VLG20	male	5	20	control	neutral	neutral	225.2	118.5	NA	NA	NA	NA	NA	NA	NA	NA	B	NA	NA
R18	VLG30	female	6	30	warm	warm	neutral	NA	NA	NA	NA	NA	NA	NA	NA	NA	NA	B	NA	NA
R18	VLG30	female	8	30	warm	warm	neutral	282.9	126.5	gridOver	0.644174277660946	5.5295	0.0615182899632301	gridUnder	NA	8.415	NA	B	38.1655	10.2351576600343
R18	VLG30	female	4	30	warm	warm	neutral	NA	NA	NA	NA	NA	NA	NA	NA	NA	NA	B	NA	NA
R18	VLG30	female	7	30	warm	warm	neutral	269.9	126	NA	NA	NA	NA	NA	NA	NA	NA	B	NA	NA
R18	VLG30	female	5	30	warm	warm	neutral	225.7	119	NA	NA	NA	NA	NA	NA	NA	NA	B	NA	NA
R18	VLG30	female	2	30	warm	warm	neutral	102	81	NA	NA	NA	NA	NA	NA	NA	NA	B	NA	NA
R18	VLG30	female	3	30	warm	warm	neutral	163.2	104	gridUnder	NA	6.582	NA	gridOver	NA	7.146	NA	B	40.6512847270604	10.493
R18	VLG30	female	0	30	warm	warm	neutral	11.3	NA	NA	NA	NA	NA	NA	NA	NA	NA	B	NA	NA
R18	VLG30	female	1	30	warm	warm	neutral	39.7	44	NA	NA	NA	NA	NA	NA	NA	NA	B	NA	NA
R28	VMB20		3	20	control	neutral	neutral	NA	NA	NA	NA	NA	NA	NA	NA	NA	NA	B	NA	NA
R28	VMB20		5	20	control	neutral	neutral	NA	NA	NA	NA	NA	NA	NA	NA	NA	NA	B	NA	NA
R28	VMB20		4	20	control	neutral	neutral	NA	NA	NA	NA	NA	NA	NA	NA	NA	NA	B	NA	NA
R28	VMB20		8	20	control	neutral	neutral	NA	NA	NA	NA	NA	NA	NA	NA	NA	NA	B	NA	NA
R28	VMB20		6	20	control	neutral	neutral	NA	NA	NA	NA	NA	NA	NA	NA	NA	NA	B	NA	NA
R28	VMB20		7	20	control	neutral	neutral	NA	NA	NA	NA	NA	NA	NA	NA	NA	NA	B	NA	NA
R28	VMB20		1	20	control	neutral	neutral	NA	NA	NA	NA	NA	NA	NA	NA	NA	NA	B	NA	NA
R28	VMB20		2	20	control	neutral	neutral	NA	NA	NA	NA	NA	NA	NA	NA	NA	NA	B	NA	NA
R28	VMB20		0	20	control	neutral	neutral	8.1	NA	gridUnder	0.0487903679018711	2.131	0.0650538238691624	gridOver	0.109573415267269	3.34	0.0890617763128493	B	11.6917847270604	4.38366666666667
B15	VMB30	female	0	30	warm	warm	neutral	9.5	NA	gridUnder	NA	2.688	NA	gridOver	NA	3.294	NA	B	13.5932847270604	3.781
B15	VMB30	female	7	30	warm	warm	neutral	214.1	124.5	NA	NA	NA	NA	NA	NA	NA	NA	B	NA	NA
B15	VMB30	female	3	30	warm	warm	neutral	125.6	103.5	gridUnder	0.46032651455244	5.264	0.134350288425444	gridOver	NA	6.195	NA	B	33.9377847270604	8.875
B15	VMB30	female	6	30	warm	warm	neutral	NA	NA	NA	NA	NA	NA	NA	NA	NA	NA	B	NA	NA
B15	VMB30	female	1	30	warm	warm	neutral	37	48	NA	NA	NA	NA	NA	NA	NA	NA	B	NA	NA
B15	VMB30	female	4	30	warm	warm	neutral	NA	NA	NA	NA	NA	NA	NA	NA	NA	NA	B	NA	NA
B15	VMB30	female	2	30	warm	warm	neutral	78.7	81	NA	NA	NA	NA	NA	NA	NA	NA	B	NA	NA
B15	VMB30	female	8	30	warm	warm	neutral	215.9	125	gridOver	NA	4.794	NA	gridUnder	NA	7.811	NA	B	33.523	9.71115766003432
B15	VMB30	female	5	30	warm	warm	neutral	195	121	NA	NA	NA	NA	NA	NA	NA	NA	B	NA	NA
R22	VMG20	male	0	20	control	neutral	neutral	8.6	NA	NA	NA	NA	NA	NA	NA	NA	NA	B	NA	NA
R22	VMG20	male	4	20	control	neutral	neutral	NA	NA	NA	NA	NA	NA	NA	NA	NA	NA	B	NA	NA
R22	VMG20	male	5	20	control	neutral	neutral	170.5	112	NA	NA	NA	NA	NA	NA	NA	NA	B	NA	NA
R22	VMG20	male	6	20	control	neutral	neutral	NA	NA	NA	NA	NA	NA	NA	NA	NA	NA	B	NA	NA
R22	VMG20	male	1	20	control	neutral	neutral	40.3	49	gridOver	0.268700576850887	4.6145	0.424971175493115	gridOver	NA	4.299	NA	B	24.818	5.889
R22	VMG20	male	3	20	control	neutral	neutral	128.8	100	gridUnder	NA	5.418	NA	gridOver	NA	5.877	NA	B	33.6692847270604	8.639
R22	VMG20	male	7	20	control	neutral	neutral	197.2	119	NA	NA	NA	NA	NA	NA	NA	NA	B	NA	NA
R22	VMG20	male	2	20	control	neutral	neutral	83.2	79	NA	NA	NA	NA	NA	NA	NA	NA	B	NA	NA
R22	VMG20	male	8	20	control	neutral	neutral	195.6	120	gridOver	NA	4.916	NA	gridUnder	NA	6.913	NA	B	36.035	8.15315766003432
R23	VMG30	male	4	30	warm	warm	neutral	NA	NA	NA	NA	NA	NA	NA	NA	NA	NA	B	NA	NA
R23	VMG30	male	2	30	warm	warm	neutral	78.6	78	NA	NA	NA	NA	NA	NA	NA	NA	B	NA	NA
R23	VMG30	male	5	30	warm	warm	neutral	170.6	112	NA	NA	NA	NA	NA	NA	NA	NA	B	NA	NA
R23	VMG30	male	6	30	warm	warm	neutral	NA	NA	NA	NA	NA	NA	NA	NA	NA	NA	B	NA	NA
R23	VMG30	male	3	30	warm	warm	neutral	121.7	98.5	gridUnder	NA	5.197	NA	gridOver	0.224859956417322	6.008	0.0721248916810281	B	34.2152847270604	9.018
R23	VMG30	male	1	30	warm	warm	neutral	34.6	41.5	NA	NA	NA	NA	NA	NA	NA	NA	B	NA	NA
R23	VMG30	male	7	30	warm	warm	neutral	184.6	120	NA	NA	NA	NA	NA	NA	NA	NA	B	NA	NA
R23	VMG30	male	8	30	warm	warm	neutral	185.7	121	gridOver	NA	4.297	NA	gridUnder	NA	7.726	NA	B	33.741	9.45715766003432
R23	VMG30	male	0	30	warm	warm	neutral	10	NA	gridUnder	NA	2.171	NA	gridOver	0.195868578388673	3.2095	0.119501046020527	B	11.6892847270604	4.0415
R19	VO30	female	4	30	warm	warm	neutral	NA	NA	NA	NA	NA	NA	NA	NA	NA	NA	B	NA	NA
R19	VO30	female	5	30	warm	warm	neutral	204.7	116.5	NA	NA	NA	NA	NA	NA	NA	NA	B	NA	NA
R19	VO30	female	0	30	warm	warm	neutral	9.9	NA	gridUnder	0.590934006467728	2.101	0.0928277975608602	gridOver	NA	2.963	NA	B	12.1472847270604	3.801
R19	VO30	female	3	30	warm	warm	neutral	140.4	101	NA	NA	NA	NA	NA	NA	NA	NA	B	NA	NA
R19	VO30	female	1	30	warm	warm	neutral	37.3	44	NA	NA	NA	NA	NA	NA	NA	NA	B	NA	NA
R19	VO30	female	6	30	warm	warm	neutral	NA	NA	NA	NA	NA	NA	NA	NA	NA	NA	B	NA	NA
R19	VO30	female	7	30	warm	warm	neutral	223.6	122	NA	NA	NA	NA	NA	NA	NA	NA	B	NA	NA
R19	VO30	female	8	30	warm	warm	neutral	216	121.5	gridOver	0.853477884892163	5.09	0.224859956417322	NA	NA	NA	NA	B	36.6855	NA
R19	VO30	female	2	30	warm	warm	neutral	90.2	78	NA	NA	NA	NA	NA	NA	NA	NA	B	NA	NA
R12	VR30		7	30	warm	warm	neutral	NA	NA	NA	NA	NA	NA	NA	NA	NA	NA	B	NA	NA
R12	VR30		1	30	warm	warm	neutral	32.2	39	gridUnder	0.160815370326762	3.7585	0.0978655540354555	gridOver	0.230299080907125	3.7545	0.219147591058325	B	20.7880347270604	4.8375
R12	VR30		4	30	warm	warm	neutral	NA	NA	NA	NA	NA	NA	NA	NA	NA	NA	B	NA	NA
R12	VR30		6	30	warm	warm	neutral	NA	NA	NA	NA	NA	NA	NA	NA	NA	NA	B	NA	NA
R12	VR30		5	30	warm	warm	neutral	NA	NA	NA	NA	NA	NA	NA	NA	NA	NA	B	NA	NA
R12	VR30		8	30	warm	warm	neutral	NA	NA	NA	NA	NA	NA	NA	NA	NA	NA	B	NA	NA
R12	VR30		3	30	warm	warm	neutral	125.7	97	NA	NA	NA	NA	NA	NA	NA	NA	B	NA	NA
R12	VR30		0	30	warm	warm	neutral	8.2	NA	gridUnder	NA	2.554	NA	gridOver	NA	2.85	NA	B	10.9722847270604	3.165
R12	VR30		2	30	warm	warm	neutral	75.1	75.5	NA	NA	NA	NA	NA	NA	NA	NA	B	NA	NA
R24	VS20	male	2	20	control	neutral	neutral	77.6	77.5	NA	NA	NA	NA	NA	NA	NA	NA	B	NA	NA
R24	VS20	male	3	20	control	neutral	neutral	125	101	gridUnder	NA	5.781	NA	gridOver	NA	6.776	NA	B	34.8472847270604	9.665
R24	VS20	male	5	20	control	neutral	neutral	197.3	119.5	NA	NA	NA	NA	NA	NA	NA	NA	B	NA	NA
R24	VS20	male	6	20	control	neutral	neutral	NA	NA	NA	NA	NA	NA	NA	NA	NA	NA	B	NA	NA
R24	VS20	male	8	20	control	neutral	neutral	214	126.5	gridOver	NA	4.936	NA	gridUnder	NA	9.279	NA	B	34.237	9.91015766003432
R24	VS20	male	4	20	control	neutral	neutral	NA	NA	NA	NA	NA	NA	NA	NA	NA	NA	B	NA	NA
R24	VS20	male	7	20	control	neutral	neutral	229.8	125.5	NA	NA	NA	NA	NA	NA	NA	NA	B	NA	NA
R24	VS20	male	0	20	control	neutral	neutral	8.4	NA	gridUnder	0.510621516715986	2.23033333333333	0.119202908241927	gridOver	0.149906637611548	3.2305	0.102530483272049	B	10.6476180603937	3.964
R24	VS20	male	1	20	control	neutral	neutral	30.7	40	NA	NA	NA	NA	NA	NA	NA	NA	B	NA	NA
B9	VS30	male	1	30	warm	warm	neutral	34	45	NA	NA	NA	NA	NA	NA	NA	NA	B	NA	NA
B9	VS30	male	3	30	warm	warm	neutral	118	100	gridUnder	0.168998520703588	5.957	0.322440692221065	gridOver	0.956230620718663	6.39333333333333	0.704438310523592	B	34.3067847270604	8.909
B9	VS30	male	8	30	warm	warm	neutral	209	125.5	gridOver	NA	4.851	NA	gridUnder	0.403050865276332	8.2595	0.185969083452062	B	31.989	9.53015766003432
B9	VS30	male	6	30	warm	warm	neutral	NA	NA	NA	NA	NA	NA	NA	NA	NA	NA	B	NA	NA
B9	VS30	male	4	30	warm	warm	neutral	NA	NA	NA	NA	NA	NA	NA	NA	NA	NA	B	NA	NA
B9	VS30	male	0	30	warm	warm	neutral	9.3	NA	gridUnder	NA	2.222	NA	gridOver	NA	2.94	NA	B	11.9152847270604	3.832
B9	VS30	male	7	30	warm	warm	neutral	204.5	124	NA	NA	NA	NA	NA	NA	NA	NA	B	NA	NA
B9	VS30	male	5	30	warm	warm	neutral	177.6	116	NA	NA	NA	NA	NA	NA	NA	NA	B	NA	NA
B9	VS30	male	2	30	warm	warm	neutral	75	81	NA	NA	NA	NA	NA	NA	NA	NA	B	NA	NA
R26	VV20	male	8	20	control	neutral	neutral	223	120	gridOver	NA	4.776	NA	gridUnder	NA	8.219	NA	B	33.86	8.84315766003432
R26	VV20	male	5	20	control	neutral	neutral	171.4	110	NA	NA	NA	NA	NA	NA	NA	NA	B	NA	NA
R26	VV20	male	2	20	control	neutral	neutral	67.3	73	NA	NA	NA	NA	NA	NA	NA	NA	B	NA	NA
R26	VV20	male	7	20	control	neutral	neutral	216.4	116.5	NA	NA	NA	NA	NA	NA	NA	NA	B	NA	NA
R26	VV20	male	0	20	control	neutral	neutral	8.3	NA	gridUnder	NA	2.42	NA	gridOver	NA	2.96	NA	B	10.9212847270604	3.312
R26	VV20	male	1	20	control	neutral	neutral	25.7	47.5	NA	NA	NA	NA	NA	NA	NA	NA	B	NA	NA
R26	VV20	male	4	20	control	neutral	neutral	NA	NA	NA	NA	NA	NA	NA	NA	NA	NA	B	NA	NA
R26	VV20	male	6	20	control	neutral	neutral	NA	NA	NA	NA	NA	NA	NA	NA	NA	NA	B	NA	NA
R26	VV20	male	3	20	control	neutral	neutral	113.8	95	NA	NA	NA	NA	NA	NA	NA	NA	B	NA	NA
	VV30		3	30	warm	warm	neutral	NA	NA	NA	NA	NA	NA	NA	NA	NA	NA	B	NA	NA
	VV30		4	30	warm	warm	neutral	NA	NA	NA	NA	NA	NA	NA	NA	NA	NA	B	NA	NA
	VV30		2	30	warm	warm	neutral	NA	NA	NA	NA	NA	NA	NA	NA	NA	NA	B	NA	NA
	VV30		1	30	warm	warm	neutral	NA	NA	NA	NA	NA	NA	NA	NA	NA	NA	B	NA	NA
	VV30		5	30	warm	warm	neutral	NA	NA	NA	NA	NA	NA	NA	NA	NA	NA	B	NA	NA
	VV30		8	30	warm	warm	neutral	NA	NA	NA	NA	NA	NA	NA	NA	NA	NA	B	NA	NA
	VV30		0	30	warm	warm	neutral	7.1	NA	NA	NA	NA	NA	NA	NA	NA	NA	B	NA	NA
	VV30		6	30	warm	warm	neutral	NA	NA	NA	NA	NA	NA	NA	NA	NA	NA	B	NA	NA
	VV30		7	30	warm	warm	neutral	NA	NA	NA	NA	NA	NA	NA	NA	NA	NA	B	NA	NA
R8	NA	NA	8	NA	NA	NA	NA	NA	NA	gridOver	NA	5.44	NA	gridOver	0.885158366244896	6.86966666666667	0.62701701199675	B	37.657	9.40833333333333
R8	NA	NA	0	NA	NA	NA	NA	NA	NA	gridUnder	NA	2.486	NA	gridOver	NA	2.756	NA	B	12.3562847270604	3.096
R8	NA	NA	8	NA	NA	NA	NA	NA	NA	gridOver	NA	5.44	NA	gridUnder	NA	7.016	NA	B	37.657	8.31215766003432
LLGRY10	LLGRY10	female	0	10	cold_cold	cold	cold	8.1	NA	gridUnder	NA	3.157	NA	gridUnder	NA	NA	NA	C	14.1832847270604	NA
LLGRY10	LLGRY10	female	1	10	cold_cold	cold	cold	37.7	44.5	gridUnder	0	4.117	0	gridUnder	NA	NA	NA	C	20.8742847270604	NA
LLGRY10	LLGRY10	female	1	10	cold_cold	cold	cold	37.7	44.5	gridUnder	0	4.117	0	gridOver	1.02954747340761	4.344	0.83155757467538	C	20.8742847270604	5.223
LLGRY10	LLGRY10	female	2	10	cold_cold	cold	cold	85.8	79.5	gridUnder	0.104500398723323	4.911	0.0762102355330309	gridOver	0.00461880215351701	5.02	0.0080829037686549	C	28.6007847270604	6.557
LLGRY10	LLGRY10	female	3	10	cold_cold	cold	cold	133	104	gridUnder	0.253144227664787	5.7085	0.0544472221513641	gridOver	0	6.028	0	C	37.9612847270604	8.243
LLGRY10	LLGRY10	female	4	10	cold_cold	cold	cold	175.5	NA	NA	NA	NA	NA	NA	NA	NA	NA	C	NA	NA
LLGRY10	LLGRY10	female	5	10	cold_cold	cold	cold	201.8	NA	NA	NA	NA	NA	NA	NA	NA	NA	C	NA	NA
LLGRY10	LLGRY10	female	6	10	cold_cold	cold	cold	207.8	NA	NA	NA	NA	NA	NA	NA	NA	NA	C	NA	NA
LLGRY10	LLGRY10	female	7	10	cold_cold	cold	cold	225.6	NA	NA	NA	NA	NA	NA	NA	NA	NA	C	NA	NA
LLGRY10	LLGRY10	female	8	10	cold_cold	cold	cold	242.7	124	gridUnder	2.59932452764175	6.0425	0.0926309883354373	gridOver	0	5.647	0	C	36.9222847270604	8.478
LLGRY10	LLGRY10	female	9	10	cold_cold	cold	cold	272	NA	NA	NA	NA	NA	NA	NA	NA	NA	C	NA	NA
LLGRY10	LLGRY10	female	10	10	cold_cold	cold	cold	271.7	NA	NA	NA	NA	NA	NA	NA	NA	NA	C	NA	NA
LLGRY10	LLGRY10	female	11	10	cold_cold	cold	cold	271	NA	NA	NA	NA	NA	NA	NA	NA	NA	C	NA	NA
LLGRY10	LLGRY10	female	12	10	cold_cold	cold	cold	264.8	125	gridUnder	1.9763634534164	5.985	0.0212132034355966	gridOver	0	6.044	0	C	36.4787847270604	7.872
LLGRY13	LLGRY13	male	0	10	cold_neutral	cold	neutral	7.3	NA	gridUnder	NA	2.898	NA	gridUnder	NA	5.149	NA	C	13.6282847270604	3.30515766003432
LLGRY13	LLGRY13	male	1	10	cold_neutral	cold	neutral	29.4	32	gridUnder	0	3.689	0	gridOver	0.0650538238691627	5.0565	0.225567063198509	C	21.3132847270604	5.739
LLGRY13	LLGRY13	male	2	10	cold_neutral	cold	neutral	70.7	70	gridUnder	1.05770569315539	5.2925	0.297335388632657	gridOver	0.0779422863405999	5.009	0.0150111069989302	C	32.9092847270604	6.0135
LLGRY13	LLGRY13	male	3	10	cold_neutral	cold	neutral	116.7	95.5	gridUnder	0.0530330085889931	5.637	0.239002092041053	gridOver	0	6.401	0	C	36.6477847270604	8.647
LLGRY13	LLGRY13	male	4	10	cold_cold	cold	cold	175.1	NA	NA	NA	NA	NA	NA	NA	NA	NA	C	NA	NA
LLGRY13	LLGRY13	male	5	10	cold_cold	cold	cold	191.8	NA	NA	NA	NA	NA	NA	NA	NA	NA	C	NA	NA
LLGRY13	LLGRY13	male	6	10	cold_cold	cold	cold	208.6	NA	NA	NA	NA	NA	NA	NA	NA	NA	C	NA	NA
LLGRY13	LLGRY13	male	7	10	cold_cold	cold	cold	222.3	NA	NA	NA	NA	NA	NA	NA	NA	NA	C	NA	NA
LLGRY13	LLGRY13	male	8	10	cold_neutral	cold	neutral	231.8	122	gridUnder	0.167431578064991	6.1985	0.0548482755730148	gridOver	1.56057777761956	6.943	0.901821120474196	C	40.8922847270604	9.7915
LLGRY13	LLGRY13	male	9	10	cold_cold	cold	cold	231.7	NA	NA	NA	NA	NA	NA	NA	NA	NA	C	NA	NA
LLGRY13	LLGRY13	male	10	10	cold_neutral	cold	neutral	237.4	NA	NA	NA	NA	NA	NA	NA	NA	NA	C	NA	NA
LLGRY13	LLGRY13	male	11	10	cold_neutral	cold	neutral	231.1	NA	NA	NA	NA	NA	NA	NA	NA	NA	C	NA	NA
LLGRY13	LLGRY13	male	12	10	cold_neutral	cold	neutral	239.7	122	rulerUnder	0.366040070666223	5.64	0.0334863156129982	rulerOver	0	5.949	0	C	34.1233026087483	9.44785490795721
LLGRY13	LLGRY13	male	12	10	cold_neutral	cold	neutral	239.7	122	rulerUnder	0.366040070666223	5.64	0.0334863156129982	rulerUnder	0	8.359	0	C	34.1233026087483	8.08782938016878
LLGRY17	LLGRY17	female	0	10	cold_cold	cold	cold	8.8	NA	gridUnder	NA	2.663	NA	gridUnder	NA	4.867	NA	C	14.5392847270604	2.81315766003432
LLGRY17	LLGRY17	female	1	10	cold_cold	cold	cold	27.1	39	gridUnder	0	4.697	0	gridOver	0.292035100630044	4.4055	0.0487903679018717	C	22.7582847270604	4.8295
LLGRY17	LLGRY17	female	2	10	cold_cold	cold	cold	69	84	gridUnder	1.56836284067176	5.019	0.190918830920368	gridOver	0	5.181	0	C	30.1832847270604	6.795
LLGRY17	LLGRY17	female	3	10	cold_cold	cold	cold	120.2	102	gridUnder	0.625082394568908	5.8775	0.0219203102167828	gridOver	0	6	0	C	36.3232847270604	8.602
LLGRY17	LLGRY17	female	4	10	cold_cold	cold	cold	171.3	NA	NA	NA	NA	NA	NA	NA	NA	NA	C	NA	NA
LLGRY17	LLGRY17	female	5	10	cold_cold	cold	cold	198.1	NA	NA	NA	NA	NA	NA	NA	NA	NA	C	NA	NA
LLGRY17	LLGRY17	female	6	10	cold_cold	cold	cold	216.5	NA	NA	NA	NA	NA	NA	NA	NA	NA	C	NA	NA
LLGRY17	LLGRY17	female	7	10	cold_cold	cold	cold	268.3	NA	NA	NA	NA	NA	NA	NA	NA	NA	C	NA	NA
LLGRY17	LLGRY17	female	8	10	cold_cold	cold	cold	270.2	122	gridUnder	1.03449722087592	6.082	0.0226274169979695	gridOver	0	5.716	0	C	39.9627847270604	8.35
LLGRY17	LLGRY17	female	9	10	cold_cold	cold	cold	271.2	NA	NA	NA	NA	NA	NA	NA	NA	NA	C	NA	NA
LLGRY17	LLGRY17	female	10	10	cold_cold	cold	cold	283.1	NA	NA	NA	NA	NA	NA	NA	NA	NA	C	NA	NA
LLGRY17	LLGRY17	female	11	10	cold_cold	cold	cold	270.7	NA	NA	NA	NA	NA	NA	NA	NA	NA	C	NA	NA
LLGRY17	LLGRY17	female	12	10	cold_cold	cold	cold	283.1	120	rulerUnder	1.03345698184943	6.132	0.32447085128457	rulerUnder	0.143760217028217	9.407	0.133945262451993	C	37.3033026087483	8.97832938016878
LLGRY19	LLGRY19	male	0	10	cold_cold	cold	cold	7.2	NA	gridUnder	NA	2.82	NA	gridUnder	NA	5.08	NA	C	14.2282847270604	2.65615766003432
LLGRY19	LLGRY19	male	1	10	cold_cold	cold	cold	25.8	35.5	gridUnder	0	3.963	0	gridOver	0.164048773235279	4.677	0.469518902707868	C	23.4272847270604	5.12
LLGRY19	LLGRY19	male	2	10	cold_cold	cold	cold	71.3	73.5	gridUnder	0.251022907321222	5.0545	0.296277741317164	gridOver	0	4.838	0	C	30.9277847270604	5.845
LLGRY19	LLGRY19	male	3	10	cold_cold	cold	cold	116.4	102.5	gridUnder	1.89457232641037	5.44	0.155553206331467	gridOver	0.544922991501246	5.57266666666667	0.310478770074004	C	34.6207847270604	7.60466666666667
LLGRY19	LLGRY19	male	4	10	cold_cold	cold	cold	166.9	NA	NA	NA	NA	NA	NA	NA	NA	NA	C	NA	NA
LLGRY19	LLGRY19	male	5	10	cold_cold	cold	cold	196.8	NA	NA	NA	NA	NA	NA	NA	NA	NA	C	NA	NA
LLGRY19	LLGRY19	male	6	10	cold_cold	cold	cold	217.2	NA	NA	NA	NA	NA	NA	NA	NA	NA	C	NA	NA
LLGRY19	LLGRY19	male	7	10	cold_cold	cold	cold	242.9	NA	NA	NA	NA	NA	NA	NA	NA	NA	C	NA	NA
LLGRY19	LLGRY19	male	8	10	cold_cold	cold	cold	236.2	125.5	gridUnder	0.222031529292576	6.0605	0.11667261889578	gridOver	0	6.105	0	C	39.0552847270604	8.459
LLGRY19	LLGRY19	male	9	10	cold_cold	cold	cold	236.7	NA	NA	NA	NA	NA	NA	NA	NA	NA	C	NA	NA
LLGRY19	LLGRY19	male	10	10	cold_cold	cold	cold	242.9	NA	NA	NA	NA	NA	NA	NA	NA	NA	C	NA	NA
LLGRY19	LLGRY19	male	11	10	cold_cold	cold	cold	231.8	NA	NA	NA	NA	NA	NA	NA	NA	NA	C	NA	NA
LLGRY19	LLGRY19	male	12	10	cold_cold	cold	cold	239.2	NA	rulerUnder	0.384515279280289	6.2005	0.128749110029286	rulerUnder	0.0669726312259964	8.171	0.491902429349561	C	34.0543026087483	8.06782938016879
LLR11AN	LLR11AN	female	0	10	cold_cold	cold	cold	8.9	NA	gridUnder	0.0791959594928947	2.8615	0.238294985259866	gridUnder	0	4.783	0	C	13.2382847270604	2.77215766003432
LLR11AN	LLR11AN	female	1	10	cold_cold	cold	cold	34.8	38.5	gridUnder	1.35232699448025	4.2255	0.0673698745731355	gridOver	0	4.906	0	C	21.4327847270604	5.961
LLR11AN	LLR11AN	female	2	10	cold_cold	cold	cold	82.7	75	gridUnder	0	4.864	0	gridOver	NA	5.084	NA	C	30.4782847270604	5.955
LLR11AN	LLR11AN	female	2	10	cold_cold	cold	cold	82.7	75	gridUnder	0	4.864	0	gridUnder	NA	7.568	NA	C	30.4782847270604	6.01215766003432
LLR11AN	LLR11AN	female	3	10	cold_cold	cold	cold	139.8	100.5	gridUnder	0	5.228	0	gridOver	0.0715914333795139	6.447	0.191680289370956	C	33.4272847270604	8.322
LLR11AN	LLR11AN	female	4	10	cold_cold	cold	cold	181.1	NA	NA	NA	NA	NA	NA	NA	NA	NA	C	NA	NA
LLR11AN	LLR11AN	female	5	10	cold_cold	cold	cold	210.4	NA	NA	NA	NA	NA	NA	NA	NA	NA	C	NA	NA
LLR11AN	LLR11AN	female	6	10	cold_cold	cold	cold	253.5	NA	NA	NA	NA	NA	NA	NA	NA	NA	C	NA	NA
LLR11AN	LLR11AN	female	7	10	cold_cold	cold	cold	271.4	NA	NA	NA	NA	NA	NA	NA	NA	NA	C	NA	NA
LLR11AN	LLR11AN	female	8	10	cold_cold	cold	cold	274.8	125	gridUnder	0.43128065108465	5.7635	0.0629311793416692	gridOver	0.17089567968013	6.5065	0.253456768174246	C	34.1347847270604	8.909
LLR11AN	LLR11AN	female	9	10	cold_cold	cold	cold	287.2	NA	NA	NA	NA	NA	NA	NA	NA	NA	C	NA	NA
LLR11AN	LLR11AN	female	10	10	cold_cold	cold	cold	277.3	NA	NA	NA	NA	NA	NA	NA	NA	NA	C	NA	NA
LLR11AN	LLR11AN	female	11	10	cold_cold	cold	cold	289.7	NA	NA	NA	NA	NA	NA	NA	NA	NA	C	NA	NA
LLR11AN	LLR11AN	female	12	10	cold_cold	cold	cold	284.3	124.5	gridUnder	0.777113462329234	5.66	0.018475208614068	gridOver	0.392020832779756	5.7845	0.487860977465234	C	34.6612847270604	8.3365
LLR12AN	LLR12AN	male	0	10	cold_cold	cold	cold	8.1	NA	gridUnder	NA	2.987	NA	gridUnder	NA	4.648	NA	C	15.0442847270604	2.76415766003432
LLR12AN	LLR12AN	male	1	10	cold_cold	cold	cold	30.1	34.5	gridUnder	0	4.285	0	gridOver	NA	4.316	NA	C	20.6182847270604	5.15
LLR12AN	LLR12AN	male	2	10	cold_cold	cold	cold	75.6	71.5	gridUnder	0	4.733	0	gridUnder	NA	NA	NA	C	29.0142847270604	NA
LLR12AN	LLR12AN	male	2	10	cold_cold	cold	cold	75.6	71.5	gridUnder	0	4.733	0	gridOver	NA	4.618	NA	C	29.0142847270604	6.022
LLR12AN	LLR12AN	male	3	10	cold_cold	cold	cold	128.3	93	gridUnder	0.482664825042526	5.677	0.0115470053837928	gridOver	0.24710591521316	5.7285	0.291561885940761	C	35.4792847270604	7.765
LLR12AN	LLR12AN	male	4	10	cold_cold	cold	cold	162	NA	NA	NA	NA	NA	NA	NA	NA	NA	C	NA	NA
LLR12AN	LLR12AN	male	5	10	cold_cold	cold	cold	185.7	NA	NA	NA	NA	NA	NA	NA	NA	NA	C	NA	NA
LLR12AN	LLR12AN	male	6	10	cold_cold	cold	cold	212.1	NA	NA	NA	NA	NA	NA	NA	NA	NA	C	NA	NA
LLR12AN	LLR12AN	male	7	10	cold_cold	cold	cold	224.6	NA	NA	NA	NA	NA	NA	NA	NA	NA	C	NA	NA
LLR12AN	LLR12AN	male	8	10	cold_cold	cold	cold	223.5	123	gridUnder	0.707106781186548	6.376	0.0282842712474619	gridOver	0	7.281	0	C	35.6742847270604	10.692
LLR12AN	LLR12AN	male	9	10	cold_cold	cold	cold	218.8	NA	NA	NA	NA	NA	NA	NA	NA	NA	C	NA	NA
LLR12AN	LLR12AN	male	10	10	cold_cold	cold	cold	211.4	NA	NA	NA	NA	NA	NA	NA	NA	NA	C	NA	NA
LLR12AN	LLR12AN	male	11	10	cold_cold	cold	cold	214.4	NA	NA	NA	NA	NA	NA	NA	NA	NA	C	NA	NA
LLR12AN	LLR12AN	male	12	10	cold_cold	cold	cold	212.8	NA	gridUnder	0.271931976788316	5.5085	0.0444559707276012	gridOver	0.266158474096417	5.975	0.0669726312259969	C	33.2827847270604	9.0335
LLR13AN	LLR13AN	female	0	10	cold_neutral	cold	neutral	8.6	NA	gridUnder	2.01495243947179	2.5995	0.241909762790453	gridUnder	0	4.618	0	C	13.2522847270604	2.72615766003432
LLR13AN	LLR13AN	female	1	10	cold_neutral	cold	neutral	32.2	30.5	gridUnder	0	3.324	0	gridOver	0.123573190188379	4.15	0.101725119808236	C	20.3582847270604	4.73866666666667
LLR13AN	LLR13AN	female	2	10	cold_neutral	cold	neutral	78.7	72	gridUnder	NA	5.308	NA	gridUnder	NA	NA	NA	C	32.1282847270604	NA
LLR13AN	LLR13AN	female	3	10	cold_neutral	cold	neutral	133.2	95	gridUnder	0.783790979789895	5.573	0.203752791391922	gridOver	0.23274764588856	5.41066666666667	0.142200796997298	C	33.0527847270604	7.46366666666667
LLR13AN	LLR13AN	female	4	10	cold_cold	cold	cold	171	NA	NA	NA	NA	NA	NA	NA	NA	NA	C	NA	NA
LLR13AN	LLR13AN	female	5	10	cold_cold	cold	cold	199.1	NA	NA	NA	NA	NA	NA	NA	NA	NA	C	NA	NA
LLR13AN	LLR13AN	female	6	10	cold_cold	cold	cold	227.3	NA	NA	NA	NA	NA	NA	NA	NA	NA	C	NA	NA
LLR13AN	LLR13AN	female	7	10	cold_cold	cold	cold	253.1	NA	NA	NA	NA	NA	NA	NA	NA	NA	C	NA	NA
LLR13AN	LLR13AN	female	8	10	cold_neutral	cold	neutral	319.3	128.5	gridUnder	0.121046685208644	6.2015	0.00164316767251556	gridOver	0.679097243895649	6.43966666666667	0.385053069935388	C	35.9867847270604	9.36933333333333
LLR13AN	LLR13AN	female	9	10	cold_cold	cold	cold	295.3	NA	NA	NA	NA	NA	NA	NA	NA	NA	C	NA	NA
LLR13AN	LLR13AN	female	10	10	cold_neutral	cold	neutral	294.6	NA	NA	NA	NA	NA	NA	NA	NA	NA	C	NA	NA
LLR13AN	LLR13AN	female	11	10	cold_neutral	cold	neutral	308.1	NA	NA	NA	NA	NA	NA	NA	NA	NA	C	NA	NA
LLR13AN	LLR13AN	female	12	10	cold_neutral	cold	neutral	324.1	NA	NA	NA	NA	NA	NA	NA	NA	NA	C	NA	NA
LLW17	LLW17	female	0	10	cold_neutral	cold	neutral	NA	NA	gridUnder	0.479778073696579	2.973	0.0854478398400647	gridUnder	0	4.681	0	C	13.8977847270604	3.36215766003432
LLW17	LLW17	female	1	10	cold_neutral	cold	neutral	33.6	32	gridUnder	0	3.996	0	gridOver	0.287085353161739	4.7245	0.0671751442127225	C	21.5082847270604	5.564
LLW17	LLW17	female	2	10	cold_neutral	cold	neutral	85.5	73.5	gridUnder	0	5.535	0	gridOver	1.05783174465507	5.339	0.606697618258058	C	30.5622847270604	6.507
LLW17	LLW17	female	3	10	cold_neutral	cold	neutral	148.7	99.5	gridUnder	0.424971175493114	5.575	0.0141421356237306	gridOver	0	5.616	0	C	32.4197847270604	7.496
LLW17	LLW17	female	4	10	cold_cold	cold	cold	196.8	NA	NA	NA	NA	NA	NA	NA	NA	NA	C	NA	NA
LLW17	LLW17	female	5	10	cold_cold	cold	cold	237.8	NA	NA	NA	NA	NA	NA	NA	NA	NA	C	NA	NA
LLW17	LLW17	female	6	10	cold_cold	cold	cold	268.2	NA	NA	NA	NA	NA	NA	NA	NA	NA	C	NA	NA
LLW17	LLW17	female	7	10	cold_cold	cold	cold	322.3	NA	NA	NA	NA	NA	NA	NA	NA	NA	C	NA	NA
LLW17	LLW17	female	8	10	cold_neutral	cold	neutral	302.6	126.5	gridUnder	0.889696764821216	6.7225	0.0536935750346352	gridOver	0.861406601630921	5.9615	0.701480577065395	C	35.2167847270604	8.819
LLW17	LLW17	female	9	10	cold_cold	cold	cold	342.1	NA	NA	NA	NA	NA	NA	NA	NA	NA	C	NA	NA
LLW17	LLW17	female	10	10	cold_neutral	cold	neutral	347.4	NA	NA	NA	NA	NA	NA	NA	NA	NA	C	NA	NA
LLW17	LLW17	female	11	10	cold_neutral	cold	neutral	356.4	NA	NA	NA	NA	NA	NA	NA	NA	NA	C	NA	NA
LLW17	LLW17	female	12	10	cold_neutral	cold	neutral	355.7	128.5	gridUnder	0.580814370804764	5.491	0.158193973757957	gridOver	0.280014880556968	6.3495	0.0409918691124633	C	29.5832847270604	9.0795
LLW28	LLW28	female	0	10	cold_neutral	cold	neutral	9.1	NA	gridUnder	NA	3.13	NA	gridUnder	NA	5.021	NA	C	12.9182847270604	2.99415766003432
LLW28	LLW28	female	1	10	cold_neutral	cold	neutral	29.5	32	gridUnder	0	3.872	0	gridUnder	NA	6.893	NA	C	21.4662847270604	6.01915766003432
LLW28	LLW28	female	1	10	cold_neutral	cold	neutral	29.5	32	gridUnder	0	3.872	0	gridOver	NA	4.748	NA	C	21.4662847270604	5.438
LLW28	LLW28	female	2	10	cold_neutral	cold	neutral	74.6	68	gridUnder	0.136254663528754	4.9505	0.13798671433632	gridOver	0.657601956606983	5.198	0.430703300815461	C	30.0032847270604	6.1665
LLW28	LLW28	female	3	10	cold_neutral	cold	neutral	110.9	94.5	gridUnder	0.236880771697494	5.438	0.127279220613578	gridOver	0	7.437	0	C	37.0107847270604	10.105
LLW28	LLW28	female	4	10	cold_cold	cold	cold	157.7	NA	NA	NA	NA	NA	NA	NA	NA	NA	C	NA	NA
LLW28	LLW28	female	5	10	cold_cold	cold	cold	192.3	NA	NA	NA	NA	NA	NA	NA	NA	NA	C	NA	NA
LLW28	LLW28	female	6	10	cold_cold	cold	cold	225	NA	NA	NA	NA	NA	NA	NA	NA	NA	C	NA	NA
LLW28	LLW28	female	7	10	cold_cold	cold	cold	266.3	NA	NA	NA	NA	NA	NA	NA	NA	NA	C	NA	NA
LLW28	LLW28	female	8	10	cold_neutral	cold	neutral	256.1	123.5	gridUnder	0.837214428924871	6.1895	0.0685893577750954	gridOver	0	5.543	0	C	39.1532847270604	8.089
LLW28	LLW28	female	9	10	cold_cold	cold	cold	266.4	NA	NA	NA	NA	NA	NA	NA	NA	NA	C	NA	NA
LLW28	LLW28	female	10	10	cold_neutral	cold	neutral	263.1	NA	NA	NA	NA	NA	NA	NA	NA	NA	C	NA	NA
LLW28	LLW28	female	11	10	cold_neutral	cold	neutral	277	NA	NA	NA	NA	NA	NA	NA	NA	NA	C	NA	NA
LLW28	LLW28	female	12	10	cold_neutral	cold	neutral	268.1	125	gridUnder	0.0714177848998407	6.0185	0.0261629509039022	gridOver	0	6.366	0	C	36.2327847270604	8.715
RLG17	RLG17	male	0	10	cold_neutral	cold	neutral	9.5	NA	gridUnder	0	2.813	0	gridUnder	0.0190918830920369	4.9845	0.00494974746830623	C	12.8902847270604	3.17165766003432
RLG17	RLG17	male	1	10	cold_neutral	cold	neutral	30	36.5	gridUnder	NA	3.915	NA	gridUnder	NA	5.807	NA	C	21.7212847270604	4.37115766003432
RLG17	RLG17	male	2	10	cold_neutral	cold	neutral	73.2	73	gridUnder	0	4.763	0	gridOver	1.42411305730971	4.74	0.742462120245875	C	29.1192847270604	6.081
RLG17	RLG17	male	3	10	cold_neutral	cold	neutral	121.4	108	gridUnder	1.77362002695053	5.4365	0.213042249330972	gridOver	0.135099962990372	5.122	0.258652920596953	C	34.9762847270604	6.849
RLG17	RLG17	male	4	10	cold_cold	cold	cold	163.7	NA	NA	NA	NA	NA	NA	NA	NA	NA	C	NA	NA
RLG17	RLG17	male	5	10	cold_cold	cold	cold	186.4	NA	NA	NA	NA	NA	NA	NA	NA	NA	C	NA	NA
RLG17	RLG17	male	6	10	cold_cold	cold	cold	220.8	NA	NA	NA	NA	NA	NA	NA	NA	NA	C	NA	NA
RLG17	RLG17	male	7	10	cold_cold	cold	cold	240.1	NA	NA	NA	NA	NA	NA	NA	NA	NA	C	NA	NA
RLG17	RLG17	male	8	10	cold_neutral	cold	neutral	221.5	120	gridUnder	0.767210857587405	5.409	0.173948268171891	gridOver	0	6.076	0	C	38.3637847270604	10.001
RLG17	RLG17	male	9	10	cold_cold	cold	cold	215.4	NA	NA	NA	NA	NA	NA	NA	NA	NA	C	NA	NA
RLG17	RLG17	male	10	10	cold_neutral	cold	neutral	211.8	NA	NA	NA	NA	NA	NA	NA	NA	NA	C	NA	NA
RLG17	RLG17	male	11	10	cold_neutral	cold	neutral	215.9	NA	NA	NA	NA	NA	NA	NA	NA	NA	C	NA	NA
RLG17	RLG17	male	12	10	cold_neutral	cold	neutral	221.2	NA	rulerUnder	0.376180807591241	6.331	0.162634559672906	rulerOver	NA	NA	NA	C	35.7063026087483	NA
RLG18	RLG18	male	0	10	cold_cold	cold	cold	9.1	NA	gridUnder	0.282324281633727	2.284	0.0357957166897567	gridUnder	0.434167402430598	4.5815	0.155307222412009	C	12.4297847270604	2.88715766003432
RLG18	RLG18	male	1	10	cold_cold	cold	cold	35.4	41	gridUnder	0	4.081	0	gridOver	0.431335136523794	3.9755	0.508409775673128	C	21.4572847270604	4.642
RLG18	RLG18	male	2	10	cold_cold	cold	cold	87.8	78.5	gridUnder	NA	4.799	NA	gridUnder	NA	NA	NA	C	29.5982847270604	NA
RLG18	RLG18	male	3	10	cold_cold	cold	cold	145	96	gridUnder	1.5750115343493	5.713	0.287520434056433	gridOver	0.175514481833646	5.626	0.115470053837925	C	37.0132847270604	7.332
RLG18	RLG18	male	4	10	cold_cold	cold	cold	188.6	NA	NA	NA	NA	NA	NA	NA	NA	NA	C	NA	NA
RLG18	RLG18	male	5	10	cold_cold	cold	cold	215.8	NA	NA	NA	NA	NA	NA	NA	NA	NA	C	NA	NA
RLG18	RLG18	male	6	10	cold_cold	cold	cold	236.7	NA	NA	NA	NA	NA	NA	NA	NA	NA	C	NA	NA
RLG18	RLG18	male	7	10	cold_cold	cold	cold	229.8	NA	NA	NA	NA	NA	NA	NA	NA	NA	C	NA	NA
RLG18	RLG18	male	8	10	cold_cold	cold	cold	222.3	122	gridUnder	0.0381051177665167	6.2115	0.183020035333111	gridOver	0.101036297108185	6.079	0.0103923048454131	C	38.0552847270604	9.7075
RLG18	RLG18	male	9	10	cold_cold	cold	cold	222	NA	NA	NA	NA	NA	NA	NA	NA	NA	C	NA	NA
RLG18	RLG18	male	10	10	cold_cold	cold	cold	223.7	NA	NA	NA	NA	NA	NA	NA	NA	NA	C	NA	NA
RLG18	RLG18	male	11	10	cold_cold	cold	cold	223	NA	NA	NA	NA	NA	NA	NA	NA	NA	C	NA	NA
RLG18	RLG18	male	12	10	cold_cold	cold	cold	228.1	120.5	gridUnder	0.0028867513459455	5.7525	0.0790969868789785	gridUnder	0	8.819	0	C	33.6697847270604	10.1341576600343
RLG18	RLG18	male	12	10	cold_cold	cold	cold	228.1	120.5	gridUnder	0.0028867513459455	5.7525	0.0790969868789785	gridOver	0	6.415	0	C	33.6697847270604	8.65
RLG19	RLG19	male	0	10	cold_neutral	cold	neutral	9.8	NA	gridUnder	NA	3.057	NA	gridOver	NA	3.033	NA	C	13.1962847270604	3.209
RLG19	RLG19	male	1	10	cold_neutral	cold	neutral	29.1	33.5	gridUnder	NA	NA	NA	gridUnder	NA	NA	NA	C	NA	NA
RLG19	RLG19	male	2	10	cold_neutral	cold	neutral	74.7	70	gridUnder	NA	5.21	NA	gridOver	NA	5.297	NA	C	27.3782847270604	6.712
RLG19	RLG19	male	3	10	cold_neutral	cold	neutral	126.4	95	gridUnder	0.277128129211019	5.2865	0.088334591186013	gridOver	0.904707871820144	5.678	0.691665622489172	C	32.8772847270604	7.3095
RLG19	RLG19	male	4	10	cold_cold	cold	cold	167.6	NA	NA	NA	NA	NA	NA	NA	NA	NA	C	NA	NA
RLG19	RLG19	male	5	10	cold_cold	cold	cold	188.3	NA	NA	NA	NA	NA	NA	NA	NA	NA	C	NA	NA
RLG19	RLG19	male	6	10	cold_cold	cold	cold	219.7	NA	NA	NA	NA	NA	NA	NA	NA	NA	C	NA	NA
RLG19	RLG19	male	7	10	cold_cold	cold	cold	223.6	NA	NA	NA	NA	NA	NA	NA	NA	NA	C	NA	NA
RLG19	RLG19	male	8	10	cold_neutral	cold	neutral	222.8	121.5	gridUnder	0.258801081914276	6.3095	0.103944696834423	gridOver	0	5.722	0	C	38.4642847270604	8.769
RLG19	RLG19	male	9	10	cold_cold	cold	cold	228.7	NA	NA	NA	NA	NA	NA	NA	NA	NA	C	NA	NA
RLG19	RLG19	male	10	10	cold_neutral	cold	neutral	224.3	NA	NA	NA	NA	NA	NA	NA	NA	NA	C	NA	NA
RLG19	RLG19	male	11	10	cold_neutral	cold	neutral	227.2	NA	NA	NA	NA	NA	NA	NA	NA	NA	C	NA	NA
RLG19	RLG19	male	12	10	cold_neutral	cold	neutral	227.9	120.5	gridUnder	0.539867708663096	6.1495	0.101024749442896	gridOver	0.460148164544131	5.9415	0.203804645023938	C	36.5682847270604	8.4485
RLG19	RLG19	male	12	10	cold_neutral	cold	neutral	227.9	120.5	gridUnder	0.539867708663096	6.1495	0.101024749442896	rulerUnder	0	8.443	0	C	36.5682847270604	8.83182938016878
RLG19	RLG19	male	12	10	cold_neutral	cold	neutral	227.9	120.5	gridUnder	0.539867708663096	6.1495	0.101024749442896	rulerOver	NA	NA	NA	C	36.5682847270604	NA
RLG20	RLG20	male	0	10	cold_cold	cold	cold	9.3	NA	gridUnder	0.386692125598647	3.103	0.0536768106355065	gridUnder	0.286943083787244	4.804	0.212464899061782	C	13.6352847270604	2.89265766003432
RLG20	RLG20	male	1	10	cold_cold	cold	cold	29.4	32	gridUnder	NA	3.841	NA	gridOver	NA	4.226	NA	C	23.2852847270604	4.912
RLG20	RLG20	male	2	10	cold_cold	cold	cold	72.4	70.5	gridUnder	NA	NA	NA	gridOver	NA	5.354	NA	C	31.0392847270604	6.685
RLG20	RLG20	male	3	10	cold_cold	cold	cold	121.7	92.5	gridUnder	0.364885370127846	5.1485	0.0975721954930465	gridOver	0.0150111069989302	5.784	0.266735824365607	C	33.0462847270604	7.296
RLG20	RLG20	male	4	10	cold_cold	cold	cold	161.9	NA	NA	NA	NA	NA	NA	NA	NA	NA	C	NA	NA
RLG20	RLG20	male	5	10	cold_cold	cold	cold	183.6	NA	NA	NA	NA	NA	NA	NA	NA	NA	C	NA	NA
RLG20	RLG20	male	6	10	cold_cold	cold	cold	210.6	NA	NA	NA	NA	NA	NA	NA	NA	NA	C	NA	NA
RLG20	RLG20	male	7	10	cold_cold	cold	cold	234	NA	NA	NA	NA	NA	NA	NA	NA	NA	C	NA	NA
RLG20	RLG20	male	8	10	cold_cold	cold	cold	243	120	gridUnder	0.770039284712149	6.557	0.0975807358037435	gridOver	0	5.607	0	C	38.7667847270604	8.515
RLG20	RLG20	male	9	10	cold_cold	cold	cold	232.2	NA	NA	NA	NA	NA	NA	NA	NA	NA	C	NA	NA
RLG20	RLG20	male	10	10	cold_cold	cold	cold	224.5	NA	NA	NA	NA	NA	NA	NA	NA	NA	C	NA	NA
RLG20	RLG20	male	11	10	cold_cold	cold	cold	223.5	NA	NA	NA	NA	NA	NA	NA	NA	NA	C	NA	NA
RLG20	RLG20	male	12	10	cold_cold	cold	cold	226.4	NA	rulerUnder	0.299813275223096	5.645	0.161220346110533	gridOver	0	5.81	0	C	34.0243026087483	8.083
RLG21	RLG21	male	0	10	cold_cold	cold	cold	8.3	NA	gridUnder	0.810022427673044	3.175	0.0300222139978606	gridUnder	0.369504172281361	5.263	0.341791359360259	C	14.2567847270604	3.66715766003432
RLG21	RLG21	male	1	10	cold_cold	cold	cold	27.3	32	gridUnder	0	4	0	gridOver	NA	4.644	NA	C	22.9812847270604	5.713
RLG21	RLG21	male	1	10	cold_cold	cold	cold	27.3	32	gridUnder	0	4	0	gridUnder	NA	7.172	NA	C	22.9812847270604	5.94315766003432
RLG21	RLG21	male	2	10	cold_cold	cold	cold	68.7	69.5	gridUnder	1.4927024150848	4.45	NA	gridOver	NA	NA	NA	C	30.1507847270604	NA
RLG21	RLG21	male	3	10	cold_cold	cold	cold	111.1	90	gridUnder	0.576195568651245	5.093	0.117779454914684	gridOver	0.458993464005752	5.067	0.265581123827228	C	34.2892847270604	6.9725
RLG21	RLG21	male	4	10	cold_cold	cold	cold	147.6	NA	NA	NA	NA	NA	NA	NA	NA	NA	C	NA	NA
RLG21	RLG21	male	5	10	cold_cold	cold	cold	167.8	NA	NA	NA	NA	NA	NA	NA	NA	NA	C	NA	NA
RLG21	RLG21	male	6	10	cold_cold	cold	cold	184.8	NA	NA	NA	NA	NA	NA	NA	NA	NA	C	NA	NA
RLG21	RLG21	male	7	10	cold_cold	cold	cold	189.1	NA	NA	NA	NA	NA	NA	NA	NA	NA	C	NA	NA
RLG21	RLG21	male	8	10	cold_cold	cold	cold	190.3	118.5	gridUnder	1.92719519855497	5.519	0.00692820323027577	gridOver	0.200340543408801	6.3765	0.254611468712625	C	38.3932847270604	9.2965
RLG21	RLG21	male	9	10	cold_cold	cold	cold	185.3	NA	NA	NA	NA	NA	NA	NA	NA	NA	C	NA	NA
RLG26	RLG26	NA	0	10	cold_cold	cold	cold	8.5	NA	gridUnder	NA	2.48	NA	gridUnder	NA	NA	NA	C	12.3812847270604	NA
RLG26	RLG26	NA	1	10	cold_cold	cold	cold	30.7	37	gridUnder	NA	4.436	NA	gridOver	NA	4.447	NA	C	23.8872847270604	5.131
RLG26	RLG26	NA	2	10	cold_cold	cold	cold	78.7	78	gridUnder	NA	5.156	NA	gridUnder	NA	8.62	NA	C	32.5832847270604	7.96115766003432
RLG26	RLG26	NA	3	10	cold_cold	cold	cold	134	101.5	gridUnder	0	5.857	0	gridOver	0.166877200360026	6.4385	0.164755880016465	C	35.8192847270604	8.587
RLG26	RLG26	female	4	10	cold_cold	cold	cold	177.9	NA	NA	NA	NA	NA	NA	NA	NA	NA	C	NA	NA
RLG26	RLG26	female	5	10	cold_cold	cold	cold	210.1	NA	NA	NA	NA	NA	NA	NA	NA	NA	C	NA	NA
RLG26	RLG26	female	6	10	cold_cold	cold	cold	224.3	NA	NA	NA	NA	NA	NA	NA	NA	NA	C	NA	NA
RLG27	RLG27	male	0	10	cold_cold	cold	cold	8.2	NA	gridUnder	NA	2.663	NA	gridUnder	NA	NA	NA	C	13.7892847270604	NA
RLG27	RLG27	male	1	10	cold_cold	cold	cold	29.5	40	gridUnder	0	3.879	0	gridOver	0.323854905783439	4.3935	0.147785317267989	C	23.5282847270604	4.992
RLG27	RLG27	male	2	10	cold_cold	cold	cold	74.9	78.5	gridUnder	0	5.341	0	gridOver	NA	5.074	NA	C	33.0712847270604	5.936
RLG27	RLG27	male	2	10	cold_cold	cold	cold	74.9	78.5	gridUnder	0	5.341	0	gridUnder	NA	NA	NA	C	33.0712847270604	NA
RLG27	RLG27	male	3	10	cold_cold	cold	cold	121.1	94	gridUnder	NA	5.777	NA	gridOver	NA	5.836	NA	C	35.9542847270604	7.19
RLG27	RLG27	male	4	10	cold_cold	cold	cold	159.2	NA	NA	NA	NA	NA	NA	NA	NA	NA	C	NA	NA
RLG27	RLG27	male	5	10	cold_cold	cold	cold	177.7	NA	NA	NA	NA	NA	NA	NA	NA	NA	C	NA	NA
RLG27	RLG27	male	6	10	cold_cold	cold	cold	199.4	NA	NA	NA	NA	NA	NA	NA	NA	NA	C	NA	NA
RLG27	RLG27	male	7	10	cold_cold	cold	cold	203.5	NA	NA	NA	NA	NA	NA	NA	NA	NA	C	NA	NA
RLG27	RLG27	male	8	10	cold_cold	cold	cold	197.6	115	gridUnder	0.208596500450033	5.9115	0.0134350288425445	gridOver	0	7.205	0	C	39.1157847270604	10.685
RLGRY3	RLGRY3	male	0	10	cold_neutral	cold	neutral	9.7	NA	gridUnder	0.545102559157449	2.84433333333333	0.21906406977564	gridOver	0	3.577	0	C	13.3382847270604	3.902
RLGRY3	RLGRY3	male	0	10	cold_neutral	cold	neutral	9.7	NA	gridUnder	0.545102559157449	2.84433333333333	0.21906406977564	gridUnder	NA	NA	NA	C	13.3382847270604	NA
RLGRY3	RLGRY3	male	1	10	cold_neutral	cold	neutral	38.4	41	gridUnder	NA	3.998	NA	gridUnder	NA	NA	NA	C	22.2392847270604	NA
RLGRY3	RLGRY3	male	2	10	cold_neutral	cold	neutral	95.2	75	gridUnder	0	4.044	0	gridOver	0.149199530830361	5.046	0.288499566724112	C	24.4312847270604	6.5775
RLGRY3	RLGRY3	male	3	10	cold_neutral	cold	neutral	160.6	99	gridUnder	3.74695883350751	5.552	0.272943217538007	gridOver	0	5.392	0	C	33.9047847270604	7.366
RLGRY3	RLGRY3	male	4	10	cold_cold	cold	cold	202.8	NA	NA	NA	NA	NA	NA	NA	NA	NA	C	NA	NA
RLGRY3	RLGRY3	male	5	10	cold_cold	cold	cold	230.5	NA	NA	NA	NA	NA	NA	NA	NA	NA	C	NA	NA
RLGRY3	RLGRY3	male	6	10	cold_cold	cold	cold	238.5	NA	NA	NA	NA	NA	NA	NA	NA	NA	C	NA	NA
RLGRY3	RLGRY3	male	7	10	cold_cold	cold	cold	246.6	NA	NA	NA	NA	NA	NA	NA	NA	NA	C	NA	NA
RLGRY3	RLGRY3	male	8	10	cold_neutral	cold	neutral	247.3	123	gridUnder	0.307727693478071	5.737	0.0230940107675851	gridOver	0.771339959637339	6.2075	0.626425042070744	C	36.3187847270604	8.779
RLGRY3	RLGRY3	male	9	10	cold_cold	cold	cold	246.1	NA	NA	NA	NA	NA	NA	NA	NA	NA	C	NA	NA
RLGRY3	RLGRY3	male	10	10	cold_neutral	cold	neutral	243.6	NA	NA	NA	NA	NA	NA	NA	NA	NA	C	NA	NA
RLGRY3	RLGRY3	male	11	10	cold_neutral	cold	neutral	237.1	NA	NA	NA	NA	NA	NA	NA	NA	NA	C	NA	NA
RLGRY3	RLGRY3	male	12	10	cold_neutral	cold	neutral	248.5	123	gridUnder	1.21127391617256	6.498	0.233345237791561	gridOver	0	6.313	0	C	37.1947847270604	9.089
RLGRY5	RLGRY5	female	0	10	cold_cold	cold	cold	9.6	NA	gridUnder	NA	2.986	NA	gridOver	NA	3.638	NA	C	14.0512847270604	3.807
RLGRY5	RLGRY5	female	1	10	cold_cold	cold	cold	31.6	40	gridUnder	NA	4.166	NA	gridUnder	NA	5.94	NA	C	20.7362847270604	5.37915766003432
RLGRY5	RLGRY5	female	2	10	cold_cold	cold	cold	74.5	74	NA	NA	NA	NA	gridOver	0.214253354699524	5.3855	0.0714177848998413	C	NA	6.5325
RLGRY5	RLGRY5	female	3	10	cold_cold	cold	cold	129.4	98.5	gridUnder	1.91102939101766	5.3225	0.33890460801431	gridOver	0.0155884572681195	6.38	0.210155497985024	C	32.5722847270604	8.5515
RLGRY5	RLGRY5	female	4	10	cold_cold	cold	cold	168.1	NA	NA	NA	NA	NA	NA	NA	NA	NA	C	NA	NA
RLGRY5	RLGRY5	female	5	10	cold_cold	cold	cold	192.7	NA	NA	NA	NA	NA	NA	NA	NA	NA	C	NA	NA
RLGRY5	RLGRY5	female	6	10	cold_cold	cold	cold	213.5	NA	NA	NA	NA	NA	NA	NA	NA	NA	C	NA	NA
RLGRY5	RLGRY5	female	7	10	cold_cold	cold	cold	252.3	NA	NA	NA	NA	NA	NA	NA	NA	NA	C	NA	NA
RLGRY5	RLGRY5	female	8	10	cold_cold	cold	cold	268.2	121.5	gridUnder	1.45876128958784	5.655	0.666094587877728	gridOver	0	6.345	0	C	36.2997847270604	9.359
RLGRY5	RLGRY5	female	9	10	cold_cold	cold	cold	268.3	NA	NA	NA	NA	NA	NA	NA	NA	NA	C	NA	NA
RLGRY5	RLGRY5	female	10	10	cold_cold	cold	cold	273.5	NA	NA	NA	NA	NA	NA	NA	NA	NA	C	NA	NA
RLGRY5	RLGRY5	female	11	10	cold_cold	cold	cold	275.4	NA	NA	NA	NA	NA	NA	NA	NA	NA	C	NA	NA
RLGRY5	RLGRY5	female	12	10	cold_cold	cold	cold	284.5	121	gridUnder	1.70255790755305	5.7745	0.253232248002839	gridOver	0.0817819400252021	6.4485	0.0539867708663097	C	34.1352847270604	9.0805
RLGRY8	RLGRY8	female	0	10	cold_neutral	cold	neutral	9.7	NA	gridUnder	0.0509116882454321	2.83	0.131521861300698	gridOver	0	3.657	0	C	12.5092847270604	3.571
RLGRY8	RLGRY8	female	1	10	cold_neutral	cold	neutral	38.3	41	gridUnder	NA	3.584	NA	gridOver	NA	3.477	NA	C	17.3222847270604	4.261
RLGRY8	RLGRY8	female	2	10	cold_neutral	cold	neutral	95.9	77.5	gridUnder	NA	3.92	NA	gridOver	NA	5.129	NA	C	23.0332847270604	6.555
RLGRY8	RLGRY8	female	3	10	cold_neutral	cold	neutral	165.2	103	gridUnder	2.14041222665168	5.503	0.196575685169861	gridOver	0	5.795	0	C	35.4407847270604	7.496
RLGRY8	RLGRY8	female	4	10	cold_cold	cold	cold	213.4	NA	NA	NA	NA	NA	NA	NA	NA	NA	C	NA	NA
RLGRY8	RLGRY8	female	5	10	cold_cold	cold	cold	249.9	NA	NA	NA	NA	NA	NA	NA	NA	NA	C	NA	NA
RLGRY8	RLGRY8	female	6	10	cold_cold	cold	cold	267.1	NA	NA	NA	NA	NA	NA	NA	NA	NA	C	NA	NA
RLGRY8	RLGRY8	female	7	10	cold_cold	cold	cold	291.7	NA	NA	NA	NA	NA	NA	NA	NA	NA	C	NA	NA
RLGRY8	RLGRY8	female	8	10	cold_neutral	cold	neutral	334.7	122	gridUnder	0	5.932	0	gridOver	0.0381051177665157	6.298	0.0508068236886871	C	36.8632847270604	9.39
RLGRY8	RLGRY8	female	9	10	cold_cold	cold	cold	344.8	NA	NA	NA	NA	NA	NA	NA	NA	NA	C	NA	NA
RLGRY8	RLGRY8	female	10	10	cold_neutral	cold	neutral	346.3	NA	NA	NA	NA	NA	NA	NA	NA	NA	C	NA	NA
RLGRY8	RLGRY8	female	11	10	cold_neutral	cold	neutral	323	NA	NA	NA	NA	NA	NA	NA	NA	NA	C	NA	NA
RLGRY8	RLGRY8	female	12	10	cold_neutral	cold	neutral	368.2	123.5	gridUnder	0.162634559672909	5.787	0.458205194208883	gridOver	0	6.982	0	C	33.8902847270604	10.155
RLR10AN	RLR10AN	male	0	10	cold_neutral	cold	neutral	9	NA	gridUnder	0	3.108	0	gridUnder	NA	NA	NA	C	12.9312847270604	NA
RLR10AN	RLR10AN	male	1	10	cold_neutral	cold	neutral	34.7	37	gridUnder	0	4.131	0	gridOver	0.290747886206131	4.47933333333333	0.106926766215636	C	20.1162847270604	5.21433333333333
RLR10AN	RLR10AN	male	2	10	cold_neutral	cold	neutral	87	75	gridUnder	2.24364981670491	5.3585	0.147785317267989	NA	NA	NA	NA	C	28.8207847270604	NA
RLR10AN	RLR10AN	male	3	10	cold_neutral	cold	neutral	148.7	96	gridUnder	NA	5.057	NA	gridOver	NA	5.856	NA	C	34.3312847270604	7.56
RLR10AN	RLR10AN	male	4	10	cold_cold	cold	cold	206.3	NA	NA	NA	NA	NA	NA	NA	NA	NA	C	NA	NA
RLR10AN	RLR10AN	male	5	10	cold_cold	cold	cold	232.6	NA	NA	NA	NA	NA	NA	NA	NA	NA	C	NA	NA
RLR10AN	RLR10AN	male	6	10	cold_cold	cold	cold	262.6	NA	NA	NA	NA	NA	NA	NA	NA	NA	C	NA	NA
RLR10AN	RLR10AN	male	7	10	cold_cold	cold	cold	271.4	NA	NA	NA	NA	NA	NA	NA	NA	NA	C	NA	NA
RLR10AN	RLR10AN	male	8	10	cold_neutral	cold	neutral	260.2	125	gridUnder	0.0767875858022218	5.6495	0.0663952809568071	gridOver	0.732657491601635	6.742	0.336017856668363	C	36.2387847270604	9.8875
RLR10AN	RLR10AN	male	9	10	cold_cold	cold	cold	250.4	NA	NA	NA	NA	NA	NA	NA	NA	NA	C	NA	NA
RLR10AN	RLR10AN	male	10	10	cold_neutral	cold	neutral	231.6	NA	NA	NA	NA	NA	NA	NA	NA	NA	C	NA	NA
RLR10AN	RLR10AN	male	11	10	cold_neutral	cold	neutral	249.6	NA	NA	NA	NA	NA	NA	NA	NA	NA	C	NA	NA
RLR10AN	RLR10AN	male	12	10	cold_neutral	cold	neutral	268.2	124	gridUnder	0.477066347586997	6.2825	0.0454609722729289	gridOver	0.996169865033068	6.041	0.193397001010874	C	38.8767847270604	8.834
RLR5AN	RLR5AN	female	0	10	cold_neutral	cold	neutral	8.8	NA	gridUnder	0.420888346239237	2.997	0.0277128129211021	gridUnder	0.0785196366097892	5.2255	0.260384971404521	C	13.6237847270604	3.87315766003432
RLR5AN	RLR5AN	female	1	10	cold_neutral	cold	neutral	41.9	42	gridUnder	NA	4.019	NA	gridOver	NA	4.658	NA	C	22.6012847270604	5.28
RLR5AN	RLR5AN	female	2	10	cold_neutral	cold	neutral	94	78	gridUnder	0	5.229	0	gridOver	0.366988419435818	4.6655	0.484368145112785	C	28.8252847270604	5.8375
RLR5AN	RLR5AN	female	3	10	cold_neutral	cold	neutral	157.5	103.5	gridUnder	1.53230039483124	5.414	0.441234631460405	gridOver	0	5.989	0	C	35.8087847270604	7.397
RLR5AN	RLR5AN	female	4	10	cold_cold	cold	cold	211.3	NA	NA	NA	NA	NA	NA	NA	NA	NA	C	NA	NA
RLR5AN	RLR5AN	female	5	10	cold_cold	cold	cold	246.8	NA	NA	NA	NA	NA	NA	NA	NA	NA	C	NA	NA
RLR5AN	RLR5AN	female	6	10	cold_cold	cold	cold	277.4	NA	NA	NA	NA	NA	NA	NA	NA	NA	C	NA	NA
RLR5AN	RLR5AN	female	7	10	cold_cold	cold	cold	316.7	NA	NA	NA	NA	NA	NA	NA	NA	NA	C	NA	NA
RLR5AN	RLR5AN	female	8	10	cold_neutral	cold	neutral	350.2	126.5	gridUnder	0.411073391663015	6.149	0.0103923048454137	gridOver	0.340636658821879	6.104	0.109696551146029	C	39.0242847270604	9.108
RLR5AN	RLR5AN	female	9	10	cold_cold	cold	cold	349.1	NA	NA	NA	NA	NA	NA	NA	NA	NA	C	NA	NA
RLR5AN	RLR5AN	female	10	10	cold_neutral	cold	neutral	347.6	NA	NA	NA	NA	NA	NA	NA	NA	NA	C	NA	NA
RLR5AN	RLR5AN	female	11	10	cold_neutral	cold	neutral	366.2	NA	NA	NA	NA	NA	NA	NA	NA	NA	C	NA	NA
RLR5AN	RLR5AN	female	12	10	cold_neutral	cold	neutral	365.5	123	gridUnder	0.519016377390927	6.462	0.0353553390593273	gridOver	NA	NA	NA	C	37.0482847270604	NA
RLW18	RLW18	male	0	10	cold_neutral	cold	neutral	9.1	NA	gridUnder	NA	3.212	NA	gridOver	NA	3.172	NA	C	15.5832847270604	3.77
RLW18	RLW18	male	1	10	cold_neutral	cold	neutral	30.8	30	gridUnder	0	3.985	0	gridUnder	NA	5.904	NA	C	21.6312847270604	5.56715766003432
RLW18	RLW18	male	1	10	cold_neutral	cold	neutral	30.8	30	gridUnder	0	3.985	0	gridOver	NA	4.608	NA	C	21.6312847270604	5.546
RLW18	RLW18	male	2	10	cold_neutral	cold	neutral	74.9	62	gridUnder	0	5.29	0	gridOver	0.15980613254816	5.287	0.113137084989848	C	32.1772847270604	6.612
RLW18	RLW18	male	3	10	cold_neutral	cold	neutral	112.5	82	gridUnder	NA	5.551	NA	gridOver	NA	5.828	NA	C	36.8802847270604	7.758
RLW18	RLW18	male	4	10	cold_cold	cold	cold	152.2	NA	NA	NA	NA	NA	NA	NA	NA	NA	C	NA	NA
RLW18	RLW18	male	5	10	cold_cold	cold	cold	186.5	NA	NA	NA	NA	NA	NA	NA	NA	NA	C	NA	NA
RLW18	RLW18	male	6	10	cold_cold	cold	cold	208	NA	NA	NA	NA	NA	NA	NA	NA	NA	C	NA	NA
RLW18	RLW18	male	7	10	cold_cold	cold	cold	220.2	NA	NA	NA	NA	NA	NA	NA	NA	NA	C	NA	NA
RLW18	RLW18	male	8	10	cold_neutral	cold	neutral	220.2	120.5	gridUnder	0	5.788	0	gridOver	0.453684177962305	6.19166666666667	0.671899794116156	C	34.6342847270604	8.75833333333333
RLW18	RLW18	male	9	10	cold_cold	cold	cold	220.4	NA	NA	NA	NA	NA	NA	NA	NA	NA	C	NA	NA
RLW18	RLW18	male	10	10	cold_neutral	cold	neutral	231	NA	NA	NA	NA	NA	NA	NA	NA	NA	C	NA	NA
RLW18	RLW18	male	11	10	cold_neutral	cold	neutral	231.9	NA	NA	NA	NA	NA	NA	NA	NA	NA	C	NA	NA
RLW18	RLW18	male	12	10	cold_neutral	cold	neutral	223.7	NA	gridUnder	0	6.01	0	gridOver	0.367695526217004	5.6775	0.28072139213106	C	35.6662847270604	7.933
RLW19	RLW19	female	0	10	cold_cold	cold	cold	9	NA	NA	NA	NA	NA	NA	NA	NA	NA	C	NA	NA
RLW19	RLW19	female	1	10	cold_cold	cold	cold	39.1	NA	NA	NA	NA	NA	NA	NA	NA	NA	C	NA	NA
RLW19	RLW19	female	2	10	cold_cold	cold	cold	95.4	77	gridUnder	0	5.302	0	gridOver	0.23970919882224	4.7725	0.0558614357137377	C	27.6412847270604	6.2325
RLW19	RLW19	female	3	10	cold_cold	cold	cold	159.7	99	gridUnder	NA	5.627	NA	gridOver	NA	5.868	NA	C	35.2302847270604	8.22
RLW19	RLW19	female	4	10	cold_cold	cold	cold	216.7	NA	NA	NA	NA	NA	NA	NA	NA	NA	C	NA	NA
RLW19	RLW19	female	5	10	cold_cold	cold	cold	254	NA	NA	NA	NA	NA	NA	NA	NA	NA	C	NA	NA
RLW19	RLW19	female	6	10	cold_cold	cold	cold	294.7	NA	NA	NA	NA	NA	NA	NA	NA	NA	C	NA	NA
RLW19	RLW19	female	7	10	cold_cold	cold	cold	335.2	NA	NA	NA	NA	NA	NA	NA	NA	NA	C	NA	NA
RLW19	RLW19	female	8	10	cold_cold	cold	cold	323.9	127	gridUnder	0.14990663761155	6.2495	0.0275771644662751	gridOver	0	6.239	0	C	40.4272847270604	9.088
RLW19	RLW19	female	9	10	cold_cold	cold	cold	336.8	NA	NA	NA	NA	NA	NA	NA	NA	NA	C	NA	NA
RLW19	RLW19	female	10	10	cold_cold	cold	cold	326.6	NA	NA	NA	NA	NA	NA	NA	NA	NA	C	NA	NA
RLW19	RLW19	female	11	10	cold_cold	cold	cold	332.6	NA	NA	NA	NA	NA	NA	NA	NA	NA	C	NA	NA
RLW19	RLW19	female	12	10	cold_cold	cold	cold	338.7	NA	gridUnder	NA	5.729	NA	gridOver	0	5.858	0	C	35.2642847270604	9.141
RLW21	RLW21	female	0	10	cold_neutral	cold	neutral	9.6	NA	gridUnder	NA	2.601	NA	gridOver	NA	3.165	NA	C	12.9192847270604	3.92
RLW21	RLW21	female	1	10	cold_neutral	cold	neutral	32.1	40	gridUnder	0	3.799	0	gridOver	NA	4.266	NA	C	19.9272847270604	4.772
RLW21	RLW21	female	1	10	cold_neutral	cold	neutral	32.1	40	gridUnder	0	3.799	0	gridUnder	NA	NA	NA	C	19.9272847270604	NA
RLW21	RLW21	female	2	10	cold_neutral	cold	neutral	78.1	80.5	gridUnder	0.708593536521468	4.77066666666667	0.229636814702405	gridOver	0.235520699727221	4.901	0.490759411524629	C	27.7862847270604	5.705
RLW21	RLW21	female	3	10	cold_neutral	cold	neutral	120.6	103	gridUnder	NA	5.265	NA	gridOver	NA	4.713	NA	C	35.2902847270604	6.484
RLW21	RLW21	female	4	10	cold_cold	cold	cold	158	NA	NA	NA	NA	NA	NA	NA	NA	NA	C	NA	NA
RLW21	RLW21	female	5	10	cold_cold	cold	cold	183.4	NA	NA	NA	NA	NA	NA	NA	NA	NA	C	NA	NA
RLW21	RLW21	female	6	10	cold_cold	cold	cold	220.6	NA	NA	NA	NA	NA	NA	NA	NA	NA	C	NA	NA
RLW21	RLW21	female	7	10	cold_cold	cold	cold	247.7	NA	NA	NA	NA	NA	NA	NA	NA	NA	C	NA	NA
RLW21	RLW21	female	8	10	cold_neutral	cold	neutral	253.1	127	gridUnder	NA	5.373	NA	gridOver	NA	5.268	NA	C	35.1002847270604	7.717
RLW21	RLW21	female	9	10	cold_cold	cold	cold	257.9	NA	NA	NA	NA	NA	NA	NA	NA	NA	C	NA	NA
RLW21	RLW21	female	10	10	cold_neutral	cold	neutral	251.6	NA	NA	NA	NA	NA	NA	NA	NA	NA	C	NA	NA
RLW21	RLW21	female	11	10	cold_neutral	cold	neutral	257.4	NA	NA	NA	NA	NA	NA	NA	NA	NA	C	NA	NA
RLW21	RLW21	female	12	10	cold_neutral	cold	neutral	259.1	128	gridUnder	0	6.088	0	gridOver	0.423556961930742	6.0365	0.0685893577750948	C	34.9912847270604	8.6625
RLW29	RLW29	male	0	10	cold_cold	cold	cold	8.9	NA	gridUnder	0	2.695	0	gridUnder	NA	4.639	NA	C	13.6192847270604	2.66715766003432
RLW29	RLW29	male	0	10	cold_cold	cold	cold	8.9	NA	gridUnder	0	2.695	0	gridOver	NA	3.536	NA	C	13.6192847270604	3.784
RLW29	RLW29	male	1	10	cold_cold	cold	cold	19.4	27	gridUnder	NA	3.924	NA	gridOver	NA	3.776	NA	C	21.5282847270604	4.419
RLW29	RLW29	male	2	10	cold_cold	cold	cold	46.9	59.5	gridUnder	0.26870057685089	5.0105	0.0544472221513641	gridOver	0	4.585	0	C	30.0992847270604	5.707
RLW29	RLW29	male	3	10	cold_cold	cold	cold	70	80.5	gridUnder	NA	5.797	NA	gridOver	NA	4.461	NA	C	37.6652847270604	6.152
RLW29	RLW29	male	8	10	cold_cold	cold	cold	176.6	119	gridUnder	NA	5.446	NA	gridOver	NA	5.989	NA	C	35.6842847270604	8.65
RLW29	RLW29	male	12	10	cold_cold	cold	cold	185.2	118	gridUnder	0	5.88	0	gridOver	0.334461507501236	6.19	0.294156420973603	C	35.3792847270604	8.6935
LLG22	LLG22	female	0	30	warm_warm	warm	warm	8.7	NA	NA	NA	NA	NA	NA	NA	NA	NA	C	NA	NA
LLG22	LLG22	female	1	30	warm_neutral	warm	neutral	38.6	47	gridUnder	NA	3.987	NA	gridOver	NA	5.174	NA	C	22.9212847270604	5.816
LLG22	LLG22	female	2	30	warm_neutral	warm	neutral	93.4	84	gridUnder	NA	5.349	NA	gridOver	NA	5.674	NA	C	33.7302847270604	7.107
LLG22	LLG22	female	3	30	warm_neutral	warm	neutral	154.6	104.5	gridUnder	0.320319371877508	5.619	0.0593969696196697	gridOver	NA	NA	NA	C	35.5627847270604	NA
LLG22	LLG22	female	4	30	warm_warm	warm	warm	195.9	NA	NA	NA	NA	NA	NA	NA	NA	NA	C	NA	NA
LLG22	LLG22	female	5	30	warm_warm	warm	warm	220.7	NA	NA	NA	NA	NA	NA	NA	NA	NA	C	NA	NA
LLG22	LLG22	female	6	30	warm_warm	warm	warm	263.7	NA	NA	NA	NA	NA	NA	NA	NA	NA	C	NA	NA
LLG22	LLG22	female	7	30	warm_warm	warm	warm	288.1	NA	NA	NA	NA	NA	NA	NA	NA	NA	C	NA	NA
LLG22	LLG22	female	8	30	warm_neutral	warm	neutral	302.6	125	gridUnder	0.961288198200726	5.54	0.0935307436087198	gridOver	0.202649944485559	6.0755	0.184174735871491	C	36.7577847270604	9.4235
LLG22	LLG22	female	9	30	warm_warm	warm	warm	303.3	NA	NA	NA	NA	NA	NA	NA	NA	NA	C	NA	NA
LLG22	LLG22	female	10	30	warm_neutral	warm	neutral	303.1	NA	NA	NA	NA	NA	NA	NA	NA	NA	C	NA	NA
LLG22	LLG22	female	11	30	warm_neutral	warm	neutral	306.8	NA	NA	NA	NA	NA	NA	NA	NA	NA	C	NA	NA
LLG22	LLG22	female	12	30	warm_neutral	warm	neutral	308	126	gridUnder	NA	NA	NA	gridUnder	0	9.971	0	C	NA	11.6741576600343
LLG22	LLG22	female	12	30	warm_neutral	warm	neutral	308	126	gridUnder	NA	NA	NA	rulerUnder	0	10.211	0	C	NA	10.9958293801688
LLG22	LLG22	female	12	30	warm_neutral	warm	neutral	308	126	rulerUnder	1.18760950372306	6.0385	0.0433012701892215	rulerUnder	0	10.211	0	C	38.3378026087483	10.9958293801688
LLG22	LLG22	female	12	30	warm_neutral	warm	neutral	308	126	rulerUnder	1.18760950372306	6.0385	0.0433012701892215	gridUnder	0	9.971	0	C	38.3378026087483	11.6741576600343
LLG23	LLG23	female	0	30	warm_neutral	warm	neutral	9.6	NA	gridUnder	0.41626954408572	2.8725	0.034063665882188	gridUnder	0	5.129	0	C	11.6457847270604	3.84915766003432
LLG23	LLG23	female	1	30	warm_neutral	warm	neutral	40	43	gridUnder	NA	4.405	NA	gridOver	NA	4.568	NA	C	23.6632847270604	5.394
LLG23	LLG23	female	2	30	warm_neutral	warm	neutral	95.7	80.5	gridUnder	NA	5.348	NA	gridOver	NA	6.257	NA	C	28.8232847270604	8.32
LLG23	LLG23	female	3	30	warm_neutral	warm	neutral	156.1	98	gridUnder	0.0148492424049181	5.8885	0.0898025612106914	gridOver	NA	NA	NA	C	37.4197847270604	NA
LLG23	LLG23	female	4	30	warm_warm	warm	warm	191.9	NA	NA	NA	NA	NA	NA	NA	NA	NA	C	NA	NA
LLG23	LLG23	female	5	30	warm_warm	warm	warm	205.7	NA	NA	NA	NA	NA	NA	NA	NA	NA	C	NA	NA
LLG23	LLG23	female	6	30	warm_warm	warm	warm	225.8	NA	NA	NA	NA	NA	NA	NA	NA	NA	C	NA	NA
LLG23	LLG23	female	7	30	warm_warm	warm	warm	253.2	NA	NA	NA	NA	NA	NA	NA	NA	NA	C	NA	NA
LLG23	LLG23	female	8	30	warm_neutral	warm	neutral	283.8	122.5	gridUnder	0.438208854314926	5.797	0.0842931393016853	gridOver	0.557720360037179	6.8425	0.0329089653438089	C	39.2927847270604	9.846
LLG23	LLG23	female	9	30	warm_warm	warm	warm	280.8	NA	NA	NA	NA	NA	NA	NA	NA	NA	C	NA	NA
LLG23	LLG23	female	10	30	warm_neutral	warm	neutral	277.6	NA	NA	NA	NA	NA	NA	NA	NA	NA	C	NA	NA
LLG23	LLG23	female	11	30	warm_neutral	warm	neutral	284.4	NA	NA	NA	NA	NA	NA	NA	NA	NA	C	NA	NA
LLG23	LLG23	female	12	30	warm_neutral	warm	neutral	291.5	123	rulerUnder	0.875919631016455	6.392	0.176637481866109	gridOver	0.357061019194999	6.702	0.214878038497589	C	38.3043026087483	9.688
LLG23	LLG23	female	12	30	warm_neutral	warm	neutral	291.5	123	gridUnder	0	6.015	0	gridOver	0.357061019194999	6.702	0.214878038497589	C	38.6212847270604	9.688
LLG24	LLG24	female	0	30	warm_neutral	warm	neutral	8.8	NA	gridUnder	0.796936321170017	2.8265	0.102424118253466	gridOver	0.351028963667292	3.6785	0.0837157890324957	C	12.8747847270604	3.665
LLG24	LLG24	female	0	30	warm_neutral	warm	neutral	8.8	NA	gridUnder	0.796936321170017	2.8265	0.102424118253466	gridUnder	0	3.584	0	C	12.8747847270604	2.00515766003432
LLG24	LLG24	female	1	30	warm_neutral	warm	neutral	44.7	45.5	gridUnder	0	4.374	0	gridUnder	NA	7.243	NA	C	21.3562847270604	6.82615766003432
LLG24	LLG24	female	1	30	warm_neutral	warm	neutral	44.7	45.5	gridUnder	0	4.374	0	gridOver	NA	4.599	NA	C	21.3562847270604	5.948
LLG24	LLG24	female	2	30	warm_neutral	warm	neutral	92.6	83	gridUnder	NA	4.818	NA	gridOver	NA	5.075	NA	C	28.0182847270604	6.63
LLG24	LLG24	female	3	30	warm_neutral	warm	neutral	157	105.5	gridUnder	0	5.887	0	gridOver	NA	NA	NA	C	36.1772847270604	NA
LLG24	LLG24	female	4	30	warm_warm	warm	warm	198.9	NA	NA	NA	NA	NA	NA	NA	NA	NA	C	NA	NA
LLG24	LLG24	female	5	30	warm_warm	warm	warm	220.6	NA	NA	NA	NA	NA	NA	NA	NA	NA	C	NA	NA
LLG24	LLG24	female	6	30	warm_warm	warm	warm	271.2	NA	NA	NA	NA	NA	NA	NA	NA	NA	C	NA	NA
LLG24	LLG24	female	7	30	warm_warm	warm	warm	279.9	NA	NA	NA	NA	NA	NA	NA	NA	NA	C	NA	NA
LLG24	LLG24	female	8	30	warm_neutral	warm	neutral	286.2	129.5	gridUnder	0.277147614097614	5.971	0.136930639376292	gridOver	0.87253760186405	7.259	0.659709633096258	C	40.3772847270604	10.6256666666667
LLG24	LLG24	female	9	30	warm_warm	warm	warm	288.8	NA	NA	NA	NA	NA	NA	NA	NA	NA	C	NA	NA
LLG24	LLG24	female	10	30	warm_neutral	warm	neutral	292.8	NA	NA	NA	NA	NA	NA	NA	NA	NA	C	NA	NA
LLG24	LLG24	female	11	30	warm_neutral	warm	neutral	300.5	NA	NA	NA	NA	NA	NA	NA	NA	NA	C	NA	NA
LLG24	LLG24	female	12	30	warm_neutral	warm	neutral	313.7	129.5	gridUnder	1.12866656470621	6.2555	0.302785638459196	gridOver	0.0368820513839141	6.4035	0.0497105909957109	C	37.1435347270604	8.8895
LLG25	LLG25	female	0	30	warm_warm	warm	warm	8.7	NA	gridUnder	0.869709989977502	2.91333333333333	0.146315640540124	gridUnder	0.103519563368476	5.2155	0.308367799875408	C	12.8686180603937	3.15465766003432
LLG25	LLG25	female	1	30	warm_warm	warm	warm	37.2	42	gridUnder	0	4.327	0	gridUnder	NA	6.644	NA	C	23.0452847270604	5.80915766003432
LLG25	LLG25	female	2	30	warm_warm	warm	warm	78.5	82	gridUnder	NA	5.081	NA	gridOver	NA	5.007	NA	C	32.0562847270604	7.017
LLG25	LLG25	female	3	30	warm_warm	warm	warm	134.8	101.5	gridUnder	0.987121066536421	5.7855	0.376887914372429	gridOver	0	5.983	0	C	37.4262847270604	9.014
LLG25	LLG25	female	4	30	warm_warm	warm	warm	171.3	NA	NA	NA	NA	NA	NA	NA	NA	NA	C	NA	NA
LLG25	LLG25	female	5	30	warm_warm	warm	warm	191.9	NA	NA	NA	NA	NA	NA	NA	NA	NA	C	NA	NA
LLG25	LLG25	female	6	30	warm_warm	warm	warm	225.7	NA	NA	NA	NA	NA	NA	NA	NA	NA	C	NA	NA
LLG25	LLG25	female	7	30	warm_warm	warm	warm	252.1	NA	NA	NA	NA	NA	NA	NA	NA	NA	C	NA	NA
LLG25	LLG25	female	8	30	warm_warm	warm	warm	249.3	123	gridUnder	0.604485731841536	6.1045	0.116047404107115	gridOver	0.653560504722656	6.2135	0.402413137625169	C	37.8227847270604	8.97
LLG25	LLG25	female	9	30	warm_warm	warm	warm	252.9	NA	NA	NA	NA	NA	NA	NA	NA	NA	C	NA	NA
LLG25	LLG25	female	10	30	warm_warm	warm	warm	244.3	NA	NA	NA	NA	NA	NA	NA	NA	NA	C	NA	NA
LLG25	LLG25	female	11	30	warm_warm	warm	warm	255.8	NA	NA	NA	NA	NA	NA	NA	NA	NA	C	NA	NA
LLG25	LLG25	female	12	30	warm_warm	warm	warm	239.2	126.5	gridUnder	0	6.319	0	gridOver	0.301470680877215	6.366	0.450067931380522	C	36.2152847270604	9.049
LLG25	LLG25	female	12	30	warm_warm	warm	warm	239.2	126.5	rulerUnder	0.517305841193905	6.0975	0.0779422863405994	gridOver	0.301470680877215	6.366	0.450067931380522	C	35.8303026087483	9.049
LLGRY11	LLGRY11	male	0	30	warm_neutral	warm	neutral	7.2	NA	gridUnder	NA	NA	NA	gridUnder	0.574170706323477	4.988	1.16955461608255	C	NA	3.52015766003432
LLGRY11	LLGRY11	male	1	30	warm_neutral	warm	neutral	31.8	41.5	gridUnder	0	4.385	0	gridOver	0.0494974746830585	4.526	0.0834386001800128	C	25.7252847270604	5.351
LLGRY11	LLGRY11	male	2	30	warm_neutral	warm	neutral	87.5	80.5	gridUnder	0.695085965906374	5.5355	0.218495995386643	gridUnder	NA	NA	NA	C	34.4797847270604	NA
LLGRY11	LLGRY11	male	3	30	warm_neutral	warm	neutral	133.6	103.5	gridUnder	1.29043434548217	5.8235	0.150623703313921	gridOver	1.00164757607986	6.30866666666667	1.06103358413703	C	36.4242847270604	8.45633333333333
LLGRY11	LLGRY11	male	4	30	warm_warm	warm	warm	175	NA	NA	NA	NA	NA	NA	NA	NA	NA	C	NA	NA
LLGRY11	LLGRY11	male	5	30	warm_warm	warm	warm	198.4	NA	NA	NA	NA	NA	NA	NA	NA	NA	C	NA	NA
LLGRY11	LLGRY11	male	6	30	warm_warm	warm	warm	210.6	NA	NA	NA	NA	NA	NA	NA	NA	NA	C	NA	NA
LLGRY11	LLGRY11	male	7	30	warm_warm	warm	warm	229	NA	NA	NA	NA	NA	NA	NA	NA	NA	C	NA	NA
LLGRY11	LLGRY11	male	8	30	warm_neutral	warm	neutral	234	124	gridUnder	2.12346916996444	6.08375	0.0579217939166798	gridOver	1.47750215958521	6.2494	0.715120483039857	C	40.0737847270604	9.415
LLGRY11	LLGRY11	male	9	30	warm_warm	warm	warm	243.6	NA	NA	NA	NA	NA	NA	NA	NA	NA	C	NA	NA
LLGRY11	LLGRY11	male	10	30	warm_neutral	warm	neutral	241.4	NA	NA	NA	NA	NA	NA	NA	NA	NA	C	NA	NA
LLGRY11	LLGRY11	male	11	30	warm_neutral	warm	neutral	236.7	NA	NA	NA	NA	NA	NA	NA	NA	NA	C	NA	NA
LLGRY11	LLGRY11	male	12	30	warm_neutral	warm	neutral	244.2	126	rulerUnder	0	5.773	0	gridUnder	0	9.595	0	C	38.1793026087483	11.1461576600343
LLGRY11	LLGRY11	male	12	30	warm_neutral	warm	neutral	244.2	126	gridUnder	0	6.058	0	rulerUnder	0	9.257	0	C	38.6102847270604	10.0158293801688
LLGRY11	LLGRY11	male	12	30	warm_neutral	warm	neutral	244.2	126	rulerUnder	0	5.773	0	rulerUnder	0	9.257	0	C	38.1793026087483	10.0158293801688
LLGRY11	LLGRY11	male	12	30	warm_neutral	warm	neutral	244.2	126	gridUnder	0	6.058	0	gridUnder	0	9.595	0	C	38.6102847270604	11.1461576600343
LLGRY12	LLGRY12	male	0	30	warm_warm	warm	warm	9.5	NA	gridUnder	NA	NA	NA	gridUnder	0.0593969696196697	4.642	0.144249783362056	C	NA	2.69415766003432
LLGRY12	LLGRY12	male	1	30	warm_warm	warm	warm	39.7	47	gridUnder	0	4.147	0	gridOver	0.107480230740355	4.6585	0.0671751442127225	C	23.8032847270604	5.561
LLGRY12	LLGRY12	male	2	30	warm_warm	warm	warm	86.6	82.5	gridUnder	0.68447936418858	5.4865	0.467397582364308	gridOver	0	5.035	0	C	32.2622847270604	6.558
LLGRY12	LLGRY12	male	3	30	warm_warm	warm	warm	138.8	104	gridUnder	0.801939523904392	5.858	0.196299091524473	gridOver	0.452642611044666	6.127	0.237868310906126	C	39.5397847270604	8.211
LLGRY12	LLGRY12	male	4	30	warm_warm	warm	warm	159.7	NA	NA	NA	NA	NA	NA	NA	NA	NA	C	NA	NA
LLGRY12	LLGRY12	male	5	30	warm_warm	warm	warm	194.1	NA	NA	NA	NA	NA	NA	NA	NA	NA	C	NA	NA
LLGRY12	LLGRY12	male	6	30	warm_warm	warm	warm	213.3	NA	NA	NA	NA	NA	NA	NA	NA	NA	C	NA	NA
LLGRY12	LLGRY12	male	7	30	warm_warm	warm	warm	229.9	NA	NA	NA	NA	NA	NA	NA	NA	NA	C	NA	NA
LLGRY12	LLGRY12	male	8	30	warm_warm	warm	warm	228.6	123.5	gridUnder	0.407031939778685	5.834	0.12355295760658	gridOver	0.128749110029287	6.5115	0.0236713610367749	C	40.3007847270604	9.8845
LLGRY12	LLGRY12	male	9	30	warm_warm	warm	warm	240.2	NA	NA	NA	NA	NA	NA	NA	NA	NA	C	NA	NA
LLGRY12	LLGRY12	male	10	30	warm_warm	warm	warm	242.3	NA	NA	NA	NA	NA	NA	NA	NA	NA	C	NA	NA
LLGRY12	LLGRY12	male	11	30	warm_warm	warm	warm	246.4	NA	NA	NA	NA	NA	NA	NA	NA	NA	C	NA	NA
LLGRY12	LLGRY12	male	12	30	warm_warm	warm	warm	249	122.5	gridUnder	0.633167276475971	5.892	0.00876356092008266	rulerUnder	1.74417516322186	8.947	1.05655099261702	C	36.1872847270604	9.27532938016878
LLGRY12	LLGRY12	male	12	30	warm_warm	warm	warm	249	122.5	gridUnder	0.633167276475971	5.892	0.00876356092008266	gridUnder	0	8.609	0	C	36.1872847270604	9.99415766003432
LLGRY7	LLGRY7	female	0	30	warm_warm	warm	warm	9.1	NA	gridUnder	0	2.845	0	gridUnder	NA	4.796	NA	C	12.9062847270604	2.62815766003432
LLGRY7	LLGRY7	female	0	30	warm_warm	warm	warm	9.1	NA	gridUnder	0	2.845	0	gridOver	NA	3.173	NA	C	12.9062847270604	3.407
LLGRY7	LLGRY7	female	1	30	warm_warm	warm	warm	31.7	37	gridUnder	NA	4.162	NA	gridOver	NA	4.256	NA	C	23.7202847270604	5.155
LLGRY7	LLGRY7	female	2	30	warm_warm	warm	warm	86.6	78.5	gridUnder	0	5.695	0	gridOver	0.0707106781186545	5.8245	0.277892965006313	C	30.0752847270604	7.495
LLGRY7	LLGRY7	female	3	30	warm_warm	warm	warm	143.8	103.5	gridUnder	1.15965512114594	6.013	0.0311126983722084	gridOver	0	7.757	0	C	38.3242847270604	9.395
LLGRY7	LLGRY7	female	4	30	warm_warm	warm	warm	191	NA	NA	NA	NA	NA	NA	NA	NA	NA	C	NA	NA
LLGRY7	LLGRY7	female	5	30	warm_warm	warm	warm	225.6	NA	NA	NA	NA	NA	NA	NA	NA	NA	C	NA	NA
LLGRY7	LLGRY7	female	6	30	warm_warm	warm	warm	245.9	NA	NA	NA	NA	NA	NA	NA	NA	NA	C	NA	NA
LLGRY7	LLGRY7	female	7	30	warm_warm	warm	warm	260.8	NA	NA	NA	NA	NA	NA	NA	NA	NA	C	NA	NA
LLGRY7	LLGRY7	female	8	30	warm_warm	warm	warm	290.1	129	gridUnder	2.66437835151091	6	0.397394011026839	gridOver	0	5.864	0	C	36.4252847270604	8.917
LLGRY7	LLGRY7	female	9	30	warm_warm	warm	warm	296.1	NA	NA	NA	NA	NA	NA	NA	NA	NA	C	NA	NA
LLGRY7	LLGRY7	female	10	30	warm_warm	warm	warm	310.2	NA	NA	NA	NA	NA	NA	NA	NA	NA	C	NA	NA
LLGRY7	LLGRY7	female	11	30	warm_warm	warm	warm	305.2	NA	NA	NA	NA	NA	NA	NA	NA	NA	C	NA	NA
LLGRY7	LLGRY7	female	12	30	warm_warm	warm	warm	311.8	128	gridUnder	1.35561332982529	5.8915	0.103519563368476	gridOver	0.714182282987567	6.076	0.15357517160444	C	35.4817847270604	8.8335
LLW16	LLW16	male	0	30	warm_neutral	warm	neutral	7.6	NA	gridUnder	NA	3.071	NA	gridUnder	NA	5.348	NA	C	13.0682847270604	3.03015766003432
LLW16	LLW16	male	1	30	warm_neutral	warm	neutral	36.4	43.5	gridUnder	NA	4.399	NA	gridOver	NA	4.891	NA	C	23.2182847270604	5.797
LLW16	LLW16	male	2	30	warm_neutral	warm	neutral	90.4	79.5	gridUnder	NA	5.426	NA	gridOver	NA	5.739	NA	C	31.0552847270604	7.81
LLW16	LLW16	male	3	30	warm_neutral	warm	neutral	151.1	105	gridUnder	1.14373088326465	5.7605	0.0975721954930465	gridOver	0.689356221412413	5.9535	0.176091832102836	C	37.4947847270604	8.615
LLW16	LLW16	male	4	30	warm_warm	warm	warm	189.6	NA	NA	NA	NA	NA	NA	NA	NA	NA	C	NA	NA
LLW16	LLW16	male	5	30	warm_warm	warm	warm	215.3	NA	NA	NA	NA	NA	NA	NA	NA	NA	C	NA	NA
LLW16	LLW16	male	6	30	warm_warm	warm	warm	243.3	NA	NA	NA	NA	NA	NA	NA	NA	NA	C	NA	NA
LLW16	LLW16	male	7	30	warm_warm	warm	warm	262.1	NA	NA	NA	NA	NA	NA	NA	NA	NA	C	NA	NA
LLW16	LLW16	male	8	30	warm_neutral	warm	neutral	278.6	126	gridUnder	0.758725576213166	5.854	0.111722871427474	gridOver	0	6.759	0	C	40.2107847270604	10.12
LLW16	LLW16	male	9	30	warm_warm	warm	warm	278.1	NA	NA	NA	NA	NA	NA	NA	NA	NA	C	NA	NA
LLW16	LLW16	male	10	30	warm_neutral	warm	neutral	269.1	NA	NA	NA	NA	NA	NA	NA	NA	NA	C	NA	NA
LLW16	LLW16	male	11	30	warm_neutral	warm	neutral	268.5	NA	NA	NA	NA	NA	NA	NA	NA	NA	C	NA	NA
LLW16	LLW16	male	12	30	warm_neutral	warm	neutral	263.6	128	gridUnder	0.628617928474838	6.022	0.00848528137423826	gridOver	0	6.078	0	C	34.5507847270604	9.818
LLW26	LLW26	male	0	30	warm_neutral	warm	neutral	8.3	NA	gridUnder	NA	2.999	NA	gridUnder	NA	NA	NA	C	14.3662847270604	NA
LLW26	LLW26	male	1	30	warm_neutral	warm	neutral	41.2	41.5	gridUnder	0	4.328	0	gridOver	0.0608111831820433	4.921	0.410121933088198	C	24.2892847270604	6.079
LLW26	LLW26	male	2	30	warm_neutral	warm	neutral	107.4	83	gridUnder	0.821569433056838	5.2515	0.0155884572681195	gridOver	0.92664718204935	5.9425	0.180710634256353	C	31.5507847270604	7.9465
LLW26	LLW26	male	3	30	warm_neutral	warm	neutral	155	105.5	gridUnder	1.81172514471704	5.937	0.068127331764376	gridOver	0.127594409490907	6.118	0.155884572681199	C	36.7632847270604	8.5035
LLW26	LLW26	male	4	30	warm_warm	warm	warm	198.2	NA	NA	NA	NA	NA	NA	NA	NA	NA	C	NA	NA
LLW26	LLW26	male	5	30	warm_warm	warm	warm	236	NA	NA	NA	NA	NA	NA	NA	NA	NA	C	NA	NA
LLW26	LLW26	male	6	30	warm_warm	warm	warm	269	NA	NA	NA	NA	NA	NA	NA	NA	NA	C	NA	NA
LLW26	LLW26	male	7	30	warm_warm	warm	warm	299.3	NA	NA	NA	NA	NA	NA	NA	NA	NA	C	NA	NA
LLW26	LLW26	male	8	30	warm_neutral	warm	neutral	306	129.5	gridUnder	0.396062284664083	5.7495	0.387402030626239	gridOver	0.607372483187487	6.19	0.569267365420971	C	37.5842847270604	9.348
LLW26	LLW26	male	9	30	warm_warm	warm	warm	310.3	NA	NA	NA	NA	NA	NA	NA	NA	NA	C	NA	NA
LLW26	LLW26	male	10	30	warm_neutral	warm	neutral	299.2	NA	NA	NA	NA	NA	NA	NA	NA	NA	C	NA	NA
LLW26	LLW26	male	11	30	warm_neutral	warm	neutral	287.6	NA	NA	NA	NA	NA	NA	NA	NA	NA	C	NA	NA
LLW26	LLW26	male	12	30	warm_neutral	warm	neutral	284.3	NA	gridUnder	0.701632596164121	5.909	0.284815729902686	gridOver	1.21852238387319	6.703	0.315078402941236	C	37.2487847270604	10.208
LLW30	LLW30	male	0	30	warm_warm	warm	warm	7.7	NA	gridUnder	NA	2.09	NA	gridUnder	NA	4.525	NA	C	11.3942847270604	3.26515766003432
LLW30	LLW30	male	1	30	warm_warm	warm	warm	32.7	41	gridUnder	NA	4.617	NA	gridOver	NA	4.985	NA	C	24.9612847270604	5.776
LLW30	LLW30	male	2	30	warm_warm	warm	warm	87.4	82.5	gridUnder	1.78574438260351	5.1485	0.456684062928994	gridOver	0.264426423288849	5.3475	0.0352183664205671	C	32.6917847270604	7.418
LLW30	LLW30	male	3	30	warm_warm	warm	warm	125	104	gridUnder	0.118086832458155	5.9905	0.0799030662740795	gridOver	0	6.778	0	C	39.9097847270604	9.622
LLW30	LLW30	male	4	30	warm_warm	warm	warm	166.5	NA	NA	NA	NA	NA	NA	NA	NA	NA	C	NA	NA
LLW30	LLW30	male	5	30	warm_warm	warm	warm	194.8	NA	NA	NA	NA	NA	NA	NA	NA	NA	C	NA	NA
LLW30	LLW30	male	6	30	warm_warm	warm	warm	221.1	NA	NA	NA	NA	NA	NA	NA	NA	NA	C	NA	NA
LLW30	LLW30	male	7	30	warm_warm	warm	warm	241	NA	NA	NA	NA	NA	NA	NA	NA	NA	C	NA	NA
LLW30	LLW30	male	8	30	warm_warm	warm	warm	235.9	125	gridUnder	1.49302779612437	6.198	0.248260615751539	gridOver	0.0796743371481683	6.9295	0.245373864405591	C	38.6102847270604	10.451
LLW30	LLW30	male	9	30	warm_warm	warm	warm	245.3	NA	NA	NA	NA	NA	NA	NA	NA	NA	C	NA	NA
LLW30	LLW30	male	10	30	warm_warm	warm	warm	253.7	NA	NA	NA	NA	NA	NA	NA	NA	NA	C	NA	NA
LLW30	LLW30	male	11	30	warm_warm	warm	warm	262.2	NA	NA	NA	NA	NA	NA	NA	NA	NA	C	NA	NA
LLW30	LLW30	male	12	30	warm_warm	warm	warm	262.3	124.5	gridUnder	2.23780964337899	5.8075	0.189948238563387	gridOver	1.70029654276345	6.0645	0.937039486894763	C	36.6032847270604	9.2685
RLB10	RLB10	male	0	30	warm_neutral	warm	neutral	9.7	NA	gridUnder	0.989242386879981	2.8235	0.185969083452062	gridUnder	0	4.828	0	C	14.1527847270604	3.02815766003432
RLB10	RLB10	male	1	30	warm_neutral	warm	neutral	45.4	46	gridUnder	0	4.311	0	gridOver	0.387654485334557	4.85866666666667	0.235194245961361	C	23.4142847270604	5.772
RLB10	RLB10	male	2	30	warm_neutral	warm	neutral	98.7	81	gridUnder	NA	5.74	NA	gridOver	NA	5.193	NA	C	32.9252847270604	7.011
RLB10	RLB10	male	3	30	warm_neutral	warm	neutral	155.1	105	gridUnder	0	5.774	0	gridOver	0.0834386001800128	6.7305	0.491439212924651	C	35.5202847270604	10.262
RLB10	RLB10	male	4	30	warm_warm	warm	warm	197.8	NA	NA	NA	NA	NA	NA	NA	NA	NA	C	NA	NA
RLB10	RLB10	male	5	30	warm_warm	warm	warm	226.1	NA	NA	NA	NA	NA	NA	NA	NA	NA	C	NA	NA
RLB10	RLB10	male	6	30	warm_warm	warm	warm	230.2	NA	NA	NA	NA	NA	NA	NA	NA	NA	C	NA	NA
RLB10	RLB10	male	7	30	warm_warm	warm	warm	241.3	NA	NA	NA	NA	NA	NA	NA	NA	NA	C	NA	NA
RLB10	RLB10	male	8	30	warm_neutral	warm	neutral	248.3	127.5	gridUnder	0.860548952704027	6.483	0.315369624409201	gridOver	0	6.849	0	C	38.6227847270604	10.367
RLB10	RLB10	male	9	30	warm_warm	warm	warm	258.5	NA	NA	NA	NA	NA	NA	NA	NA	NA	C	NA	NA
RLB10	RLB10	male	10	30	warm_neutral	warm	neutral	245.7	NA	NA	NA	NA	NA	NA	NA	NA	NA	C	NA	NA
RLB10	RLB10	male	11	30	warm_neutral	warm	neutral	249.8	NA	NA	NA	NA	NA	NA	NA	NA	NA	C	NA	NA
RLB10	RLB10	male	12	30	warm_neutral	warm	neutral	245.7	126	gridUnder	2.22868308648852	6.1635	0.141860142393838	gridOver	0.913945476127178	6.7145	0.665684860375639	C	37.2087847270604	10.4405
RLB30	RLB30	female	0	30	warm_neutral	warm	neutral	9.4	NA	gridUnder	1.33148206897427	2.941	0.243244732728172	gridUnder	0	4.818	0	C	13.7797847270604	3.05715766003432
RLB30	RLB30	female	1	30	warm_neutral	warm	neutral	40.1	38.5	gridUnder	0	3.92	0	gridOver	0.190211724139181	5.094	0.328097546470558	C	23.0532847270604	6.0795
RLB30	RLB30	female	2	30	warm_neutral	warm	neutral	88.3	65	gridUnder	0	5.161	0	gridOver	NA	5.86	NA	C	30.5682847270604	7.795
RLB30	RLB30	female	2	30	warm_neutral	warm	neutral	88.3	65	gridUnder	0	5.161	0	gridUnder	NA	NA	NA	C	30.5682847270604	NA
RLB30	RLB30	female	3	30	warm_neutral	warm	neutral	142.9	89.5	gridUnder	1.35780422005531	5.57	0.16322132213654	gridOver	1.42899610449667	6.52833333333333	0.622373092820269	C	36.2627847270604	9.37366666666667
RLB30	RLB30	female	4	30	warm_warm	warm	warm	188.5	NA	NA	NA	NA	NA	NA	NA	NA	NA	C	NA	NA
RLB30	RLB30	female	5	30	warm_warm	warm	warm	220.9	NA	NA	NA	NA	NA	NA	NA	NA	NA	C	NA	NA
RLB30	RLB30	female	6	30	warm_warm	warm	warm	252.8	NA	NA	NA	NA	NA	NA	NA	NA	NA	C	NA	NA
RLB30	RLB30	female	7	30	warm_warm	warm	warm	273.9	NA	NA	NA	NA	NA	NA	NA	NA	NA	C	NA	NA
RLB30	RLB30	female	8	30	warm_neutral	warm	neutral	267.8	119.5	gridUnder	0.0820243866176393	5.905	0.0622253967444162	gridOver	0	7.221	0	C	41.0952847270604	11.53
RLB30	RLB30	female	9	30	warm_warm	warm	warm	298.6	NA	NA	NA	NA	NA	NA	NA	NA	NA	C	NA	NA
RLB30	RLB30	female	10	30	warm_neutral	warm	neutral	298.2	NA	NA	NA	NA	NA	NA	NA	NA	NA	C	NA	NA
RLB30	RLB30	female	11	30	warm_neutral	warm	neutral	304.7	NA	NA	NA	NA	NA	NA	NA	NA	NA	C	NA	NA
RLB30	RLB30	female	12	30	warm_neutral	warm	neutral	327.8	123	gridUnder	3.20256194319486	5.9945	0.141450815951458	gridOver	0.916832227473126	6.747	0.110851251684408	C	37.4457847270604	10.484
RLB4	RLB4	male	0	30	warm_warm	warm	warm	9.8	NA	gridUnder	NA	NA	NA	gridUnder	0	4.584	0	C	NA	3.18615766003432
RLB4	RLB4	male	1	30	warm_warm	warm	warm	40.6	45	gridUnder	0.676077165221053	4.24	0.188216187755818	gridOver	0.157616623488768	4.808	0.0993042463006155	C	21.8807847270604	5.5435
RLB4	RLB4	male	2	30	warm_warm	warm	warm	98.4	76.5	gridUnder	0	5.135	0	gridOver	0.0212132034355966	5.22	0.301227488785469	C	32.5212847270604	6.894
RLB4	RLB4	male	3	30	warm_warm	warm	warm	154.8	103	gridUnder	0	5.841	0	gridOver	0.716299169341973	6.3515	0.405172185619891	C	36.6352847270604	9.1085
RLB4	RLB4	male	4	30	warm_warm	warm	warm	201.1	NA	NA	NA	NA	NA	NA	NA	NA	NA	C	NA	NA
RLB4	RLB4	male	5	30	warm_warm	warm	warm	221.4	NA	NA	NA	NA	NA	NA	NA	NA	NA	C	NA	NA
RLB4	RLB4	male	6	30	warm_warm	warm	warm	220.3	NA	NA	NA	NA	NA	NA	NA	NA	NA	C	NA	NA
RLB4	RLB4	male	7	30	warm_warm	warm	warm	221.3	NA	NA	NA	NA	NA	NA	NA	NA	NA	C	NA	NA
RLB4	RLB4	male	8	30	warm_warm	warm	warm	220.3	123	gridUnder	0.258075570327764	5.8665	0.174937131564457	gridOver	0.305418292401311	5.863	0.121243556529821	C	40.5717847270604	8.2525
RLB4	RLB4	male	9	30	warm_warm	warm	warm	224.7	NA	NA	NA	NA	NA	NA	NA	NA	NA	C	NA	NA
RLB4	RLB4	male	10	30	warm_warm	warm	warm	225.6	NA	NA	NA	NA	NA	NA	NA	NA	NA	C	NA	NA
RLB4	RLB4	male	11	30	warm_warm	warm	warm	230.4	NA	NA	NA	NA	NA	NA	NA	NA	NA	C	NA	NA
RLB4	RLB4	male	12	30	warm_warm	warm	warm	237.3	121	gridUnder	2.33133105757205	5.8635	0.316076731190387	gridOver	0	6.404	0	C	38.6187847270604	9.073
RLB7	RLB7	female	0	30	warm_warm	warm	warm	9.7	NA	gridUnder	NA	NA	NA	gridUnder	0.269045225442366	4.6015	0.580237020535574	C	NA	2.86815766003432
RLB7	RLB7	female	1	30	warm_warm	warm	warm	39.3	43.5	gridUnder	0	4.465	0	gridOver	0.421057003266779	5.401	0.221	C	21.6922847270604	6.612
RLB7	RLB7	female	2	30	warm_warm	warm	warm	89.1	79.5	gridUnder	0	5.76	0	gridUnder	NA	7.66	NA	C	31.7682847270604	7.37515766003432
RLB7	RLB7	female	2	30	warm_warm	warm	warm	89.1	79.5	gridUnder	0	5.76	0	gridOver	0.769332177930964	5.6805	0.412243253431757	C	31.7682847270604	7.529
RLB7	RLB7	female	3	30	warm_warm	warm	warm	157.7	104	gridUnder	0.492479779618752	5.799	0.202072594216369	gridOver	0.330821704245656	6.0255	0.102190997646564	C	36.9007847270604	8.2345
RLB7	RLB7	female	4	30	warm_warm	warm	warm	210.3	NA	NA	NA	NA	NA	NA	NA	NA	NA	C	NA	NA
RLB7	RLB7	female	5	30	warm_warm	warm	warm	242.8	NA	NA	NA	NA	NA	NA	NA	NA	NA	C	NA	NA
RLB7	RLB7	female	6	30	warm_warm	warm	warm	275.2	NA	NA	NA	NA	NA	NA	NA	NA	NA	C	NA	NA
RLB7	RLB7	female	7	30	warm_warm	warm	warm	295.2	NA	NA	NA	NA	NA	NA	NA	NA	NA	C	NA	NA
RLB7	RLB7	female	8	30	warm_warm	warm	warm	316	125.5	gridUnder	0.965200756319639	6.3045	0.123743686707646	gridOver	0	6.315	0	C	39.4757847270604	9.474
RLB7	RLB7	female	9	30	warm_warm	warm	warm	321.7	NA	NA	NA	NA	NA	NA	NA	NA	NA	C	NA	NA
RLB7	RLB7	female	10	30	warm_warm	warm	warm	328	NA	NA	NA	NA	NA	NA	NA	NA	NA	C	NA	NA
RLB7	RLB7	female	11	30	warm_warm	warm	warm	330.1	NA	NA	NA	NA	NA	NA	NA	NA	NA	C	NA	NA
RLB7	RLB7	female	12	30	warm_warm	warm	warm	342.6	124.5	gridUnder	1.3076983597145	5.827	0.398371685740841	gridOver	0.252879417905056	6.133	0.461880215351701	C	35.9087847270604	8.866
RLG15	RLG15	female	0	30	warm_warm	warm	warm	7.9	NA	gridUnder	0.687624170604845	2.987	0.175514481833646	gridUnder	NA	NA	NA	C	13.0967847270604	NA
RLG15	RLG15	female	1	30	warm_warm	warm	warm	36.3	40	gridUnder	NA	4.504	NA	gridOver	NA	4.787	NA	C	24.7122847270604	5.579
RLG15	RLG15	female	2	30	warm_warm	warm	warm	93.4	80	gridUnder	NA	5.598	NA	gridOver	NA	5.021	NA	C	31.4822847270604	6.22
RLG15	RLG15	female	3	30	warm_warm	warm	warm	141.5	102	gridUnder	1.07979701796217	6.17266666666667	0.294061671536205	gridOver	0	5.905	0	C	38.0502847270604	8.189
RLG16	RLG16	female	0	30	warm_warm	warm	warm	9.2	NA	gridUnder	0	2.509	0	gridUnder	0.0742462120245878	5.2825	0.0601040764008565	C	11.0652847270604	3.36765766003432
RLG16	RLG16	female	1	30	warm_warm	warm	warm	37.8	42.5	gridUnder	0	4.119	0	gridOver	0.282135605693432	4.4425	0.0615182899632295	C	24.2512847270604	5.3955
RLG16	RLG16	female	2	30	warm_warm	warm	warm	84.7	79	gridUnder	0	5.366	0	gridOver	0.512652416360247	5.5865	0.0318198051533946	C	29.2462847270604	7.1795
RLG16	RLG16	female	3	30	warm_warm	warm	warm	140.8	100.5	gridUnder	0.532894298462026	6.134	0.0346410161513773	gridOver	0	6.155	0	C	38.7237847270604	8.635
RLG16	RLG16	female	4	30	warm_warm	warm	warm	170.3	NA	NA	NA	NA	NA	NA	NA	NA	NA	C	NA	NA
RLG16	RLG16	female	5	30	warm_warm	warm	warm	193.9	NA	NA	NA	NA	NA	NA	NA	NA	NA	C	NA	NA
RLG16	RLG16	female	6	30	warm_warm	warm	warm	209.5	NA	NA	NA	NA	NA	NA	NA	NA	NA	C	NA	NA
RLG16	RLG16	female	7	30	warm_warm	warm	warm	223.6	NA	NA	NA	NA	NA	NA	NA	NA	NA	C	NA	NA
RLG16	RLG16	female	8	30	warm_warm	warm	warm	258	115	gridUnder	0.412243253431756	6.0395	0.0629325035256024	gridOver	0	7.038	0	C	37.9197847270604	10.385
RLG28	RLG28	male	0	30	warm_neutral	warm	neutral	6.6	NA	gridUnder	NA	2.966	NA	gridUnder	NA	5.14	NA	C	14.2042847270604	3.67115766003432
RLG28	RLG28	male	1	30	warm_neutral	warm	neutral	27.4	35	gridUnder	0	4.08	0	gridUnder	0.243244732728173	7.1425	0.31749094475276	C	20.3482847270604	4.93515766003432
RLG28	RLG28	male	2	30	warm_neutral	warm	neutral	79.3	75.5	gridUnder	NA	4.928	NA	gridOver	NA	4.809	NA	C	33.8532847270604	5.724
RLG28	RLG28	male	3	30	warm_neutral	warm	neutral	124.7	97	gridUnder	NA	5.931	NA	gridOver	NA	6.641	NA	C	36.7992847270604	9.18
RLG28	RLG28	male	4	30	warm_warm	warm	warm	167.8	NA	NA	NA	NA	NA	NA	NA	NA	NA	C	NA	NA
RLG28	RLG28	male	5	30	warm_warm	warm	warm	193.3	NA	NA	NA	NA	NA	NA	NA	NA	NA	C	NA	NA
RLG28	RLG28	male	6	30	warm_warm	warm	warm	198.9	NA	NA	NA	NA	NA	NA	NA	NA	NA	C	NA	NA
RLG28	RLG28	male	7	30	warm_warm	warm	warm	209.4	NA	NA	NA	NA	NA	NA	NA	NA	NA	C	NA	NA
RLG28	RLG28	male	8	30	warm_neutral	warm	neutral	213.5	120	gridUnder	0	5.724	0	gridOver	2.38224274581748	6.681	1.45522575568191	C	34.6632847270604	9.4545
RLG28	RLG28	male	9	30	warm_warm	warm	warm	220.9	NA	NA	NA	NA	NA	NA	NA	NA	NA	C	NA	NA
RLG28	RLG28	male	10	30	warm_neutral	warm	neutral	223.4	NA	NA	NA	NA	NA	NA	NA	NA	NA	C	NA	NA
RLG28	RLG28	male	11	30	warm_neutral	warm	neutral	223.3	NA	NA	NA	NA	NA	NA	NA	NA	NA	C	NA	NA
RLG28	RLG28	male	12	30	warm_neutral	warm	neutral	232.7	NA	gridUnder	0	5.982	0	rulerUnder	NA	8.869	NA	C	38.6532847270604	9.02882938016879
RLG28	RLG28	male	12	30	warm_neutral	warm	neutral	232.7	NA	gridUnder	0	5.982	0	gridUnder	NA	8.639	NA	C	38.6532847270604	9.55015766003432
RLGRY1	RLGRY1	female	0	30	warm_neutral	warm	neutral	8.8	NA	gridUnder	0.527501658765164	2.7675	0.142128463018496	gridOver	0	3.525	0	C	13.9282847270604	4.265
RLGRY1	RLGRY1	female	1	30	warm_neutral	warm	neutral	36.3	45	gridUnder	NA	4.693	NA	gridOver	NA	4.208	NA	C	23.6572847270604	4.777
RLGRY1	RLGRY1	female	2	30	warm_neutral	warm	neutral	95.4	78	gridUnder	NA	4.841	NA	gridOver	NA	5.64	NA	C	31.4082847270604	7.559
RLGRY1	RLGRY1	female	3	30	warm_neutral	warm	neutral	141.1	99.5	gridUnder	0.322440692221063	5.788	0.236173664916307	gridOver	0	6.967	0	C	36.1912847270604	10.493
RLGRY1	RLGRY1	female	4	30	warm_warm	warm	warm	195.2	NA	NA	NA	NA	NA	NA	NA	NA	NA	C	NA	NA
RLGRY1	RLGRY1	female	5	30	warm_warm	warm	warm	203.6	NA	NA	NA	NA	NA	NA	NA	NA	NA	C	NA	NA
RLGRY1	RLGRY1	female	6	30	warm_warm	warm	warm	225.2	NA	NA	NA	NA	NA	NA	NA	NA	NA	C	NA	NA
RLGRY1	RLGRY1	female	7	30	warm_warm	warm	warm	242.6	NA	NA	NA	NA	NA	NA	NA	NA	NA	C	NA	NA
RLGRY1	RLGRY1	female	8	30	warm_neutral	warm	neutral	253.1	123.5	gridUnder	1.0494364201799	6.337	0.440368936234154	gridOver	0.325321174636185	6.21733333333333	0.249853290285853	C	39.4832847270604	9.31466666666667
RLGRY1	RLGRY1	female	9	30	warm_warm	warm	warm	273.7	NA	NA	NA	NA	NA	NA	NA	NA	NA	C	NA	NA
RLGRY1	RLGRY1	female	10	30	warm_neutral	warm	neutral	290.1	NA	NA	NA	NA	NA	NA	NA	NA	NA	C	NA	NA
RLGRY1	RLGRY1	female	11	30	warm_neutral	warm	neutral	276.8	NA	NA	NA	NA	NA	NA	NA	NA	NA	C	NA	NA
RLGRY1	RLGRY1	female	12	30	warm_neutral	warm	neutral	288.7	122.5	gridUnder	0.680118617105378	6.04	0.0392598183048943	gridOver	0.683582718720517	7.0615	0.450910560237098	C	39.7802847270604	10.66
RLGRY18	RLGRY18	female	0	30	warm_warm	warm	warm	7.1	NA	gridUnder	NA	NA	NA	gridUnder	0.350451613398103	4.8945	0.0687046820335653	C	NA	3.08965766003432
RLGRY18	RLGRY18	female	1	30	warm_warm	warm	warm	42.1	49	gridUnder	0	4.373	0	gridOver	0.359917351623953	4.823	0.0721248916810274	C	23.8512847270604	5.9535
RLGRY18	RLGRY18	female	2	30	warm_warm	warm	warm	86.2	84	gridUnder	NA	5.3	NA	gridUnder	NA	NA	NA	C	30.2702847270604	NA
RLGRY18	RLGRY18	female	3	30	warm_warm	warm	warm	136.9	106	gridUnder	0	5.575	0	gridOver	0.196759582570541	6.29233333333333	0.43267809435345	C	38.3452847270604	8.83166666666667
RLGRY18	RLGRY18	female	4	30	warm_warm	warm	warm	170.3	NA	NA	NA	NA	NA	NA	NA	NA	NA	C	NA	NA
RLGRY18	RLGRY18	female	5	30	warm_warm	warm	warm	190.9	NA	NA	NA	NA	NA	NA	NA	NA	NA	C	NA	NA
RLGRY18	RLGRY18	female	6	30	warm_warm	warm	warm	221.6	NA	NA	NA	NA	NA	NA	NA	NA	NA	C	NA	NA
RLGRY18	RLGRY18	female	7	30	warm_warm	warm	warm	251.3	NA	NA	NA	NA	NA	NA	NA	NA	NA	C	NA	NA
RLGRY18	RLGRY18	female	8	30	warm_warm	warm	warm	240.1	126.5	gridUnder	0	5.826	0	gridOver	0.32076523086727	6.172	0.319810881615995	C	41.1922847270604	9.16866666666667
RLGRY18	RLGRY18	female	9	30	warm_warm	warm	warm	248.4	NA	NA	NA	NA	NA	NA	NA	NA	NA	C	NA	NA
RLGRY18	RLGRY18	female	10	30	warm_warm	warm	warm	269.2	NA	NA	NA	NA	NA	NA	NA	NA	NA	C	NA	NA
RLGRY18	RLGRY18	female	11	30	warm_warm	warm	warm	270.6	NA	NA	NA	NA	NA	NA	NA	NA	NA	C	NA	NA
RLGRY18	RLGRY18	female	12	30	warm_warm	warm	warm	271.6	129	rulerUnder	0	5.87	0	gridUnder	NA	9.381	NA	C	36.7563026087483	11.5371576600343
RLGRY18	RLGRY18	female	12	30	warm_warm	warm	warm	271.6	129	rulerUnder	0	5.87	0	gridOver	0.0516187950266183	6.169	0.202232539419353	C	36.7563026087483	9.6325
RLGRY2	RLGRY2	female	0	30	warm_warm	warm	warm	8.8	NA	gridUnder	0.857013418798095	2.909	0.00565685424949239	gridOver	0	3.514	0	C	14.3332847270604	3.69
RLGRY2	RLGRY2	female	1	30	warm_warm	warm	warm	30.7	37	gridUnder	NA	4.433	NA	gridUnder	NA	NA	NA	C	23.4732847270604	NA
RLGRY2	RLGRY2	female	2	30	warm_warm	warm	warm	74.2	74.5	gridUnder	NA	5.635	NA	gridOver	NA	6.151	NA	C	29.7612847270604	7.733
RLGRY2	RLGRY2	female	3	30	warm_warm	warm	warm	123.2	103.5	gridUnder	NA	6.194	NA	gridOver	0	6.35	0	C	34.7522847270604	9.34
RLGRY2	RLGRY2	female	4	30	warm_warm	warm	warm	166.7	NA	NA	NA	NA	NA	NA	NA	NA	NA	C	NA	NA
RLGRY2	RLGRY2	female	5	30	warm_warm	warm	warm	193	NA	NA	NA	NA	NA	NA	NA	NA	NA	C	NA	NA
RLGRY2	RLGRY2	female	6	30	warm_warm	warm	warm	228.4	NA	NA	NA	NA	NA	NA	NA	NA	NA	C	NA	NA
RLGRY2	RLGRY2	female	7	30	warm_warm	warm	warm	250.5	NA	NA	NA	NA	NA	NA	NA	NA	NA	C	NA	NA
RLGRY2	RLGRY2	female	8	30	warm_warm	warm	warm	244.4	123.5	gridUnder	2.58133305354682	5.924	0.207846096908265	gridOver	0.0594670777265323	6.1785	0.0548482755730143	C	38.1327847270604	8.8415
RLGRY2	RLGRY2	female	9	30	warm_warm	warm	warm	266.2	NA	NA	NA	NA	NA	NA	NA	NA	NA	C	NA	NA
RLGRY2	RLGRY2	female	10	30	warm_warm	warm	warm	268.2	NA	NA	NA	NA	NA	NA	NA	NA	NA	C	NA	NA
RLGRY2	RLGRY2	female	11	30	warm_warm	warm	warm	275.8	NA	NA	NA	NA	NA	NA	NA	NA	NA	C	NA	NA
RLGRY2	RLGRY2	female	12	30	warm_warm	warm	warm	282.9	124	gridUnder	3.6603324205011	6.169	0.313028524487557	gridOver	0.430825121962828	6.4065	0.101024749442896	C	37.4327847270604	9.082
RLR16	RLR16	female	0	30	warm_warm	warm	warm	9.2	NA	gridUnder	0.47093311627024	2.6975	0.113844191771034	gridUnder	0	4.324	0	C	12.4362847270604	3.04615766003432
RLR16	RLR16	female	1	30	warm_warm	warm	warm	29.6	40.5	gridUnder	0	4.564	0	gridOver	0.0530330085889912	5.194	0.192333044482741	C	25.5842847270604	6.3265
RLR16	RLR16	female	2	30	warm_warm	warm	warm	88.7	78.5	gridUnder	0	5.248	0	gridOver	0.898732718888102	5.2645	0.63286056916196	C	35.1962847270604	6.6595
RLR16	RLR16	female	3	30	warm_warm	warm	warm	136.7	99.5	gridUnder	0.292580701117941	5.66133333333333	0.0685526561605503	gridOver	0.316583638237986	5.772	0.216898132772046	C	37.1056180603937	8.407
RLR16	RLR16	female	4	30	warm_warm	warm	warm	182.5	NA	NA	NA	NA	NA	NA	NA	NA	NA	C	NA	NA
RLR16	RLR16	female	5	30	warm_warm	warm	warm	200.9	NA	NA	NA	NA	NA	NA	NA	NA	NA	C	NA	NA
RLR16	RLR16	female	6	30	warm_warm	warm	warm	225.3	NA	NA	NA	NA	NA	NA	NA	NA	NA	C	NA	NA
RLR16	RLR16	female	7	30	warm_warm	warm	warm	246.7	NA	NA	NA	NA	NA	NA	NA	NA	NA	C	NA	NA
RLR16	RLR16	female	8	30	warm_warm	warm	warm	255.8	125.5	gridUnder	0.564154234230318	6.036	0.0624403715555889	gridOver	0.352937765996595	6.797	0.0760999342969492	C	35.8922847270604	10.2526666666667
RLR16	RLR16	female	9	30	warm_warm	warm	warm	259.4	NA	NA	NA	NA	NA	NA	NA	NA	NA	C	NA	NA
RLR16	RLR16	female	10	30	warm_warm	warm	warm	258.2	NA	NA	NA	NA	NA	NA	NA	NA	NA	C	NA	NA
RLR16	RLR16	female	11	30	warm_warm	warm	warm	247.4	NA	NA	NA	NA	NA	NA	NA	NA	NA	C	NA	NA
RLR16	RLR16	female	12	30	warm_warm	warm	warm	254	124.5	gridUnder	1.09869756226786	6.3295	0.110273901415218	gridOver	0.162812775911474	5.5415	0.0213619599600161	C	40.2367847270604	7.952
RLW22	RLW22	male	0	30	warm_warm	warm	warm	8.7	NA	gridUnder	NA	3.204	NA	gridOver	NA	3.772	NA	C	11.9722847270604	3.709
RLW22	RLW22	male	1	30	warm_warm	warm	warm	33.2	34	gridUnder	NA	4.177	NA	gridOver	NA	4.644	NA	C	23.0992847270604	5.935
RLW22	RLW22	male	2	30	warm_warm	warm	warm	80	63	gridUnder	0.60333103130316	5.601	0.0392598183048943	gridOver	0.270199925980745	5.7075	0.388556731164618	C	33.4647847270604	7.381
RLW22	RLW22	male	3	30	warm_warm	warm	warm	129.4	82.5	gridUnder	NA	5.68	NA	gridOver	NA	6.79	NA	C	37.3652847270604	8.631
RLW22	RLW22	male	4	30	warm_warm	warm	warm	162.2	NA	NA	NA	NA	NA	NA	NA	NA	NA	C	NA	NA
RLW22	RLW22	male	5	30	warm_warm	warm	warm	184.7	NA	NA	NA	NA	NA	NA	NA	NA	NA	C	NA	NA
RLW22	RLW22	male	6	30	warm_warm	warm	warm	196.9	NA	NA	NA	NA	NA	NA	NA	NA	NA	C	NA	NA
RLW22	RLW22	male	7	30	warm_warm	warm	warm	225.4	NA	NA	NA	NA	NA	NA	NA	NA	NA	C	NA	NA
RLW22	RLW22	male	8	30	warm_warm	warm	warm	220	118	gridUnder	NA	5.868	NA	gridOver	NA	6.38	NA	C	37.0642847270604	9.697
RLW22	RLW22	male	9	30	warm_warm	warm	warm	228	NA	NA	NA	NA	NA	NA	NA	NA	NA	C	NA	NA
RLW22	RLW22	male	10	30	warm_warm	warm	warm	236.4	NA	NA	NA	NA	NA	NA	NA	NA	NA	C	NA	NA
RLW22	RLW22	male	11	30	warm_warm	warm	warm	243.9	NA	NA	NA	NA	NA	NA	NA	NA	NA	C	NA	NA
RLW22	RLW22	male	12	30	warm_warm	warm	warm	249.9	118.5	gridUnder	0	6.266	0	gridOver	0.165462986797652	6.715	0.00707106781186532	C	34.8142847270604	8.962
RLW23	RLW23	female	0	30	warm_warm	warm	warm	9.4	NA	gridUnder	NA	NA	NA	gridUnder	NA	4.922	NA	C	NA	3.18615766003432
RLW23	RLW23	female	1	30	warm_warm	warm	warm	38.9	45.5	gridUnder	0	4.046	0	gridOver	0.0855599205235719	4.36	0.568513852073984	C	20.5552847270604	5.0155
RLW23	RLW23	female	2	30	warm_warm	warm	warm	93.7	84	gridUnder	0.143182866759026	5.289	0.140873465682269	gridOver	0.77133995963734	6.094	0.554256258422041	C	32.4192847270604	8.362
RLW23	RLW23	female	3	30	warm_warm	warm	warm	151.7	108.5	gridUnder	0	5.691	0	gridOver	0.253144227664784	5.789	0.110308657865101	C	34.9552847270604	8.171
RLW23	RLW23	female	4	30	warm_warm	warm	warm	188.6	NA	NA	NA	NA	NA	NA	NA	NA	NA	C	NA	NA
RLW23	RLW23	female	5	30	warm_warm	warm	warm	211.8	NA	NA	NA	NA	NA	NA	NA	NA	NA	C	NA	NA
RLW23	RLW23	female	6	30	warm_warm	warm	warm	229.1	NA	NA	NA	NA	NA	NA	NA	NA	NA	C	NA	NA
RLW23	RLW23	female	7	30	warm_warm	warm	warm	259.8	NA	NA	NA	NA	NA	NA	NA	NA	NA	C	NA	NA
RLW23	RLW23	female	8	30	warm_warm	warm	warm	287	130.5	gridUnder	0	5.997	0	gridOver	0.405879292401078	7.043	0.15556349186104	C	37.5612847270604	10.975
RLW23	RLW23	female	9	30	warm_warm	warm	warm	272.6	NA	NA	NA	NA	NA	NA	NA	NA	NA	C	NA	NA
RLW23	RLW23	female	10	30	warm_warm	warm	warm	291.6	NA	NA	NA	NA	NA	NA	NA	NA	NA	C	NA	NA
RLW23	RLW23	female	11	30	warm_warm	warm	warm	284.1	NA	NA	NA	NA	NA	NA	NA	NA	NA	C	NA	NA
RLW23	RLW23	female	12	30	warm_warm	warm	warm	287	129.5	gridUnder	0	6.054	0	gridOver	1.39158614537513	6.5985	0.876105301890132	C	36.2332847270604	9.641
RLW24	RLW24	female	0	30	warm_neutral	warm	neutral	9.2	NA	gridUnder	NA	NA	NA	gridUnder	NA	5.367	NA	C	NA	3.35115766003432
RLW24	RLW24	female	0	30	warm_neutral	warm	neutral	9.2	NA	gridUnder	NA	NA	NA	gridOver	NA	3.365	NA	C	NA	3.721
RLW24	RLW24	female	1	30	warm_neutral	warm	neutral	38.1	39.5	gridUnder	0	4.462	0	gridUnder	NA	7.743	NA	C	22.3222847270604	6.05315766003432
RLW24	RLW24	female	1	30	warm_neutral	warm	neutral	38.1	39.5	gridUnder	0	4.462	0	gridOver	NA	4.42	NA	C	22.3222847270604	5.754
RLW24	RLW24	female	2	30	warm_neutral	warm	neutral	84	78	gridUnder	0.35391571501324	5.1665	0.13798671433632	gridOver	0.334285805860793	5.17	0.112005952222787	C	31.1077847270604	6.9655
RLW24	RLW24	female	3	30	warm_neutral	warm	neutral	134.6	103	gridUnder	0	5.875	0	gridOver	0.225567063198508	6.22	0.104651803615609	C	37.7252847270604	8.2715
RLW24	RLW24	female	4	30	warm_warm	warm	warm	171.5	NA	NA	NA	NA	NA	NA	NA	NA	NA	C	NA	NA
RLW24	RLW24	female	5	30	warm_warm	warm	warm	191.5	NA	NA	NA	NA	NA	NA	NA	NA	NA	C	NA	NA
RLW24	RLW24	female	6	30	warm_warm	warm	warm	217.2	NA	NA	NA	NA	NA	NA	NA	NA	NA	C	NA	NA
RLW24	RLW24	female	7	30	warm_warm	warm	warm	254.8	NA	NA	NA	NA	NA	NA	NA	NA	NA	C	NA	NA
RLW24	RLW24	female	8	30	warm_neutral	warm	neutral	267.8	127	gridUnder	0	6.113	0	gridOver	0.705692567624174	6.2515	0.222738636073762	C	37.2632847270604	9.332
RLW24	RLW24	female	9	30	warm_warm	warm	warm	270.6	NA	NA	NA	NA	NA	NA	NA	NA	NA	C	NA	NA
RLW24	RLW24	female	10	30	warm_neutral	warm	neutral	286.7	NA	NA	NA	NA	NA	NA	NA	NA	NA	C	NA	NA
RLW24	RLW24	female	11	30	warm_neutral	warm	neutral	293.3	NA	NA	NA	NA	NA	NA	NA	NA	NA	C	NA	NA
RLW24	RLW24	female	12	30	warm_neutral	warm	neutral	288.6	125	gridUnder	0	5.685	0	gridOver	0.171826947828331	6.436	0.165462986797652	C	38.5872847270604	10.0035
2LDG	2LDG	NA	0	NA	na_na	NA	NA	NA	NA	gridUnder	0.0421465696508429	2.8655	0.126439708952528	gridOver	0.0646632301492379	3.7495	0.0698593825719447	C	14.1937847270604	3.736
2RLP	2RLP	NA	0	NA	na_na	NA	NA	NA	NA	gridUnder	NA	NA	NA	gridUnder	0.495943881233889	5.1585	0.769607908829771	C	NA	3.89865766003432
LL13AN	LL13AN	female	12	NA	na_na	NA	NA	NA	NA	gridUnder	0	6.309	0	gridOver	0.126439708952528	6.643	0.10738715006927	C	37.5892847270604	9.2635
LLB-RLG	LLB-RLG	NA	0	NA	na_na	NA	NA	NA	NA	gridUnder	0.226898655791523	2.6485	0.0790969868789787	gridUnder	0.483819525580906	4.435	0.807135676327097	C	12.6147847270604	2.94315766003432
LLY	LLY	NA	0	NA	na_na	NA	NA	NA	NA	gridUnder	0.127594409490906	2.717	0.0127017059221719	gridUnder	0.29329393674833	4.8925	0.203804645023938	C	12.7397847270604	2.97415766003432
LLY-RLO	LLY-RLO	NA	0	NA	na_na	NA	NA	NA	NA	gridUnder	0.00141421356237357	2.684	0.236173664916307	gridUnder	0	4.76	0	C	12.2272847270604	3.23515766003432
RLR9AN	RLR9AN	NA	0	NA	na_na	NA	NA	NA	NA	gridUnder	0.218238401753679	3.128	0.118934155453063	gridUnder	0.423775097585185	4.661	0.219393102292058	C	13.5122847270604	3.05815766003432
RLR9AN	RLR9AN	NA	1	NA	na_na	NA	NA	NA	NA	gridUnder	0	4.36	0	gridOver	0.244658946290545	4.2145	0.0247487373415293	C	20.5502847270604	4.933
